# Supplementary material for: Transcriptome analysis of colored calla lily (Zantedeschia rehmannii Engl.) by Illumina sequencing: de novo assembly, annotation and EST-SSR marker development
Source: PeerJ. 2016 Sep 1;4:e2378. doi: 10.7717/peerj.2378 (PMC5012260; doi:10.7717/peerj.2378)
Supplement: File S1 [file peerj-04-2378-s001.zip]

Archive with 1 entries (1 files):
- Table S2 The sequences of assembled 39, 829 unigenes in colored calla lily í«Rehmanniií»..fasta
