# Supplementary material for: Transcriptome analysis of colored calla lily (Zantedeschia rehmannii Engl.) by Illumina sequencing: de novo assembly, annotation and EST-SSR marker development
Source: PeerJ. 2016 Sep 1;4:e2378. doi: 10.7717/peerj.2378 (PMC5012260; doi:10.7717/peerj.2378)
Supplement: File S1 [file peerj-04-2378-s001.zip › Table S2 The sequences of assembled 39, 829 unigenes in colored calla lily í«Rehmanniií»..fasta]

>comp0_c0
CTCTCCTTCATGAATATGTAGTAGAATGATGAATATGTAGCAGTAGGATAGGTCGGGAGG
AAAGAGGAGGGGGGAGGGACGAATCTGTGCGACGCGGGGCTGGATCTCAGTGGATCGTGG
CAGCAAGGCCACTCTGCCACTTACAATGCCCCGTCGCGTATTTAAGTCGTCTGCAAAGGA
TTCAGCCCGCCGTCCGACCGGAATAACACTTCGAGGCGGCCGGGCCGGCACTTCTGCCGG
CACGGGTACGCCGACGACACGGGCCCGTGGGAGCCGCGGGGGCTCCTACTGCGGGTCGGC
AATGGGACGGCGGGACGGGGCGCCGCTGCTAGCTAGGATTCTGACTTAGAGGCGTTCAGT
CATAATCCGGCGCACGGTAGCTTCGCGCCACTGGCTTTTCAACCAAGCGCGATGACCAAT
TGTGCGAATCAACGGTTCCTCTCGTACTAGGTTGAATTACTATCGCGGCGCGGTCATCAG
TAGGGTAAAACTAACCTGTCTCACGACGGTCTAAACCCAGCTCACGTTCCCTATTGGTGG
GTGAACAATCCAACACTTGGTGAATTCTGCTTCACAATGATAGGAAGAGCCGACATCGAA
GGATCAAAAAGCAACGTCGCTATGAACGCTTGGCTGCCACAAGCCAGTTATCCCTGTGGT
AACTTTTCTGACACCTCTAGCTTCAAATTCCGAAGGTCTAAAGGATCGATAGGCCACGCT
TTCACGGTTCGTATTCGTACTGGAAATCAGAATCAAACGAGCTTTTACCCTTTTGTTCCA
CACGAGATTTCTGTTCTCGTTGAGCTCATCTTAGGACACCTGCGTTATCTTTTAACAGAT
GTGCCGCCCCAGCCAAACTCCCCACCTGACAATGTCTTCCGCCCGGATCGGCCCGCCGGA
GCGGGCCTTGGGTCCAAAAGGAGGGGCGGAGCCCCGCCTCCGGCTCACGGAATAAGTAAA
ATAACGTTAAAAGTAGTGGTATTTCACTTGCGCCGCGCGAGGCGGCTCCCACTTATCCTA
CACCTCTCAAGTCATTTCACAAAGTCGGACTAGAGTCAAGCTCAACAGGGTCTTCTTTCC
CCGCTGATTCTGCCAAGCCCGTTCCCTTGGCTGTGGTTTCGCTGGATAGTAGACAGGGAC
AGTGGGAATCTCGTTAATCCATTCATGCGCGTCACTAATTAGATGACGAGGCATTTGGCT
ACCTTAAGAGAGTCATAGTTACTCCCGCCGTTTACCCGCGCTTGGTTGAATTTCTTCACT
TTGACATTCAGAGCACTGGGCAGAAATCACATTGCGTGAGCATCCGCAGGGACCATCGCA
ATGCTTTGTTTTAATTAAACAGTCGGATTCCCCTTGTCCGTACCAGTTCTGAGTCGACTG
TTCGACGCCCGGGGAAGGCCCCCCCCGCGAGGGGGGGGGCCGTTCCCAGTCCGTCCCCCT
GCCGGCACGCGGCGACCCGCTCTCGCCGCGCGAGCAGCTCGAGCAGTCCGCCGACAGCCG
ACGGGTTCGGAACTGGGACCCCCGGGCCCAGCCCTCAGAGCCAATCCTTTTCCCGAGGTT
ACGGATCCATTTTGCCGACTTCCCTTGCCTACATTATTCCATCGACCAGAGGCTGTTCAC
CTTGGAGACCTGATGCGGTTATGAGTACGACCGGGCGTGGGCGGCACTCGGTCCTCCGGA
TTTTCAAGGGCCGCCGGGGGCGCACCGGACACCGCGCGACGTGCGGTGCTCTTCCGGCCG
CTGGACCCTACCTCCGGCTGAGCCGTTTCCAGGGTGGGCGGGCCGTTAAACAGAAAAGAT
AACTCTTCCCGAGGCCCCCGCCGACGTCTCCGGACTCCCTAACGTTGCCGTCAGCCGCCA
CGTCCCGGTTCGGGAATTTTAACCCGATTCCCTTTCGGCGCACGCGCGGGCACCGCGCTG
TCTGTCGGGCTTCCCCCGACCCTTAGGATCGACTAACCCATGTGCAAGTGCCGTTCACAT
GGAACCTTTCCCCTCTTCGGCCTTCAAAGTTCTCATTTGAATATTTGCTACTACCACCAA
GATCTGCACCGACGGCCGCTCCGCCCGGGCTCGCGCCCCGGGTTTTGCGGCGGCCGCCGC
GCCCTCCTACTCATCGGGGCCTGGCGGTCGCCCCGACGGCCGGGTGTGGGTCGCGCGCTT
GAGCGCCATCCATTTTCGGGGCTAGTTGATTCGGCAGGTGAGTTGTTACACACTCCTTAG
CGGATTTCGACTTCCATGACCACCGTCCTGCTGTCTTAATCGACCAACACCCTTTGTGGG
TTCTAGGTTAGCGCGCAGTTGGGCACCGTAACCCGGCTTCCGGTTCATCCCGCATCGCCA
GTTCTGCTTACCAAAAATGGCCCACTTGGAGCTCTCGATTCCGCGGCGCGGCTCAGCGAA
GCAGCCGCGCCGTCCTACCTATTTAAAGTTTGAGAATAGGTCGAGGGCGTTGCGCCCCCG
ATGCCTCTAATCATTGGCTTTACCCGATAGAACTCGCGCCCGAGCTCCAGCTATCCTGAG
GGAAACTTCGGAGGGAACCAGCTACTAGATGGTTCGATTAGTCTTTCGCCCCTATACCCA
AGTCAGACGAACGATTTGCACGTCAGTATCGCTGCGGGCCTCCACCAGAGTTTCCTCTGG
CTTCGCCCCGCTCAGGCATAGTTCACCATCTTTCGGGTCCCGACAGGCATGCTCTCACTC
GAACCCTTCTCAGAAGATCTAGGTCGGCCGGCGGTGCACCCCGCGGTGGGGGATCCCGCC
AGTCAGTTTCCTTGCGCCTTACGGGTTTCCGCGCCCGTTGACTCGCACGCATGTCAGACT
CCTTGGTCCGTGTTACAAGACGGGTCGGATGGGGAGCCCGCAGGCCGTCGCCCGGAGCGC
GCACGTGCCCCCGAGAGGGCACGCCGCCGAGGCGGCGCGCGCTGTGTTCCCCGGTCGAGC
CGACGGTATCTCCGCGGGCGAGCGATTCGCCCGGGCTTAGGCCGCCGGCGCGACCCGCGA
CGGTCCGCGCCCCGAGCCGAGCGGCGGACCGGCTCTGACGCCGTTCCGCATCCGACCGGG
GCGCGTCGCCGGCCCCCATCCGCTTCCCTCCCGACAATTTCAAGCACTCTTTGACTCTCT
TTTCAAAGTCCTTTTCATCTTTCCCTCGCGGTACTTGTTCGCTATCGGTCTCTCGCCCGT
ATTTAGCCTTGGACGGAATTTACCGCCCGATTTGGGCTGCATTCCCAAACAACCCGACTC
GCCGACAGCGCCTCGTGGTGCGGCAGGGTCCGGGCACGACGGGGCTGTCACCCTCTCCGG
CGCCCCCTTCCAGGGGACTTGGGCCCGGTCCGTCGCTGAGGACGCTTCTACAGACTACAA
TTCGGAAGGCGGAGCCTGCCGATTCTCAAGCTGGGCTGTTCCCGGTTCGCTCGCCGTTAC
TAGGGGAATCCTCGTAAGTTTCTTTTCCTCCGCTTATTTATATGCTTAAATTCGGCGGGT
GGTCCCGCCTGACCTGGGGTCGCGGTCGGAGCGACGGACGGACGTCCGCCGCCCGCGGCT
GGGTTCTCTCTTCGATGGCGTCCTCCTCTTCCTTGATACCGGCGGCGGGGCACGACGACG
ATGAGCACGAGCGGACCTGCGGCCGCCGTACCGAGTCCACCACTCGCCGTGCTCGCCCCC
GGCGGGAGGGAGGGCCGAGCTCTTCGGCCCGCCGTGCGCGAGCGCGGTGGGCCAATCTCC
GCGTCCCCCGCCCCGGCGAGTTGTCTCGCGCGGGGTGGGGGAGCGACGCGGGGCGTGACG
CCCAGGCAGGCGTGCCCTCGGCCTAGTGGCCTCGGGCGCAACTTGCGTTCAAAGATTCGA
TGGTTCGCGGGATTCTGCAATTCACACCACGTATCGCATTTCGCTACGTTCTTCATCGAT
GCGAGAGCCTAGATATCCGTTGCCGGGAGTCGTTCAGACTCGTAGTGATACGACGGGCGC
CGCGTGCCTCCCCGCTCGGAGCGGGTCGGGCGCGCGGGCCGATCCGTGTTCGTGTTCCTT
GGCGCAGACCGCGCCGGGAGGTTCGTTGTCCCGCCGGCCCCGCGGCCGCGGGCGGCGCGC
GGGGGGCGGGCGGCCCCCGCCTCCGCG
>comp1000_c0
GAAAAAACATACATTTAAATGAGAAAACATCAGGACCTTGTGTGTTTCACAAAAAGGCTG
CTGCTGCGGGGCCACCCTTTTGCTGAATGTGATATTGTAAGAAACTAAACGTGCAAGATC
CTTTTCATACTAGAACATGCTGAAAGGGCAATTAAAACATTTGATTGACGTTTTCACCTT
CTGTATCTGCATACAAACATGTTTGCAAGGACACCTACCCCTTTACATCCTGTGCCTCTC
ACTACGTACAAACAAGATCTCACCCACAAGATTGCATGAACATAGGAATTTACACTTCTT
GCTTATGCTGCTCTTTCCAATGTACAAGAAGATACATATGTTGAAACATGGTGCTGGCTG
CAGTTTAAGGGTGCTCTTCGACTACTTCGCGGAATGAAGGTGATGACGATCCATTGTACT
TGCTGGGGACCGGAGTATTCCTGCGTGACTGACGTTTTGTGGGTACGAGTACATCATCAT
AGTTTTTCTCATCATGTGCTGGAAAACTGTCTTCATCGTCGCTATCCTTGAACACCGGAT
GAACATATGCATCTGCAAGATATTTCTTAAGATCAAGGTTGGGTTCTCGAGCACGTTCAA
GTGTGTCTTTCATCATTGCTTCCTGTAATGGGTATTTGACAAAAGCTGGTTCATAGCGAC
TTTTGCAGTACCTATGAAACCATATGGTCAACACAGGGAGAGCAAGAAGAAAAGGTGTTG
ACTGAGCAGCTTTCTTCGTACTTAACAGTCCCATTAGAAGCAACTGAGATATGATCAATG
CAGTGATAATACGTCCATGAACATCTGGCCAAAATGCACCACCGCTTTCGTACTCTTGGT
TGTAAACATTTATAATCTGATGGCGGTAGACAACATATGCCAGACCAAAAAACACGAGAA
TGAAAGGAAGTAGAAATGGCGTAACAGCGGCATACACCAGGCCAAGCAAGAAATACAACT
GTAATTGTGGTTCAGAATCGTTGAAACCAATACTCCCAGGATCCATTGCCTCTTCTCTGT
CTTTCTCTGTTTTCACCAGGAAAAAATTCTTCAAGTGATAGATTATCAAAGGTTTTAACC
TTAGAATTTCCCCAGCAATTCCAGCCCATCCATCAACCATGATATATGTTATAAAGAAAG
TTGCTTTCATTGGAATGGACTGACCAATTGTTATGGGAATCTGATTAGCAGACTGATGAA
TAAATTTGTCTAGCTGTTCAAATGCAGTTCCAGTGATTATGCTCCCAAGAAACACATTGA
CAAGTAAGAAGAGATAATATTTGGCTGCAGATCTTCGCTCAAGAGCTGATATAGCTATAA
GTCCTTCGAACTTGGACATAAGCATCAAAATAGTTGGCAACAATATGAGGAAAATCTTGA
GAGCAATTCCAGGAAGAACACCTTGTATAAATGATTTGATAAATTCTACTTCAATCAAGG
GCCTCAAGAAAGGGACAGCCTTCTCAATTCCCTCAATATTTGCAAGAGACTGAACAAATG
CTATGGGAATCATGAAGAAGAAGGTAAGAAAGAAGAATGCCACTGCTATGATCAACCTTC
TAATTGTAAGAAAAACAAATGGAATTGCCAGATTTTGCCAATACACATCACGAGGCTCTG
GAGCCCATTCAGTCAACCATAAAGTTGGGTTCCTGGTCTGTTGAGTCTGTGCACAAACAG
CCGCCCCCCATCGTGTTCTGAAGGATACAAATGCTGCTGGCATAATATACTTGTCACTTT
TTCTGATTCTTTCACGCTCTGCAACTTCTTCTTTTGAGAGTCTTTCTATCTCCGATGTGT
AGTACTCAATTGAGTCCACCTTTTTACCCCATAGACCAAGAAAACCAGTCTTGTGAGTTG
GCCTCTGAGATGGATTTCGCTCATATCTCAGTTGATAGTAATCAAGCCAATTCTGTGTCT
GTTTCTTCTCTTTAACCAGCTTGGCCAGCTTATTTGCATTGTAAACAACCTGATGAGTAA
TGTAGTGATCGGGATGATTGACAAGAAAAAAGTGCTCCACAAGCTCACTAACAGATTCAT
CAGGATCAGGTGGCACATTCCTTACAAGAACCTGCAAAGAAGCAAAATGAAGTCTGTCAT
TCACAAAAGTAAGAAGTAATTGAAAGAGGCCAGAGATTTTGCAAATTTATGTTAATATAG
AATGAACAGGCACAAAAACATAGCAATACACTCTATAAACAAATGCAGAAAATGACTACC
AAGATGTTAGAAATTTGACCTCACATTTGAATGATCCTAATGAATGGGGGAAAGCAAATA
AAGATAAGAGCTCAAATACAAAGAGCTTCAAGAGATATAACGTACCTCTGTTACAAGCCC
TTTACGTTTTCAAGGTAATACTTAGGCGAATCTTCAAAATAGGCTAAATTTTTCATGAGA
AAACTTACTGTAAATTGATCTGGACGTCGCTTCTCCGATGCAAGAAAGTGCAACCTCATT
GATGCAATTATCTCATACTCCTTAAGCAATACATAGCATGTCCAGAATGTAAAAGCATAT
GCCATCACTAGATGAGTCCAGAATCTAGGTGATTTTTCTGGGATATTGGATATTGAGAGT
TTGTCAATGCTACTGGATTCTAATTTTCCTTCTGAATTTTCGAGAGTGTTATTGGTCCAA
TTGACAGGTACCAAGATGGCAAATGCCAAGAATGTGATCGGAACAAATATTTTAAGCCCA
ATCAGATATATCCGCAGATAAACTACAGAGTCAAGTCCTGCATGATCAATAAGCTCAGCT
TCTGGCATTCTTAAGGCATCTGGCATCCATCCTAAGAACCTCAAGTACGATTTCCAATCC
AGATTGACAAACTTCTGCACCACCCCAGTGCATGTCGGACTACTTCTCAAACCTCTAAGA
TACCATTTCGGAAAATACACCCTGTCATTAAACGGCTGCAGCCGTAGTACAGCAAATATC
AAAAGGAACGCAAAGGCACTAAGAATATTGATGGCTGCAGATAATCCTATGTCTCCAAGT
GTTGCCATATGTGCCCCTCAAGAAGTGTAGCAGCTTTTTTTTTCCCCCCTGAGAAAAGCA
GCCAGGAAGAAGGAAGTATGATCCCTGCCGGTCCTGTCCAGGTTAGAGAGAGAAAGATCT
GGACAGAGCAAGAAAAGGAGAAGACCCGGGGAACCAGACTAAACAAGATACCAACACAAC
AACACCTAGCCTCTTTCTGCTCCTTCCTTTGGTTCCTTTCCCCTTGGTTCCACTTCGCCT
CCTCTGCCTTGCCTTGGGGGTAAAACCAAATCGAAAACCCAGAAAGGAAGACAGCTAAAA
ATGCGATTTTTTTTCTGCTCTCTCGCTGCTGCACAAGGTGGCAGCACCGGTAGAACCTGC
AGGGGGAGGGCGTACAACTTGCGGGGTCTGTGTGGGGAAGCGAGGTAGCCTTAGATTCGG
ATTCCAAGAAGAGGAGTGGGGGAGTAGAAGAGGTGCCTGCCGCTCTACTCAACCTGCTCC
TTCTCCCCCTCCCCAAAGACTGCTCTTTTCTGTTCCTCCGCTTGTTTCTCTCTCCTCTTT
GCAGTGGAAGGAGAGACGAGCGCAAGGAGAGGGAGGCAGCGGAGGTCCCCGAGCCTGTTG
GTGCGGTGGGTTGTCGGAGAGGAGAGCGGAGGGGCCCTGTACTCGACAGTTTTTGGCTGG
CGCTACTAAGATAGAGAGAGAGAGAGAGATGGCA
>comp1001_c0
CGCCCTTCAGACGCGGCGGCGAAATGGCGGGCGACACGGGGGCATGCCACTTCTACGTCC
AGAAAAGAAAAGAAAAAGATCGCCTCCTCCGATCGTGTGCTTCCTAATCTGTTCCAACAC
AGAATACCACGCTTTCTCTCTGTCTATATATATATATAAACAGCCACCTTCTTCGCCATT
TCCTCCACCTTTTGATCCGATCGGAAAGCGAGAGGAGAAGCCTCGGAGGAGGACGGAGGC
GCTCGCCTGATCTGTTTCCACAGAGGGGAGAAGGCAAGATGCCGCGGGGAACTCTGGAGG
TGCTTCTCGTCGGGGCGAAGGGCCTCGAGAACACCGATTTCCTCAGTAACATGGACCCAT
ATGCGATCCTTAAATGCCGAACACAAGAGCAAAAAAGCAGTGTTGCGTCAGGTAAAGGAT
CGGATCCAGAGTGGAATGAGACTTTCATTTTTACCATTTCTGACCCTGCCACAGACCTCA
TTATCAAGCTTATGGACAGTGATGCTCTTACGGAGGATGATTTTGTGGGTGAAGTAACCA
TTTCTCTAGAGCCATTGTTTATGGAAGGAAGTCTCCCTCCAACAGTTTACAATGTAGTCA
AGGACGAGAAATACTGTGGAGAGCTTAAAGTTGGCCTGACCTTCACACCAGAGGAATATC
ATGGCCGAAGCCATGAGGAAGAGAACTATGGCGGATGGAAAGTATCTTCTTAAGATGGTG
GACTACTCAGATTTCCACTCTTTGCCAAAAGGTTTTCTGTTCAGATCAACCTTACGGCAC
CTTATATGGCCGTGTTTCCTTATTTGTAATTCAGTTGTGCTATTCCTTATTTGTAACTCA
AATTAAGTTGCAAACAGTGGATTCCCTTAACTTTATGTACTGTTGTTGTGTATTTTGGAC
TTTCTTGATGCAGAGTGGTTTCAGGCTACTGTTTTTGGAACCTCAGTTTGAAAATTTTCT
AATGACTGGAATAAAACTGAATTCCAGAAGATCTTGTGAAGGTCGCGAAAAGTCACAATC
CTATACATGAAGATTTTTCCTGCACATTATATGTGCTGATTCTCCCTTTATGAGGCAGAG
ATTTTTGTGAAGTCCAGTTCAACATTTCCAATTGTGGTACCCACAGAACCAAACACCATG
CGATTGTTGCTGTTGCTTTGTCGTCT
>comp1002_c0
AGCCATTTCAATAACATACATAAAATGTACCTTGAAAGGATATGTACAGATAATATGAAA
ATGAAGATGACGTTCTTGAAACTTGACATACAAAAATAATTAGACATAAGATTGTCAAAT
AAATAACATAAATTTTGTCACATATATATTGCTTAAGGTATCAACTAAAACCACAACCCC
ATCCCAACTATGCAATCCGCCAGCTTCAGCTAATATACGGAATCCAACAGCTATGTTGGC
AAGCCTTACGGTCTTCGGGAGGTCACCCCACCAGCAACGGGTCCCCGACCACGACGCCAG
ACGGTTGATATAGTGATAGAAGAAGATAGAATGCCAGGCGGGCTCAGAAAATGATGCGTC
AATGAGCGATAGAACGGTTAGGACAATACACATTTCTCTTCCATCAAATTAATGCTTGAC
CTTGACGAAGAGTTTTCATATAACAAACCACGGTATACTCTATTACAAAAACCACAGGCC
CTTTTGAAGACAAGAATAGAGAAAGCAAAAATCTAATGCTAAAACCTCATGCGGGGGAAA
ACATGCTTTAACGCTCTTGTACAGAGATGACTATAAGCCTCTGTACGAAGAACCCCCTGC
GACAAAATATGTCCCGACCCTTGGCGCAACAGCCACGACAAGCAAATTCCAAAGCCCGTC
CCCG
>comp1003_c0
CTCCTTAGAAAACTTTTTCCACACGAATATGTTTTACATAGAACCAAACGCATCAGCTTT
ACCGGGACGATGGTTACATACACATGTCAAAAGACCCAAAAAAGTGTATTACCTTTCATA
TTCAAGCGCCAGGAAAAAAGAGACTTGCCATTACATTTTGGTCAGCAACCGGTAAACTCA
ACCAGTTTCAAGCCCAGATAATAACTTCAAAACGAGCGCGGGGGCTGGGTGTGCCTAAGA
AGAGCGTCCAGAAATGAATGACAAAGAAGTTGGCCAACGATTCCCTACATTACACTGACT
CGAGTATTCCAAAAGCCACTAGCTTTGCCATGGACTTTTCTGAGAAGCGGCTAAACCGCA
CCGACATCCTAAAACTGGTGGTGATAGCTCAAATGGCAAGCATCAGTAAGAAAACCTAGG
TTACAAGTGGCCTACAAAGTTATATAGCACATTGTTTTGCTAGCTTAATAGTAACCACTG
TAATAAGCTTGTGGGACCGCAGCCTGCTGCTGCGCATAGCCCGCTGCTGTTGCTGCCGGT
TGCGAGAAGCTTTGGGGCGGATAAGCCTGGGCGGGGTACGTTGTAGGATAAGCACCATAA
GCAGCAGTGCTCTGTGGAGCTGACGTGGCAGCCTGGGGTTGAGTATAGGTTCCGTAACTT
CCATATCCGCTGTACCCCGCCTGTGGCATATAAGCAGGATTCCATTGTTGTCCTTGTGTT
GGGGGAACCTGTGGCCAAGTAGGAGGTTTGTTTCCATATCCAGCTGGCCATTGGGTCTGT
GCATTTGGATAGGCACCCATTAAAGACTGAGCTGATGACATGTAAGTTTTTGCTAGTTTC
GTCTTATCAGAATCCAAGTAATCCTCTGCATGCCGCTTTCTGGAGATGGATGTGCTTTTG
TGACGTAAAAACAGCATGCAGTGCCGAGTGTCAGCCTTCTTGATAGACTGTGCATCTCCA
AAGAGATCTAAAAACTCCAAATATATGCTAGAAAGGTCTTCTCTGTCGGCAGTGCTCGCT
GCATTAGGGTAGTCAGGATTAGGAGATATGAATCTTTCAACTAGTGAATCCAAATAATCA
ATTCGCTTCGGCAATTGAAGAATAGATTCAAGATGAATTATAGCCTCGATAAGTGGCTTC
GAAAGTTGCAAATGCTCAAAACCACCAGAAAGTATTTCCTTCGCTTTTTCAGAATTCCCA
GTCACCAAGTACAAAAATCGTGAATACTGAGCTAACAGCATAGGTAATACTTGAGACAGT
TCCTTTCCCCGTTCAGCAGCAATAGATTCTTCATAAACAGAGAAGGCAGCATCCTTGTTC
CCCAGACGGTACTCCATGTTTGCATGCCTAACTATAGCTTCAAGGAAACCAGGTGAAATC
TCAGAATGCAGAAGCTGATACTCTGCACGAGCTCCAGAAATTTCCCTGTTATTTTCTTTG
AATCTAGCAGCAAAAAGGTGAATCTCTGGTTGTTTCTTAACAAAGACTTGTGTGGCACGA
GCAAGAGCATTATTTGCAAGCTCCAAGCTTCCACTGGCTTCCATGCATAGAACATAACGT
ATCCAGTACTCAGGATAATTAGCACAAGCAATCAAGCATCTTTCATATAATTTGACAACC
TGCAATAATATTGGTCACATTATACAATTCACCAAGGCTTAAATGGATGGAAAGTGAAAT
AGATCAAATATAGCAAAAAAGAGGTGCACAAGGAGTACTCCATTGGCTGATCAGGGAGGC
CCCTCATTACAGAGGGACCCTCCTTGCCTGATAGATAGATGGTTATGCGGGTGAGCACTA
AGAAGACACCTGCATATATCAGATGGGAATTTTAAAGATCATAATTGCTATGCAAGACAG
ATCGTGAACCCAGAATGTCCACACAAATGAGGGTTTAAAGTACTTAGCCTCATGGAACAT
ATGACAAGCCCATGCTCTAGCCTCAGTTCATATTCCCTTTTTAAAATGTAGCTTCAGCGA
ACAGACTTTAGCCAATAAGGAATATAATGCAGCCAGTAACACTCAACAGTGAGTTAATAG
TGTTGGAAACATTTGTACTAAGACCGCCGAAGTCATGACTCATCAAAAGACTAAAAATTG
AGTTCTGGAAACATGCGCAAAGGAGACTGTAGACATACCTTATTGAAGTCATCCCCTCTT
TCAATAAAGTCTAGATAGTTATGCCAGTTCTCAAGCTCTGGATCGTCAAGGGACCGGACA
TGGAAATAAGGCCTCCTAATAGCTGTTTCAAAACCAATGATCTTAGAATCGAACTCTTTA
GCTTTCTTATACATCTCTTCTCTAATTGCGATATACTTCTCCAACTCCTCGGCTTCTGTT
AAGCCTGCACTTACGGTTTTAGTAGATTGTTCCACAGTATCAGGACGAACCTCGCCCTCA
ACTCCTTGGCCAGTAGCCACTGTACTTGCACTGACCATGGCCGCTTCCTCAGCAGTTCGT
ATTTCTGACAGAGGTCGAACTGCGGCCAACTCCTTAAAGCTGTTAAAATAGCGATCCAAG
TTCTGAATAGGATTCTCTAGGATCCTAGTATAAATCATTGCCACGTGGCTCCATGCCTGC
TGTGAATATTCATACTTTATGTACTCATCCCACAATGGAGAAGATAAATAATCTGTTCCA
ACATATGCTAGCCCTCGCTCAAAAAGCCTTCCTGCAAAAACCATATTATGTCCATGAAAC
GGAGGAGAGCATAGAGGCCTTAGCCCTTAACCGAGCCTGATCTTTCCCGAGCATCATTTT
GCAAATTGGTGCACCCATGATAGCCTCAAGAGTACGATAGTTAAAAGGTTGGCATCACGA
CAACTATATGTCTACTACACAGGCCTTGGGAGATAGAAGAAATAACAGGAAGGGCCATTG
GGGAAAAAAGAAACGCAATTAAACATTAAGAAAACATAGAAAAAATGGAGAAAATAACAT
CAAAAAAAGAGGAACTGCACATGAAAATATCCCTATGTGCATTCCCAGCAAACCTCTCCC
GCCACATATGTGCTGTATTGCTGTTGTAGCATATACTGAAATAAAGGTTAGAAGAGAGAA
TAACTAGATTATCATCACCACTAGAACAAACAAGAACCCAAAGCAAATTGGATGTGTAAT
ATAGAGGATCAGAAAGAAAATATTACCTTCTGATGGTGTCAGGATCTTCATAGGTTGACA
TTGCAAATTCACAGTAGTGCAACCAAATGTCGACAGAATAAGTCACGGCAAGAACTGCCC
GCTCATACACTTCTATAACCTTTTCAATAAAGCCTAAGCGTCCCTCGTGATCCGCATACT
TTTTCCAGTACCCATAGCACAAGGGAAATTCAGCTAAAAATGCATCATAGACTTTTCGGA
TTTTTTGGATGTTACTCTCTTTCTCACTTTCTTGAATTAAGGTCGTCCAAGCGTTGAAAT
CTAGACTATTGGCCCTTACTATGCTCCACAATCTATCTTCCTCAGTTGAAATTCCAGATT
CTCCACCAAATCGCTGCTCCAATACAGTGCCTCCGGCTGCAGTTGATGCACTTCCATTCT
CACCAACAATTGATGTGAAGTCCATAGTTTGGGCAACACTTCCATTCACAGAATCATAAC
CAACATGTTGACCTGTTTCGCCTACAGCATTTTCCTGCTTGACAACAGCTTCATCCACAG
AAGTCATCACAGCGGCCGACTTGGATTCATATGCCGAACTAAGAGTAGTATCTTCAATAG
CAGTACTCGGATTTGCATTATCTACATTCACCTCCGCATAGCTAGATCCTTCAGTAGCAT
ACACTGCATCCGCATCGGGTATAGGAGCTACTGATTCTGTGGCGGTAACCACACCAACAT
CAGATACTGCATGGTATTCACCATAACCCACGGATGTGTACTCCTGTACAGTTGATGTTT
GAGCCGCCACTGTTTGATTCTCTTCCATTTTATGTTGGATACCAAGACCAATACCAGAAT
TCTGCTATCAAAAGGAATCAAACCTCGCCAAGGCAAAACCCTATGGAAGAGCGTCTTCTG
TGTCGCCGATCTCTCCCTCGCTCGCCCCTGGCGGCCGCGGCGGCAGTGCTGAGTGCAAGC
AATCGGAGGGCAGGGTATGCGAGAAGATAGAGGGGTAACCACTAACCAGGGCGCACCGTT
TTTAAAGTCTGGAAATCTGGGTGTTCCCGATCGGTATGGAGGCCGCCAATGGCCGGGCCT
GG
>comp1004_c0
GCTGGTAGTCGCATTCCATTTGAAACGCTAGAAGAGAGAGAGACTCTCTCCCTCTCTCTT
CTCTCTCCATCTCCTCCAGATCTCTTCCCCCACCTGTAGAGGGAGAATTCCCCTGCAGCA
GCTCGGATCTGAGCGGGATCCTCCCCTTCTCCCTCTCCCCGGTGCCGCGCCGGCCATGGC
CCCCGTCTCCGCCCTCGCCAAGTACAAGCTGGTCTTCCTGGGCGACCAGTCCGTGGGCAA
GACCAGCATCATCACCCGCTTCATGTACGACAAGTTCGACACCACCTACCAGGCTACTAT
TGGCATTGACTTTCTGTCAAAGACAATGTATCTTGAAGATAGAACAGTGAGGCTACAGCT
ATGGGATACAGCAGGACAGGAAAGATTCAGGAGTCTAATTCCAAGCTACATTAGAGACTC
ATCTGTCGCCGTTATTGTATATGATGTTGCAAGTCGACAGTCATTTTTGAACACCTCAAA
GTGGATAGAGGAGGTTCGCACTGAGAGGGGTAGTGATGTCATCATTGTCCTTGTCGGCAA
TAAAACTGACCTCGTGGACAAAAGGCAAGTCTCCATAGAGGAGGGAGAGGCCAAAGCACG
TGACCTTGGTGTCATGTTCATCGAGACGAGTGCAAAAGCTGGGTTCAATATAAAGGCACT
GTTTCGTAAGATTGCCGCTGCACTACCAGGGATGGAGACCCTCTCTTCGACAAAGCAAGA
AGACATGGTTGACGTGAATCTGAAGTCTACCAACACAAACACATCCCAGTCGCAGCCACA
GTCTGGGGGTTGCAGCTGTTAAGTTGCAATGCCCAATCACATCTCTTGCTTTTTGTTGCG
GATCCTCATAATGCTGTTTGCTAATTGGTCCCCAAAAGTGGTTTCCTTCATCAAGATTCA
AACTTATGTTGCCTCCGGCTCTCTAGGAGGGAATCTGGACCCTATTTGAGAAAGAGAGCT
GAAGATAGAGGCTGCAGAGTTAGCCTACCCTGGTGTGTTATCTGTAGTAAAGATTCTTTT
ATATGTTAAATAGGATGTCCAGTTCTTTAGTTTGCTCACTCATGGTTGTAATGTCTCTAT
AGGAGACTATCAGAATTTTCTTTTTCTGACCGCTGCCTTAGGATTGGAATATTATAAATA
TAATTACTGCTGTGATGAACTGTGCTGCATAATTGAGTTACTAGTGTTGTCATAAAGGGT
ATGAGATTCACAGTTTGGTCCGTTACCAGTTTCCTTTACTGAACTTATAAACTATAATTG
TAGTTGTGATGCACTGGATTCCATGATTTTGTTACCAACGTTGTCAGAAAGGGAACAAAA
ATTCTGTGTTTTATTCTTGTAGTGCAATGAACACCTTTCAATAAACCTGACATGGATGTC
TGAATG
>comp1005_c0
GTGCGAACGAGATGCTACTACGCTCCCTGTCCTTGCCTGCTCCACCTCTCAAAACCTCTC
TTCTCCCTTTTGTCCCCTCCCTCTCCTCCCCGTCGTCCTTTAGCGCAGCGGGTGCCCCAC
TCCCACTGCGCTCTTCGCCCCTCCACTCCCTAGCTGCTGCCGCTCTCTCCTCCTGCCCCC
GCACCGCCACCGTCGGCGCTGCAGCGGCGGACGCGGCCATGGCTTCCCAGGACGGCGGCG
AGGACCCCCGGCTGCCGAGGATCGCCTCCGCCATCCGCGTGATCCCCGATTTCCCCAAGC
CGGGGATCATGTTTCAGGATATCACGACGTTGCTGCTCGACATCAAGGCGTTCAGGGACA
CAATCGATATGTTCGTGGAGAGATATAGAGATAAGGACATCTCGGTTGTCGCAGGTATTG
AAGCAAGAGGTTTCATATTTGGTCCACCCATTGCTTTAGCTATTGGAGCAAAGTTTGTTC
CTATGAGAAAACCAAAAAAATTGCCTGGTGAAGTCATTTCAGAAGAATATTCTTTGGAAT
ATGGAACTGATAGAATGGAGATGCATGTGGGAGCTGTCCAGGCAGGAGAACGTGCTATTG
TTATTGATGATCTTATTGCAACTGGGGGAACTTTATGTGCTGCAATCAGGCTACTTGAAC
GCGTTGGGGTAAATGTGGTTGAATGTGCATGTGTTATTGAGTTACCAGAGCTAAAGGGTC
GAGACAGATTAGGGGACAGGCCACTCTTTGTCCTTCTCAAAGCTGTTTGAGCATCTGGGT
TAAGAGTTGGTCAGATTGGGTGCAGTTGTAGACTTTCTTATGGCCTTTTTAATGAGTGGA
AGTGTGAAACTCGCTTTGTCCAAGGGTTCTTCTGGGCAGATATAATAGCAGATGTTGAAT
TTTGCTGTGGGATGTTTGATCTGTTCATTCCTGATGGTATCTCCCCTGGTAATGTGGTTG
TGTCAGTTTGATTCTTAAATTGTTGTGCCTCAACAGAGGAGGCGGAATTGGGTGCATGAG
CTTTGATAGTTATTTTTGCGTTTCTCGGTCGCAGATTGCAGGTTAATATGTCGGGATGTT
CTGCTTTCATGTCCTTGTCCTAGAACATTGTTGGCTGGTAAAATTTATTATGATAATAAT
ATCGAGGACATCTATCTCGTTGCTCTATGGTTCCCAACTGGGTATTAGGTTATGTTAGAT
GTAAAATTTGGTTGATGGGAGATCCGATCATCCACCTTGAAGTTTCATATTATCTGCATC
CTTTGAGTGAGGGTATAGGAAAATG
>comp1006_c0
CGGACCAACAAGACTCTATCATAGTTCCAAGTGGAAAAATGCAGCTGAGTACAAAGATCT
CCGTCAAAGTTCACGACTCAAAAAGTCGACACCAAAAAACATACTACTTAATACAGTTCC
CCCACCTGTTACAGCCAACAAAGAAAGTAAAGATGCGAAGACGAATGAATACCACATCCT
CCGATAAGTACTCACAGTTGCATCTGGACAAGGAGATAATCAACATCCAAGATAATCTGC
TGTGTTTTAGATTTTAAGAGAATCAAAATCCAAGACAATCTGCTGGAAATGATTAAGCTT
CAGCTTCCCCTTGCTGACCTTTTATCTCATCTGGACAATTCCCGCACTTACAAGCTTCTG
GATCTTGTGCATCACCTGTGGATTCTTTAGATGATCCTGGGCTGACCGAGGGTTCTCCTG
GAAGTCTATTAATACCTGCCGCATGACAGGATCAGTCAGAATATTCTGAATTTCTGGGTC
CTGCATTGCCTTTGCCTGTCTTTCTTTCAATTCCTCTGGACTTACTTCTCCTCTGTTAGT
CTTGTTAACTTGTTCAATGCACCTCCGGACTCCATCCATCAGCTCCTGGTTGTTCGGATC
GTGTTTCAAGCCTTCCTGGTATGTCTCCAAAGCTTTGTCATATTCTTTCATAAAAAATTG
AACTGCTCCTTTTCTGGTATATCCTTTCGAAAATGATGGATCAAGCTCAATGCATTTCTC
AGCATCCTTCAGTCCTTCTGGCAATGCACCCAGCTTGGTATAGCAAGCTGCCCTGTTGCT
GTACACCCTTGGGTCACGGGGATTCCTCTTTAGAGCCTCTGTATAATGCTTCACTGCTTC
TGGATATTTCTGCTCCTTGAAAAACTCATTTCCTTTCTCACGCTCCTCATCAGCTATTTT
TGGATCAAAATATTCCTGTTGCTCCAACTCTTTCTTCGCTCTCTCAGCATCATTTAGTTT
TTTCAGTGTGTCCGGATTCCGGTGCTCAGTCAAGGCTTTCTGGAAAGTTTCGATGGCAGG
TTCATAGTCCTTCGAGGTTTTAGCAAGTTTAACCAATGCAGTGCCCTTTCTTGTTAGTGC
CCTTGCAATCATCTTGAAGTCAGAACGCAGTTCACGACCCCTCTCAACTGCTTTATCGCA
ATCTTTTATACAGTCCTCAAGCTTCCCCATCTCCATGTAAACAGCACCCCGATTCGTCAG
GAACGAGATGTCCTCATCGTCAAGCTCCAGAGCTCTAGTGTAATGCTGGATCGCGGTCTC
GAAATCCTTCTTCTTGTACGCAGCATTCCCTAACTCCTTCTCCTTCAGAGCCTCCGCCTT
CCTCTGCTTCACCTCCTTTTCCTCATCCGCCACCTCCATCGGCTCCGGCTCCGGCTCTGG
CTCCGGCGCCCGCTTAGACTTCTCCGGCTCTGGTGCCTTCCTTGGAGCCTCCGCCTCCGG
CGCATCCTTCTCCATGTCCTCCGGAGTCCTCATCTTCACGTTCAGCAATACCCCAAGCAC
CTGCATCATCCTCTGATCGGAGAGGTACAAGTTGATGCTGTTGGGGTTCCTCTGCACCTC
CTGCATCATCTTCACGAAGTCCGGCTGCTGCAGGTAGTTCCTGGTCGTCGGATCCGCCGT
CAGCTTCGCCCAGAGCTCCGGCCCCTGGAAAATGTTCCCAAAGGGAGAGGACGACGGCGG
CGGCGGCGCGCGCTGCGCCCGCGCGGCGGCGGCCTGGGCGTCGGCGAGGCCGGACTTGAG
GGCCTCGTTGGCGGGCTCGATCTCGAGGCCCTTGCGGTAAGCGGCGACGGCGTCGTCAAA
GCTGCCGAGGCCAAGATGGGCGGCGCCGAGACGGCTGTAGCCCTTGGCCCAGTCAGGCTT
GATCTCGACGGTCTTCTGGGCATCGGCAAGGGCGTCGGCGTAGCGGTGGAGGGAGGCGTA
GGCGGCGGAGCGGTTGGAGTAGAGGACGTGGTTGGAGGGGGCGAGGGCGATGGCGTCGGA
GAAGTGGCGGGCGGCCTCTTCGAAGCGGCCGGCGGAGAACGCCGCGTTGCCCTTGGCCTT
GGCCTCGTCCGCCATGGGAGGGGGAAGAAACCCTAACGCGAGGGATGGGGTTGAGGGGAG
GAAGAAAGTGAGGAGGGCGATCTAAAATCGGAAAGGGAGGGGTTTTCTTTTTCTTGTGTT
TTGCGGGCACGAAGTCGGGGGTTCCAGAGAGTTTGAGGAGGACCCGATGGGAGTAGAAGT
TTCCAGCGAGCAGGGG
>comp1007_c0
GGACTTTATACGTCGACTAGCGCGAGTGGAAAGGGTACCTACCGCATTAAGATCCGCATC
GGTTTCATCTCACCTTCCTCCTTTTCCCCCCCGTTCTCGATCCTAACGAGGAAGACGAGA
GGGGGAGATGGCGATGAGATCTGCGGTCACTCGGTTGCCCCGCTGCTCTCCCTCCTCCTC
CTCGTCTCCGGCGACGGCAGCGGCGGCAGGTCGGAGGTGGCTCAGCGACGGCAAGGGGAG
GGTCCTCAGCGAGGAGGAGAGGGCCAAGGAGAACGTCTACATTCAGGTCAACCTCCTCGC
TTGGCCCCTTGGCCCTCGTCTCTCTCTTCCTGGCGACTGTTCACATGCTTGGTTGCGATC
GATCTGTTTATGATCTGTTTGGGTTTGCGATCATTCCGGTGGTCTAGAAAATGGAGAAGG
AGAGGATGGAGAAGCTGAAGCGGAAGGCCGAGAAGGAGAAGGAGGAGGTCGAGAAGTCGG
TGGGGAAGTCGTCGGCTGATGAGAAAAAATGACAAGATCACCAGACTTGATGCACCTTTG
GTTGTGCACCATATGCAGCTTTTTGTGTATGTATCAGTATGTGTTGACAACGAATAAATA
GATGTTCTACTTCTGACATAAGCAACAGGTTCTCTAGCGCCACACGTGATTATTGATCAT
GTTCTCCTTCCAAATTAAGAACTGTAAATTTTCTAGTTTCTTGTATAATAATTTCTTTAT
CCTCCTGTTTTGGTGAATAATGACAACGAAGTGTTTGATATGTGCCTTTGATCTAGTTTG
TTGTAATTTAGATGGCTTTATCTTAGACACAACAGAACAAACCTTAATTTTCAAGTTTTT
TGTTTGCATATTCTCTAGTTTTTTTATGCCTTTTAGGCTTTTAGCGAGTAACATGGATAA
TGAAGTGGAATAACCGTTTGGTTGAGACCCG
>comp1008_c0
GCAATTATCTCAACTGTCATAAGACACAAAGTCAAAAGTAGCATTCTCCAAAACAAAAGT
AAAAAATGGTTGCCGAATCCTCCATTTAACACTTCCAGAAAACGAGGGATCATCAGAATA
AAATCACAAGCACAAGAAAAAAGTAGTCATGGAACGGAGATAGGGAAATGATATGCCAAG
AGGTGCATATAAGTACCTCCATCCAAGCAAATGACAATTCCGGGTTGAAAAGAAACCAGA
GTTTCTAAACTGTGTAACTTCAGTACTTCATACATTTAACAGACAAAATAGTCCACACGG
GTTAAAACGCTAATAGTTAGAGTCACAATCACGGCTACCCTTCTCCATTAATGTATATAT
GGAGACTGGTATTGATAGCCATTTCCATAGTAGTTACTGTGATTGTGGGAGAGATTGTAG
GCAGCAGGGCTCAACAAAGGGGAGGCATGTGCTTCCATTGGGTAAACGTATTGTCTTTCA
TAAGGATACGAGTATCTCTCAGGTCCTCTGTAGAAGCTCTTATCTGGAACATTGCTCAGA
CGAGGGGCATAACTGACCCCACTGGGACCACAATTGCCAGCATTCGCACGAGGCCTCTTT
GATTGCGGCTTTGCAACCTCAGCTGCCCTCTTCTTGTCGGCCTTGGCTTTCTCAAGTTGG
AATACCCGCTTCTGGAGAGGATCAACAGGATACTGCTCCTCAAGCTTGTGCTCTTCAATG
GACTTGATAATGGCCTTAAGGGCGGAAATTTCTCGCTCATTCATTTCATTCTGAATTGAG
ACCTGGGAAGCAGGAGATGTGTTTCCAGCTTTGGTCTGTGAGGCTCTCCTTGACTCCTTC
AAGTAAGCTTTAAGCAGGGGAACAGGAGCAAATTGCTCTGTCAGTTCAAATGCATAAGCG
AGATTTATGGCTTCAATTTGCTTTCCACTGTTTGACAGTGCTTCAATCACATCTGTCATC
CTATGTGAAAGACCAAGTGAACGGCATAAATCAGCTGTCTGACGGCGACGAGAAACAGAT
GGAATGAGACTGCATATCTCATCTTGATTAAATTCAGAAGCAATACCAAAAGTAGCCAGA
AGCTGTAGGAAAGCATGGACTTCTAGGGAATTTCCACTGCTGGCGTCAGTATCAAGGTCA
TTCAGTCTAGACTTCCACTCATCAGCAATAGCTTTCGCCTGTTCTTTAATATATGAGGAG
ATCATCAGATTTTGTGGGACAGGATCCAGTTCTGCCAACAACTGGCCAAGAGTCTCCAGT
AGCATAAGACAAGTTCTGCGTAGACCTAACAGGTCTGCGTCCTTCTTTGCATATGCTTCT
GGAGCTTCCAGTCTGTAAAAATTTTTCAATGAATCTAGAACCAAGTTAAGGGGTCTAGAA
GAGCTTCTTAATGCAGTAGGAATTTCTTCACGAATTAATGCAAGATTTTTACGGTTTTCT
GAAATGTATTCATTAAGCCCTTTTGCATCCATTTCTTGACAAAGCTTCATCAATGGAGAG
CATGGTTGACTACATGCATTTGTACTTTGAGACAGCCTTGGATCCTCTGAATCGATTTTG
GTACCTTCCACATTTGGTTTTTCGACAGATAAAACATTATGTTCAGTATTGCTTGTGATC
AGCAGTAATGTAGATTTCTGATGTTTCTCAAGTGCAGTCCCTATAGCAGAAAGTGCAGCA
TCTCGTTTCTCCTGTAGCCGCTCCAGTGACAATTGTTCCTTTGCCACAACCATAGCTTCT
GTTTTCTCCAACATCTCGCGAGCCTCTGATGCCTTGTTATTATATGCCTTCTCCTGATCT
ACCAATTCATCAAATCTTTTCTTTAACGACCTCTCAAGTCCATGAAAATGTTCTTCAAGT
TCTTTCCATTTTAAATTGAGAGTTACTGCTCGATGACTTTCAAGTTCAGTAAATGCCTGC
TGGAGTTGTTGGATCTTGGAGGTTGTGGATTCAATAAGTGAAGCAACTGATAATGTATCA
TCCATGGATGAGGAGCCAGGGTTCCGGTGAGAAACCAATCTGCTCGGAGGAGCTCAGGGG
AATGGCGGGGAGAGCGAGAGGAAGCAGCAGCCCGACAACACCATCG
>comp1009_c0
CTTTTTTCCTCTCTGTACTCTTCTTCTTCTTCTTTCTTCTCTTCTGCTGCTGCTCTCTCT
TTCGCTCTGAGATGATCGTCTTATCGGAGGGAGAGGGGGGGGTTTGCTAGGGTTTCTGCG
CGCGACCCACGCCAGCAAGCGCCCCAGCTCTCCTTCTTGGTGTCGTCTTCTTCGTGGTGG
TGGTCCCTGAAGTTACTGGTGGTGGCGGGAAGCGGGGAAGGGGTTGTTGCGAGCTCGGTT
TGGTGAGGATGGAGTAGAAAGATTTGTTGAGGTAAATGATAAATGGGTGCAGCATCCAAC
TGGAGAACAGCGCTACCACTAGTGCTACTACTACAACCTGCGCAGCATTGATGTAGAGTT
CTTACCCCTGGAGTGTTTGAATCAGCAATGGGGGGTGCGTGCTCAAGGAAGAGGGACAAC
CAAGTTGACGAAGATGGTGTGAGGAGAGGAGTCTCCAAAAGGTATGGCAAGAGCGGCAGT
GCAAAATGGCTGTTGTATCCACTTTCTCGTTCCAGTTCGGCAGTATCCAAGGACGGAGGC
AATAAATGCCCTTCCCTATTGGAATTGTGTGCCCGTAAAATTCGTGAGGATATCAAGAAG
TATGTTAGCTTCTCAATGCTGCCAAGGGATATCAGCCAGCAGATATTCAATGAATTGGTA
GAATCTCACTGCCTTACAGAGGTTACTCTTGAAGCATTTCGAGATTGTGCTCTTCAGGAT
ATTTTATTAGGAGAATACCCTGGAGTGAAGGACAGTTGGATGGGCACCGTTTCTTCGCAA
GGAGAATCATTGCTGTCTCTTGATATTTCTGGTTCAGACATAACAGACAGTGGACTGAAT
CTTATCAAAGCTTGCACAAGCCTTCAGACATTAACACTGGACTGTTGTGAACAAGTTTCA
GACAGTGGACTAGGCCACCTATCTGGTTTATCGAACTTGGCATGTTTGAATTTAAAGAGG
AACAGTTGCATCACAGCAGAAGGAATGAAACCTTTTAAGAACTTAGTTAACTTGGTAAAT
TTGGATCTTGAAAGGTGTTCAGGAATTCATGGTGGACTTGTTTACCTGAAAGGTTTGACA
AAGCTTGCATCTTTGAACATTAAATTCTGTAACCAAATATCAGATGTAGACATGGAACCT
CTTTCAGGACTTACCAGCTTGAAAGAGTTGCACCTATCATTTAACAAAGTTACTGATGCT
GGGGTTGCTCATCTAAGAGGTTTGTCTAAGCTTACAATGCTAAACTTGGAGGGGTGTCCC
ATTACTGCTGACTGTTTGGAGTCTATTTCAGGGCTTCTTGCACTCTTATATCTAAATCTC
TGCCGATGTGGTATATCTGACGATGGCTGTGAGAGCTTAGCCAAGCTTGTAAACTTGAAA
CTCTTGAATTTGGGGTTCAACAATATCACAGATGCTTGCTTGGCACATCTGAAAGGATTA
GTGCAATTGGAGAGTTTGAACTTGGATTCTTGTAAGGTTGGTGATGAAGGAATGGTTAGC
TTAAAAGGTCTACTTCTCCTGAAAACCTTAGATTTGTCAGACACTGAGGTTGGAAGTGCC
GGGCTTCATCATCTCTCAGGTCTTGTTAACCTCGAGAATTTAAATCTTGCTTTTACAATG
GTCTCGGACGGTGGTTTACGGAAGTTATCTGGACTTACATCTCTCAAGTCTCTGAATCTT
GATGCTCGTCAAATTACTGATGCAGGAATTTCAGCTCTTACAAGCCTTACCGGGTTAACT
CATCTTGATCTTTTTGGAGCTCGTGTCACAGACTTTGGGATGAACTACTTTCGACACTTT
AAAAATTTGCAGTCCCTTGAAGTATGTGGAGGATCAGTCACTGATGCTGGCGTGAAGAAC
ATCAAAGAGCTCACCTCGTTGACCCACCTGAATCTGTCACAAAATTCCAGCCTGACGGAT
AAAACTCTGGAATTGATATCTGGATTGACTGGGCTTGTCTCCCTGAATCTATCGAGTACC
CACATAACAAATGCTGGACTCCAGAACTTGAAATCTCTGAAGAACCTTAGGTCACTGCAT
CTGGATTCCTGCAGAGTGACTGGCTCCGAGATAAAGAAGCTGCAATTGGCCGCTCTTCAG
AACCTGGTTAGCATTCGACCGGAGTAGGATCCGAGTCCGGAGATCCAAGTTTGTAAATAG
TTCAGTGGGATGAGGGCTACCGATATGAGATGACACGGGGTAGCAAGGATCCCTGTAAAC
TATATAAAGAAGAAAAAGACTGTACATATGGGTAACTTGGTTAGTGCTGGTGTGCTGGTT
ATCTGTTGTAAATATGGCACGGCCAGCACAGAGCAGCTGGATAATTGCTGTATGTGAAGT
ATCTTTCATTGCACGAAACCGATGCAAAATGAAAGTGTAAATGTGCTTCCTCTGCATGGT
CTGCAATGTTGTACAAATAACTTTGCGCTATCTGTAAGATCTGAAGTGCTGTTAATATCC
ATCATCATCTGATTGGGTCTAATTTTTGCATCTATG
>comp100_c0
CGACAGGTGGAAATACTGAGGATTTTTGTACCTATAACTTCCTTAATTTAAAAAGGAAGA
AATTAAATTGCTTAAAATTTATCTCTCAGTGTCAATTTCATGCGTAAGTAACCTCCTGTT
ACTCAGCTGCATGTTTACAACTTGATGCTGTGATGCATACCAAGAGGATGATCAACTTTG
CTCAACGATAAATTAAAACTACTAAATGACAAAAATACCTGATCAACGTCACCATGTCCC
GTCTTCCACAGCAAATTTTGAAACGCACATGTATTTTAGAAAGGATTTTTTTGCATATAT
ATTCGTAGAGACACTGTATTTGTATATATACCTCCAACTCTCACATATTATAATCAATAT
TCTTAAAATCTTGAAAATGTTGCATTTATACCCTCCTATTAAACTTAGGTGAATTTCTAC
AAAATATGTCAAAATATTACATAAATCATGATATCATTGCAGGTGGCGGGGCTATATAAG
GGTATATATGCAAAGTATTAGTGAATTTAAAGGTATTTATATAAAATCATTAGATTGAGG
AGTATAAGTGTAACTTTTTAAAAATTTCAAAGATATTGATGCTAATACATGAGAGTTGAG
AATATACATACAAATACGGCGTATTTGAGGGATATATATGTAAAAAACCTAAAAAAAAAA
AAGGCATGCACCCTTACAAGCCAAAAGACACATCTCATAGATCTCTTGCCTCTCGCCTCT
AATTATCGACCTAAGCACCAAAGGATTAACTCTTGGGAACCCTACAGTTGATCTGTAGCA
TCCGTCCAGTCGATTCTGCTACACATCTGCAGTATTTGCCCCTCCAATTTCCAACCTAAC
TTGAGCTCAAGAGAACGATGGGAAAAGCATCACCCGTCTAACTTCTTCAGAACTCGCAAG
CTTACTTCGGCCAGTAGTCAGTTTCAAGTGCTCTAAATTGTGAACCCAGAAGACGGACAC
GAACTGTGAATTTGGCTGGAGAAAAACTAATACTTAAAATTACAACTGTATAGTAGTGGT
TGGAATATTTACACAGCGTGGGTTAAGATAATTATACACTGCAGAGTTTCATATTTACAA
CTAGATGCTACACTTCGAACCTCGTATATACAAAAAAAGCAGAACCTCATATATCTCGTA
CAGCTACGGTCACAAGTGCTTCGAAAATGTCAGTGCGTGTAACCATACCTGCATCATACT
TGAGAGAGTAAGCAAATTGTTGGCTGATAACAAGAAAACAATGTTCATAAACTAAGGCAC
ATGATTCCAGGTTACCATCATTCAGAACGAGAATTCTATATCATAAACTAATGCACATGA
TACCAGGTTATTGACATTCAGATTGAGGTTCATGAATCATGCGCCAATGCTGAAAATTTC
CAGATCTATGATGGTCCCCTAGACAAATCCATGAATTGCAGATGGGATAGGCCAGTCATC
CTATGACTTGTCTTTCCTTGTTGAGGACTGGAATTCTGTGGATCTTCATCTTGAGCATCA
AGGCCGCAGCATCCATGACTGTCTTATCCGGAGTCAGTGTCACGGCAGGAGACGACATAA
CTTCACGCACCTTTGACTTTAACCCATTTTGAGCTCTGGCCCTATCGTTCTTGGAGATGA
CTCCGACGCATCTGAGCTCATGATCCACCACTGGCAACCCGGAGACGAACTCGAAATGGT
GGTCGATCTCCTCCAGGGTCTGGTCGAGCCTCGCCGCGCGGATCTTGGTGGACATCACCT
CCCCCAGCAGCGCCGGCCTCAACTGATCGTCGACGATCTGCGTCTCCAGGTAGGCCCGGA
GGTCGTCGTAGCTGAGGAGGGAGAAGTTCTCCGGCCATTCCCCGGAGATGATCCCCGCAG
CGTTCTCGTCCAGATCCACGCGGTCGTCCGTCATCGCGCGCGCCGGCGCCGGCGCCCTCT
TCTTCTCCGTCGCCCTCCTCCGGCTGGTCTCGCACCTCTCGCCGCCGTTCCCGCGGTGGA
GGTCGGAGGAGGAGAGCCCGGCCGCGAAGGCGAGCGGCCTGGTGGGGGCTCCCCTGGGCG
GAGAAGTGTGGTGGAGGTGGGGGACGATGCTGCCATGGGCAAGGTGGAGGGAGCCGCACG
CCGCCATTGCTTTAAACTCTGTA
>comp1010_c0
TAAAGTTATGATGGCCAAGTGAGGGAACTGCACTGTTCTACCAGCAAAACCTGTACCAGA
GCTGATAACACTAGTACATTGTGATTTGCAATTCCCGTCGTAGGTGGTCTTCTGCGTAGC
AATAGCTCTCTAGGGAAACATGGTTACATCTTTGTCTTTTATGCCACTTGCCGTGTGCCC
GTGTGCTCTCTTCTCCCTTTTCCACTCCCCATCTCCGTATGCTCGGGGTTTCCTTGAAGA
CCTAGCCTCCATGTTTAAATTTTCGATTTTCTGATTTCTGAACCTTAAACGATCAAGTTT
CCCTCCCGTCTTTAATTTATTATTGAATCATTTTTTCCTACTGTAAGTACTTGCGGCGAT
CTTGCTTGCATGTCTTCTCGTAGCGTACTGTTGATTGGAGCTGGCTGTCATTTTTATCGT
TGAAACTGTTCGCCTAG
>comp1011_c0
CTTTCCAATCTTATCAGAATAAAAAACAGAAACATGTTATCGTTATTGGAATCGAAAACA
CATGTTTTTGTATCTGTATCCTATCCGTTTACAGCCCTACCCAGAAGTCTATCACCATCA
CCATGACAAACCACCATTACCACCCTCTAATCCCCGACTCAACGATGTTAACGATCCCCA
GGACCACAGGCCTAACCCAACAGCGACGGCACTACCTCGCACGGGGGCCCATCTAAATTA
TGCCTACACGGGCTACGGACCCGTGTAGAGAGATAGCTAGATGGGCCGCGGTGAGCCTAG
GGCCCACGGTGCTATCCCCGGTACACTGTGTCCCCAGTGGGCCTTTAGATGACGACGCCG
ATGCCCACCCCCGGCCAAACCCGCGATGCACGCGTCCCCCGTTCGAGAGATCGATATCGC
ATCTAGAGAGAGAGCCAAAGAACAATAAATTGATGCCTACGCCATAAGAAACTACAAAAC
GCCACAGCGGTGCCGCTCGTTTGGATCCATCCGTGTGCGCATGGACCCCCCGCCCTTCGC
ACGATCGAAACAACAAGAAAGCCCAAGTACAAATAATATCTGATCCCAATCTGGAAAGGA
TAAAGCCGAAAGAAGGGGACGAAGAAAGAAATCACAAGAACGTGATCCGTCTCGGTGCGG
TTACTACTTACCGGATGCGTCACGGGCTCTGGCCGCTCCTCTTTCACATGCGTCGGTGAG
GGGAAGAAAACCGCACCGCACGCTCTTGATGAGCCCCAGTTGAGATCACCTCCCCACCTG
GCTCGACGAGCACGCGAACTGGAAACTTCTGGAGAAGGAAAGAGAAAAAAAACCTCAGAT
CAGGTGAAGAGTCGAACATCTTGGAAGGCTTCCAACTTCTCCCTCTCTGACGTGATGCCC
TCACCTCAACAAATCCCTGCCATTCTCAAAAAAAAAAGGAAAAGGAAAAAAAAAAAAAAC
CCTGCTGCGTACATCATCCAAAACAAGAACCGAACAAAGAAAGGAAGAGGGAGAGAGAGA
AGAACACATCACATGGCGACATAGCAGTGAAAATTTCCCAGCATTACATCAAATTCCTGC
ACTAAAAGGCCCATCTGAGTAAGAATTAAGGGAGGAATTAAGGAGCCCCAGAGGGGTATC
GTGGCATCGGGTCATTGGTCGAACGCCATGCGCTCGTGCAGAGGATGATCTTCCGATCGG
TGGTGGACGGTGGGGATCTGGACATCCGCGCCTAATTAAACGACGCGCCTTCTTTTGAGC
ACCCGGGCTAGCTGGCAAAAGCGGAGAACAGCTGGCACCCAAGCCAGCGGGCATGGACCT
GGCAGGAAAAAGGAGTACGGGCGAAGCCGGAGTCCCTCGGCCCGCCGGTAACCACCAACG
GTAACAAGAAATCGTCGACGTCACCAACGGAAAAAAAAACCAACGGCGTGGGAGGAAAAA
TTATAGAATTTTATATATCCAATTCTTTTTCACAACGAAGAACGGAGCGGATGGCACGGG
AGGCCCGGCCGACGCGCACAAGCGGGAACGACTGACGCGTGCGAAAACACGCGCGACTGG
AACAGCTTCTCGAGAGACCCGCACGTGCCGGCGCCTCCTATGCGGCGCTCCTCCTCCCCA
GCTTCCGGCTGCCGTGGTGGCCGCGGAGCCTCTCCAGCTCCTTCAGGCTCCGGTGGCCCC
GCAGCGCCGCCGATACGCCCGCGCCGCCGCCCGCCGCCGCGTACCGCCCGATGCCCGCCG
CCGACACTGCTGTCTTGTCGAAAGGCCGGCCGACGCCTCCGATATCGGTCATATCTGTGG
TGGAGGGGTCGTGGGAGCAGAGGTAGAGGACGAGGAAGCAGAGGAGGATAAGAACGGGGA
TGAGGTGGATCGACCGCTCCGTGCCGGCGACGCCGCCACCGGAGGAGCTCCGGCGGAGGG
GCCGCTCCGGCATGGTCTCGCTGCCATCACCCCCGCCGTCGGCTATCTCCAGCACGCCCG
CTCCTCCTCCGGCCTTTTTCTTCCGCTTCTTCTTGCCATCGTCGTCGTCGTCCTCCGCCG
CGGGGTGGTTCGGAGGGAGGTACTTCCCGGCGGGGGACCCCAGCGACTGCCTCTGCATGC
TCCCCGGAAGAGAGAGAGCACAGAGACTAGAGAGAGAGAACAGAGCAGAGGCTAGAGAGA
GAAAGGGAGAGGGGAGGGGGAGAGAGACGAGCGGGGAGTGTGAGGTGTCCCCCGTTGGGG
GGCTCTGGGGAAGAAG
>comp1012_c0
TTATATATATATATATATATATAAAAGAACTAATCACACCAAGATATTCCTTTTCCCTCC
CACTGATCTTAACTGTGAGACCGACATAATTAAACATACGGGCTACTGTGGCACTCGATC
CTGTGGCTTAATTAAGAAAATCTTGATTATGTTCATATGGTTAGGAATAGTGGGGGTGCC
ACTTAATTATGTTCAAATATATGGTTAGGAATAGTGGGTGCCACGTATAATCTGTTCCAA
TATATGTAATCTTATGCTGCTGCGGCGGCCGTCTCTTCCCACTGAGAAGCTGGTGGATCC
TCCAGTGACCAGTTACTTTCGTGTCACTGCCATGAACATGATAGGTGGATCAGGGTCGAC
ACTGTTCCCATAACCTCGCTTAATTCTTCTTCAAACTGGACAAAGGCTCATGACCTGAGA
GGGCCCTCCAGCACCCGGCCCACTTCCTCTTGTTCTGGTCTCCCCTGAGCCCTCTATTTC
TGAAGCTGCCCATCTCTCTGCAGTGCAGGCGTAGCAGCACTATTAGTGCAGCCAGCCCCT
GACATGTTGAGAGATCAAAGGCCCGGCAGCAGCAACAACAACGTTGGCACCACCAGCGGC
ATCAGCAGGAACGACGCCGGGGGCAGCGGAGGAGACGATGAGTACGAGGTCCGGGACATC
CACGCGCTGACCCCGCCGCCGCCCGCCTCGGTCCGGGCCCGGGGGAGGGCGTCCTGGGAC
AACGGCAGCCACCGGTCGCCCTCGCTGTCGCTCGGCAGCGAGCCCCTCAGCGAGCAGTTC
ACCACCATGAGCCGCGAATTCAGCGCCATGGTGCTCGCAGGCTCCACCATGCACGGCAGC
AGCATCGTCGACGGGGAAGCGGCCAACCCGGGCGGGAACCACCACAACAGCAACGGCAAC
AACTTGGGGAGGATCGGGGAGGAGGAGGCGGAGGAGACGAACCCGCTGGCCATCGTCCCC
GACGTGGGGGGGCGCGCTCTGGACCCGCCCGAGTCGTCGCCGCGGCGGCCGCTGGGGGCG
GCACCGCGGGAGCAGGAGGCGCTGGAGGAGATGTCGCTGCTGCAGGTGAAGAGGGAGGAG
GTGGGGTCGAAGATAGCGGCGTGGCAGACGGCGAAGATCGCCAAGATCAACAACAGGTTC
AAGCGGGAGGACGTCGTCATCCACGGATGGGAGAGCGCCCAGATTGAGAAGGCAACAGCT
TTGCTCAAGAAAACAGAGAGGAAGCTGGAGGAGAAGAGAGCCCGGGCCATGGAGAAGATG
CAGAACGACGTGGCGAAGGCGCACCGGAAGGCGGAGGAGAAGCGGGCGTCGGCGGAGGCC
AAGAGGGGGACCAAGGTGGCCAGGATTCTGGAGGTGGCCCACTTGATGAGGGCCGTGGGC
AGGGCTCCCTCCAAGCGCTCCTTCTTCTAGCTAGCTACCCTTGGTGCCCCATGCATGCTC
TCCATGTATCTAAAGTAAACACATCTTGTTACCGTGTCAAATGCAAAATAATGATATAAG
AAAGAAAAAGAAGAAGAAATCATAGCTTGTTATTGTTATGTAGTTAGATTCTGCAGGTGG
GCTTCTGTACCGAGCTAGTTGGTGGCTTCCCGCCTTGTAGAGTAAGGGGCTGAGGAAGCG
GGAGAAAGCGAGAGCTGTATTTGTTTGTGGTTTGGATGTGATATGTTAGAAATGATTGGG
TAAGTTGCTCGTTTGATTCCGTGTACACTTTGCACTGTTTATTTCCTTCTGGACATTGCA
TTCTCCTTGGAATAAATAGTGATGGATGA
>comp1012_c1
CAGCTTTGCTCAAGAAAACAGAGGTCAGTAAGCTTATTGGTGAAGTTTGGGAGTTTTGCA
TAAGTGTTCCAATTTTTCTTATTACTGTCTCTTAAACTAGTTTATTATTTTTAATGGCCC
TCTGTTTCAAAAAGAGAAAAAATGCATCCGTGTTTTTGCCATCACAAAGTTTGTTTTATG
AGAAAAAATGCCCAATATATTGTTAGAAGTATACTCATGTGGAGGCATATATAACTGTAA
ATCTTGAAGGTTGTAAAAATTTATCTTGCAATACAAGAGGCAAGAGATGGCTCTGATTAA
TGTGTGATTAAATTGTTTAAAAGGATCCGGAATAAAAAATGTCATTACAAATCTGATGGG
TCATGAGCATATTAATTGTTTTGAAAGAAGATTATGAGCATATTGAAAATATACCTGATA
TAGGTTTTGGGGTGTATGATTTGAGAAATGTTACTTGTACCTCCTTCCAAGGCCCCTTGA
CTGTCTCTTACAATACCAATATCTTAAGCAAGTGTGATTTGGATGGTGCACTTGT
>comp1013_c0
CTCAGGTTTCTAGTCCACAGGTTGAATTAGCTCTGCATGAGATCTTGAGTCTAGATTGTT
GAATTAACATATTTTGTTAAAACACCACTAGTAAACTCAAAAATCAGAAGCAGCAAAAGC
ACACTAGTCCTTGTTTCTTAAATAGAATCTATGGATAAAATATTAAGTTTGGGGAGAATC
ACAGAATCCAGCCTTCAGTAGGATAAAAAAGAAAATGTGAAATGGTGATCTTCCCCTGTA
ATCATGACAGTAGGAAAATCAACCATAGTTTTTCAAGACTAGACAATATGTACAACTTCA
TTATTCCAGTGGAATAAAACTGCCTAAAGAATAGCATATTAATTAAACCATTCTCGACGA
TGACTATAAAGATGTCGATGCACTTGACATCCGCTGCTTATTCCCAAGGATAATCACAAT
GACAGTCACATCATCATGATACTTCCTCCGCCTTCCAACAGGAATTCTCATTAGTTCTTC
TATACTGAAACCTGAATGTTCAGCAACTCTCAGCACAAGCTGCTCAATTAGAAACTTTGC
AGGATCACCAAATGGACTATCCTGAACAAATTGATGAACAAGTTCCACCACCTCGTTGTT
GTTGAAAAAATCAAAGAGACCATCACTCCCTAAAACAACAAACAAGTCATTCCCTGTCAC
TCTGTGAGATGTGGTAAATGGGTGAGTGTAAACATATGGAGGGCTGCACAAGTTGCGAAC
TCGAAGAATGCCTATAAGTGCATCATTCAATTTGCTCTTCTTCAAATAGCCAACACCAAA
TGCACGGGTTAATTTTAGCCTTCCTTTCACCCTTCCACCAAAAACTGGTGAAGGATCATC
AGGGTGATCAGCTAAAACCTTCCTGTACTCAACTTCATTATCAACTGTATGAATCTCTGT
GAGTTGGATTGCTTGCAAAGAACCATCTTTACTGGTAGCCAGCACTGCTCTGCTGTCTCC
TAGGTTTAGAATATATAAATCCATACCGTGAAGCAACATAACTAGAACAGAAGATCCAAC
AGAAACTAAGTCAGGACGGTTTTCCATTTCTTGCTCAACCATGCACATAAAGTCGCTTTC
AGCTTGAGCAAGGGCATGAGTAAGACATTTTAGTACACCATGGCGATAAGATTCAGAAGA
GAGATCTCCATCGGCATCAATGGAAAACATGCTTAATTTACATTCAATATCCAAATTACT
GAGGTCACCATCCAAATCCTTCTTAATAACATCATCAGTCGCAAGCAATTCAGAAGGAGC
TTTATGAGATGGAACACCTGCTGGCTCGTCTTGTTGTTTCATATGCCATTCCAACATTTG
TAAAGAAAGTCCTATAGTTTCATAGAAAGTTCCAGCTAAAAAGTCTGCAGCGTCACGCCC
ATTGAATCCATCATATATTCCACAAAATAACCATCCATTTTCTTCAGAACATACAGCTTG
AACTCGATCTTCTCCTGCTGCACCCCCAGCCATTTGCACATCCATGGCACTGAGAAAGCT
ATAAGATTCAATCCTCATTGGAGCACTCAAAGGGATGCTCTTTCCATTTTCAAGCAATTC
ATTATCTGATGGTGCACTTCCACCCAACGTAGAGATGCTGCTCTGAGATGATGATGCCGG
TAGATCCAATTTTGAAAGGGAAGGAGAAGATAACAGCCTTTTAAACGATTTAGGAGAATC
CAGGCCTGGGAGTATTTCTTCTCCAATGATGCCATTACATATGTTTGTGTTTGCTAAGGT
AGCATTTGCACTAAGTGCAGCCCCTGAAAGACAAGAAAATGAGGAGCTGCTCCTCATTAT
GATGGAATCTTGTATTTGAATCCCTGGACATATTTCAAATTCACAAGGAGCCTTTGTATA
AGTATTCCAGTTGGCATTACATTGATATTCAAAGCTAACATTGAGTTCTTTTGAAGGATC
AAAATTTTCTTCTGATCCTTGCATCACTTCAGAAAGTAAAGATGGACGAGTCATCTTGCT
ATCTTGATGAATAACCACTCTGTCTTCAAAAGATAGGTGGCCTTTCAAGTCCGTCATCAA
ATCCCAGGGCTCAATCTTGGACAGGCGGTGGAAATTACAAAGAGTACAGTAGGGGCAGAA
CTAGTTTATGTTGGAGCACAGTGTAGAGACTCATGTCAAATACAAAGACACAGCTTCAAA
CACTTAGAAACAGCAAGAAATTGAGCCTGCCAAAAGAATGGTGGTCTTCTCCTTAACGAA
TGAACCCATGGACAGGTTATACCAAAGGCACTTTGAACTCTTAAGTTTGTTGATGCAGTT
CTCCCTTTGCCCATTATTAGAAAAAGAATACCGTCTCCAAACAGAGATGCTTTACGTTCT
CCATTTCTTTACGTGCGCTTCAATCAATTAGGAAAATGAGATGTTCATGATCTAATGGGT
AGCAACAACCAGTTGATGTCTTACCTCACCCGTATCAAAACCAGATAGAGGGACGCTGAA
CGTGCTAGGGAGAGCAGCTCTCTCTCTCTTCTCTCTGTCTGTCTACCCCTCCTTCTTAAT
AAATAAATACTAATCGTTTGCGTTCCGCGTTGCGGACCGGGAATGGGAGGTG
>comp1014_c0
AGGGGGAGGCGGCGGCGGCGGAGCAGAAGGAGGTGTCAGTGGAGAGGATGTTCGAGGGGA
AGCCGGTGCCGTCGTGGCGGCAGCAGCTGACGTTCCGGGCGTTCGTGGTGAGCTTCTTCC
TGGGGATCATGTTCAGCGTCATCGTGATGAAGCTGAACCTGACGACGGGGATCATCCCGT
CGCTGAACGTGTCGGCGGGGCTCCTGGGGTTCTTCTTCGTCAAGGTGTGGACGGTGGCCC
TGGACAAATCCGGCCTCCTCCGCCAGCCCTTCACCCGCCAGGAGAACACCGTCATCCAGA
CCTGCGTCGTCGCCACCTCCGGCATCGCCTTCAGCGGAGGCTTCGGGAGTTACCTCTTTG
GTATGAGCCAGAAGATCGCCGATCAGACGGCGGAATCGAATGCGGCTCAGAACATCAAGG
ACCCGCATCTGGGGTGGATGATTGGGTTCCTCTTCGTGGTCAGCTTCCTCGGCCTCTTCT
CTCTGGTTCCCCTCAGAAAGATCATGATTATTGATTACAAGCTGATCTACCCCAGCGGCA
CCGCCACTGCTCACCTCATCAACAGTTTCCACACCCCTCAGGGAGCCAAGCTAGCAAAGA
AACAGGTGACGCTGTTGGGCAAGTTCTTCTCCTTCAGCTTCCTCTGGGGACTCTTCCAGT
GGTTCTACACGGGCGGAGACGACTGTGGATTCATAAATTTCCCAACACTTGGCCTCGGAG
CCTTCAGAAACAAGTTTTACTTCGATTTCTCGGCAACATACGTTGGAGTGGGGATGATTT
GCCCCTACCTTGTCAACGTGTCCGTGCTCTTGGGGGGGATAATTTCGTGGGGAATCATGT
GGCCTCTCATAGAGAACAAAGCGGGCGATTGGTACCCCGCGGGCCTCAAGCCCAGCAGCC
TCCATGGCATACAGGGCTACAGGGTGTTCATAGCAATTGCAATGATCCTGGGGGACGGCC
TGTACAACTTCGTCAAAATCTTGTACAGGACCATCGCTGCCTTCGTCGCGCAGGTGAAGA
GCAAGAACAGCACGCTGCCCGTCTCAGAGGACGGCCATGACAATGCGGCCGCCCCCGCGG
TGTCCTACGACGACCGGCGCCGGATGGAGCTCTTCCTCAAGGACCAGATACCGCCGCCGC
TCGCATACGGGGGCTACGTCGCCGTCGCCGTCGCCTCCATCATCATCCTCCCCCACATCT
TCCACCAGCTCAAGTGGTACTACGTCCTGGTCGCCTACATCTTCGCGCCCATGCTCGCCT
TCTGCAACGCCTACGGTTGTGGCCTCACCGACTGGTCCCTCGCCTCCACCTACGGCAAGC
TCGCCATCTTCGTCATCGGCGCGTGGGCGGGCGCCAACCACGGCGGCGTGCTGGCGGGCC
TCGCGGCCTGCGGTGTGATGATGAGCATCGTGTCCACGGCTTCCGACCTCATGCAGGACT
TCAAGACGGGCTACCTGACGCTGGCCTCGCCCAGGTCCATGTTCGTCAGCCAAGTCATCG
GCACGGCCATGGGCTGCGTCATCTCCCCCTGCGTGTTCTGGCTCTTCTACAAGGCCTTCG
ACATCGGCGTCCAGGGCACCGAGTACCCGGCGCCCTACGCCATTGTCTACCGCAACATGG
CCATCCTCGGGGTGGAGGGGTTCGGGTCGCTGCCCAAGAACTGCCTCACCCTCTGCTACG
TGTTCTTCGCCGCCGCCATCCTCATCAACCTCATAAGAGACCTCGCCGGGCCGAGGATAG
CGAGGTTCATACCCATCCCCATGGCGATGGCGATCCCGTTCTACCTGGGGTCCTACTTTG
CCATCGACATGTTCATGGGGAGCGTGATCCTGTTCGTGTGGGAGAGGATAGACAAGGCCA
AGGCGGAGGCGTACGGGCCGGCGGTGGCCTCGGGTTTGATCTGCGGCGACGGGATATGGA
CGCTGCCGCAGTCGGTTCTTGCTCTCGCCAAGGTGAAGCCGCCCATCTGCATGAAGTTCC
TGTCCAGGGCGACGAATGTAAGGGTGGACGCTTTCTTATCCAACTAAACATGGGAGAACT
GGAACATGTCAAGAAATTAATGGTCTCACCAGAAAGGGAAGTTAGAAGGCTTCCTTCCAT
TAAGGGATGATCAGAATAATAGCAGCCGTTTGTGTTTTTTTTCCTTTTTTTTTTTTAAGA
AAAAAAGGCAAAGCGAGCGTTCTCCCTGTTTATTTTCTCTTTTAATTAGAAGTGTACAGA
TGTATGTGGAAAGATATAGCCTTTTGTTGGTGGTCTTCGACTCTTTGTGCAGGCAGCAAA
TTAATGGGAAAGATTAATTACGCGGCA
>comp1015_c0
GGGCATAGCATATGCTTTGTCGGACTTGCCAACATGATCTGATCGTTTGACTCCGACTGC
TCAATACCCGCCATGTTCGCTGCCCGGGCCACCGCATTCTGCATCCTTCCATTGTACTCC
GAGCACCTGGCATCTTATCATGTATGGTTCTTCTCATTGCAGAGGGATCAGAACCACAAG
CGAAAGAGAAGCCAAATAACTTCGTCCCACAAGTACAAAAGCTATAGAACCATGCAGCAG
TCACGCATAGTTAGTAGTACAAAACAACCCAATTCTTAGTCCGTTTATCTCCTCCAACTC
CAGTCTCTGTAAACTAAACATCATACAACGGTAGTACAGTAATTGCAAGATATATAGAAA
TGTCTCCCTTCCCTCACCAAATCCCCTCCTTTTCTGCTGCTTTTTTCCTCTACATGCACA
TGCACACAGCAGGAACGTTAGAACTGGAACCTGCTGGGTTGGGACTTGGTCATGCGGTTC
ACCCCGTAAGGCTCGTCGTTGTCGATCCGGCGGTTGTTGCGGAAGGCGGCGCAGCCGACG
ACGTAGACGATGACGAGGAGGATGAGGACGACGATGTTGATGACGGAGACCTTGCGCCAG
CTGCGCTTGAGGCTGGCCAGCACGCCGGCCTTGCAGGAGTCGCAGTCGTAGCAGAGCACC
TGCTGGTCGTTGCTCCACCGGGTGCAGTCCAGGTCGTCCACCACCATGCCGCCGCCGGGA
TTCCACACCGTCTCGTTCACGTACACGAACCCGCACGACGTCGGCGGCTTGCAGCAGCCC
GACTCAGTGGGGGAGAGCCTCCTCTGGTAGAACATATCTGCGGACTCGGGCACCATCAGC
CCGGGGACGCCATCGGTGCGGACGTACCTCCCCATGTTCCTGCACGCCTTGGCGTCCCGG
AGGCAGGAGCTGATCTTTGCCCAGTAGCTGGGGTCAGCCACCCGGTCGCGGAGCCAGCCG
GAGTAGCCGGGGAGGTGGTACTCGAGGTAGCCCCGGTTGAGGACGGGCTCCCCCTCGCCC
TTGTCAGTGACGACGAAGGCGAAGATGATGAAGCCCACGAGGGCGGCGATGACGAAAAAC
ATGGCGAAGAGGTAGAGCCAGAGGAGCCAGGAGAGGCGGTAGCAGGCGCCGGCGAAGCCC
GCGAGGGAGAGCACCATGAGGGCCACGCCGATGACGATGAGGGGCCACTGCAGGAAGCGG
AGGCAGTCGGTGTTGGCCTTGTTGCTGAGCCAGATGCCCCCCGCCAGTATGGGGATTGAT
ATCAAGAAGGTGAGGAAGTTGAGCACCCCTATCAAAGCGTTGCTCCCCTTCATCCTTCAC
CTCCTCCTGCTCTGCCCTTCTTCTGCTGTTTCGTCTCTTCACTGTTCCCCGGCTCTGTAC
TGCGCCTTCTCTTCCCTTCCTCGTTGTGTTTCTTTCCAGGTCTGCTAGCTCAACGCCTTC
TTGGGTTCTGGGTTTTGTTGTGCCATGTCTCTGCTGGTGGCTTTAGCTTCGGATGTGATC
GCTTCAACTGGGAGGGGGCGCAGTAGCAGTGAGGGGTTCCTTCCTTGTCCGGTTGCCAGC
GGCAACTACCCCCCTTGGTTCTTGATAGGGTTCCATGGGGGGGGCCCGTAGTAATCGCTG
GAGGAACAGGCCCGCCGC
>comp1016_c0
TAGCCGACCCGCAAATTCTACAAAAACAAAATAAACCCTCATGACCAGTAAAATTGTCTT
TAATAGGGTGAGCCCACTAACAATTTTAAGTTTTAAAAATTATTTAGATCGTCTGATCAT
AGATCAGACTCTAAGCTCCCAGTAAGCATTCAAACGGCAGGCGTGCTCGGCACCCAGTAA
GCATTACTCGTAACCATTCCCAGGTCCGCAAAATACTTCCTTTTCCTTGTACATCTAATA
TCAATAAACACTTTGAGAATTGTTGAAAATTTATTCATTGACCAAACTAAACTAAATATG
GGATTTACAATGCAGGCCGAAGCACGCTGGAATACAAACAAGGATAAATTCACAATTAAC
ACAATATAATGCAGTCTGTGTGTTTCTTAATGCAGACCTTGGTATGATCAAGTTGCATAT
AAGATTAAAATAGCGGTAAGCCTCTAGTAATCTACTCATCAAAAACAAGCATGCAGCAAA
CGGATATTCCAAGTGACACCGGCTCTGAATTAAATTCCAGCTTTCAAGAACTTGGTAAGG
TAAACGTCAACTATGAACCTAGCTACTCCATTCTTTCATCTTCCAACGGAGATGACAAAT
CCACAACCCATGAACCTAGCTACCCACTTCTTTCATTTTCCAGCGACATGCGCAAAATTT
GAAGTCCATCAAAATATATTCGGTGGCCCAAACATCTCACGAGCTAGACCAAGAACATAG
CTCACATAATAACTAGCTCAGTAAATTCCGACAGAAATAAGAAATATGAAATGAATACAA
AACTCTTATGTTCCAGAATCCATATGATAAATTCAGAATCAACTAGTAAAAAATTATTCT
ACATATGAAATTAAGATTCTAGAAAAGTTGAAGCAAAAAAATTGAATTTAGATTAAACCA
GCATAGAAAGTTGAGCAAGGATGCTAACCTCAGACGACATTGTCAGAAAACTGTCGAGGC
AAATACAAACTATAGATCTACCAGGTAGACAGTCTTCTGTCTAATTTGGAACAAATATCA
AGATGAAAACAAACAGCACGACTAGAAGAGAAACGAAATGGAGAGAGAAACAAAGAACTC
AAAAGAAAAAGAAAGAGAACTGGTTTAGACGCATTTCCTTGAAACAGGAATCTGGCATGG
TTGAAACAACACTATGACCACCAAGAAGCAGCGGAGCTTTGCCCGTGCCAACATACCAAG
ACGCTTGCAGGAATTCAAAGGCCGATTCACATTACACATGCAACAACCTTAAGAATTTAA
CTAGCAACATGCATGGAAACTAATAAAAGCTTCACTGTGACACCAGGGTTGGATTTTAGC
ATCAACTGTACTCTACAGGGCTTTTCCGACAAGAATTATGCTACTAAGAAATACCCTCTT
ACCTTCATTCAATCACTACCTATACAAAACAATTGCCCCTGATTTCCACCACAAGCGGCC
TCATCCACATGCCCCATCCAGAAACACCATTATAAATTCAATAGTTCATCCACATGGCCA
CATGGCCCTTTCAGTAGAGCTTCTACGTGAAGACCATATTCAGCAAACACATCAGATAAC
ATCACAAGAGGCAAGAAAAATAAAATAGAAAAGAAAAAAGAGAGACAAAAACCAGCAGAT
TCCTCACTGGGTCCATCTTCCATCTTCAAAGACAGGCAGGTCCAACCAAATACCAAAAAC
AACTGACAATATCACAACCAAGGTTCACCGAAAATTGCTAGCAGCAAAACAGTTCATCCA
AGTAGAAATATTAAGTTACCAACAACTTACCAAATACCATGTCGTACAATCAAACAAAAG
CATAAACCCTAAAGAACATGAGAAATAGAAGCAACAACTGCTATTGTAAAACCCACAGAC
CAGATACATAAAACATGAAGGTACTCACTCTGGTTCAAGTCTGCGCCGGTGCTTTAGTTA
CTCCACTTGGAACACCCTGTGCAGCCGGTGACTCATAAGACCCATGCATGCTCCCACCAA
CTGTGCCATCACTGGAATATGCAGGAGCCTGTGAATACCCGGCATTGCTGCCATTGCCAT
ATGAATCACCATAAGATTGCTGTTGGCCATAACCTTGTTGAACCTGGGATGGCACTGCAC
CATAGGATTGTTGTTGGCCATATCCCGGCTGAGAGCCTCCAGAGCCAAAGCCAGAAGGAG
GGGTTCGATGATGAGTTGAATCCTGTTGTGCATAACTGGATTGTGCTATTGGTGGCTGAG
TATAACCTGACTGGGCTGGAGCCGGCTGGACATAGCCTGGAGTGGTTGGTGACTGCTGAG
CTTGTCCATAGACAGGTTGGGCAGGTGGAGTCTTCTGAGCCTGCGGCTGCTGCACATAAT
TAGGCTGAGAAACAGGCACTGTTTGTCCATATCCTGCCGCAGGGGGCTGGCTACCATATC
CTGGTTGTGATGCTGGTGGCATTCCATATCCAGGCTGACCTGTTCCCTGATGAGAATAGT
TTGAGGGTGTGCTACTCTGTTGCTGTCCAGGGAATCCTTGCTGAGTAACAGGAGCCTGGA
CTGCTGAAGGAACTTGACTGGGAGGGGCTTGTGCAGGGCCACCTTGTGTTCCATAAGCAG
AGGAAACAGATCCATCTTGGGCTGTTGCACCATACGCAGGAGTAGATCCATAATTTTGTT
GTTGATCATACACTGGTTGAGCACTCGGAGGATGTGTATACCCTGTTTGGGTTCCTGGAG
CATGGTAGCCACCTGAATAACCATCTTGATTATAACCTTGATTCTGGACTGCAGGTGGCT
GCGAGTAATTAGATTCACCATATGAGGCCTGGGTGCCATAAGCGGAAGTCTGAGGCTGGC
CATAGTTGTAACCACCACCATCTGAAGAAGCAGAGGAACCCGCAACTGGAGGTGGCTGCT
GCTGCTGTGGTTGTTGCTGGTTGTAGTAATCATATCCAGTACCAGACGTAGTTTGCTGAC
CAGGTGGGTTGGACGCCTGGTCCCAGCCACTAGAGTATCCAACAGATGCAGGAGCTGGTG
GATAGCCCGCATAAGGTGGTTGAGATATGTTATACTGAGGGGGTGGCCCGGGGTATGCTC
CTGGTTGCATATAACCATAGCCAGGTTGCTGCATAGGAGGTGGACCAGGGGGGGCCCAAC
TTGTCGGAGGACGTGATTGACCATAACCATGCTGGGGATATCCTCCCCCAACAGATGGAT
TTCTAACACGATTCTGCAAAGATGAAATTCATATGAACCTGTAGCCTAATTTCCTAAAAG
ACAAAAGAACTTAATGCGAGTATGAAAGCTATGGACTAGGAGAAAACGAAAAAAAAAAAT
CACAATAAGGCATTCAAATTGCTAAAAGATACTTTCAATTTAACGCCACACACAATGAAA
GAAGAAAGCACCTACTTACCACAATTGGATACAAGCAACATCAGCAGATGCCAATCCTCC
TCTTAGCCCGAAACAGATGGGGACTTAATACAGTCGTAAATCTATAGAGACATGTATCGC
AAGTACCATGCTAGCAAATATTCAAGAATTTTAACAATGCAGCATAAAATATCACAGTTA
TCTTACTGACGTCAGACCAATAACGTACAATAAGCTTGAAGCCATTGAAACAATACCATT
CTTCAAGTGCGTTTATCAGTACTACAGTCAAACTACCAAGGTCTGCATGAGGGAACTAAC
CGATAAGAGTAACAGAGACTAAAAGGTCAATACTTAATACCATAGGGGCATAACAAGGTT
GGGTAAACAACTCATAGAGGTGCACAAAGATAGTAAAATAAATCTGACTGTAGTGTGCAA
AGGACTAAAGGTCAGTGCCAAGTTTCATGGATACCCAATGATAACAAGCAGCAGGAATGT
CATAGTAAGGGCAAATGTCGAGAACACATCTTTCTTTCAGATGTGAAATAGTGAAAACAT
ATCTTGCTTGCATTTTGATGGAAAGGAGTCCCACAGAAGTGTACAAATTACAGGACTAGG
CTGAGCAAAGATGACAAAACATGCTAAGAAAGCCCCCAACGTGTGGCATAAACCATAATG
ATGAACAGAGAAGTGAATCGACGTAGAAAACTTTACACAATAACCTGTGAAGATCAAACA
GCTCTCAAGCATCGGGAAAAGTTTTCCAACTTAAGGCATAATGCAGTGGGGCATGTGACA
AACATAGATGCAGATCACATGCAGCTAAATCAGGGTACAGAACGAAGGCATTAATACCAG
ACCTAACAACTAAAGGATTGGTGGTACATAAGTAAACGGATTAGTAAATTGCAACTGCCG
AATGGTGCTAGAAGTTTAACAGAAATAATGGTCACAAAGAGCAATAATGTGATCAATTAA
AAAATTAATTTTCCTCCCAAAATAATCAAATGTAAACTAGAAGTTAGATAACAGCAAATA
TCGCTGTCAGTTGTGGACAGTTACCTACTACACATCATAATAGGTGACTGAATAATGTGC
ATTGCAAACACATTAGAAAACTCAGTTAAACAAAATTAAGGGTAGTTCTTCTAGGTACAT
GCACCAACAAATTCATAACCTAATATGGGAGTAAGGACTGACGAAATAAATAAGAAAATA
AGAGTGCAACAAAACAACACGTAAGATATGAAAGGTAAGATTCACATACATGTTGCACAA
GATCAAGATGTCTATCTAATAGCTTCATACTAAAATATCTCCAAAGAACCACTAAAAATC
ATTACTATGTCTGAACGGGTATGTATATATACACAGGGCATGGAAAGGAGTCGATCCACA
AGGTCACTTGGTCAATGCTTGAGCAGACCAGGGAAAGGCTTCCCAGAGGCAAAGGCATTA
GCTGATCAGAAATGGATAAGATGCAAACACATATTACAGTAAAAGACATAAGCATAAACT
TCCCATGCTCTTCTTTCTCTCAACAGTCAACAGGACTTTGTGCAAAGAATCCCTAATGGG
AGCACCATGTAGAACTAGGCTGATCAATAAAGAAGCTGGTGCCAACTTAATTCAGTCAAC
CTAAATGATCATTTTTATATTTAGCAATTCAAAATCAAACGTCCAGACATGACCCACAAA
TGAAATAAATCTTTTACCCTTCTTCGTTGACAGATCAATTAGCAGTTAACAGGATTGTAG
GTTCAAGACCATACCAGTGCCAAGCCAAGAAACACCCACAATGGGCCTGAGTCTATAATC
TGCACTGAGTTGGTGTCACCAAAAGCTAATCCTACAATAATTTCCAAGAACAATTTGAGT
CATGAAGCTCATAATCAATATAAAATTTCATTGACTCAGCCTATTATTCAAAAAATCCAT
ATGATTTTACTTGGAACAGCCAGCTGCTTGATTCAGATATGTGAAAATAGATAGGATAAA
TGTCCTAAAACCATGGAAGCATAGGACATTGGCATAGTAAAATCTCCCAAATATTAAAAA
TCAAAGACCAGCTAAGATATAATGACTTCCCAAGAATGCAATGCTGGAGAGGACTGGTAT
ATTTTCCGCCCTTACTGTACAAGAAGCCTAACCATATCTGAAACTGCAATTGATACTCAG
GAAGAGACTGACCAAAACCCAACTCCCTCTGGGAAAAAAGGAAACCAGATAGCCCAGCAG
TCTAAAACTCCCAAAGATCCTGCAAACTTATTACCTCAAAAATCAATCAAAAGCTTAATC
CAATCTGCATGTACCTCATGCAATTATAGAGCTATGTTAGCCAACTCCACTGATGGAACC
AATAGCAAGAAAACATTCCTCATTTGTAGAGACCACAGAAGAAAGATCTGAAGAAGAACT
ATTCAAATAGAGAGCTCAGTTAGACGGTCTGTATCAATTGCCAAACCAATCAGCTGAGCT
GTCCAACAAGCACCCTCTGCAACTCAGCAAGTACATTACCTAAACGGTTCGTGTAACTGA
TATAGACAGCTCACAAAGCTATAATAAAAAAATATAGTTACAAAATACAGCTGTCAGATA
TAATAAAAACCCTAACTAAGAAAAAGAATGAACGAATATAACACATCTACAACAGGAAAA
CTCAAGCAGAAAAGCTTTTCGACTTTGAGATTCTCCCCCCAAATGGCTTAGAATGGTTAC
TAGAAAATGTAATTGCATATGCTGTCTATACGAGTGTATGAACAAGAGTAACCAAAGTAA
TCTTTAAAAAGTAATAGCGGATGGATTAAATAAGATGCACGTAGGATGTAGGTTCCACAA
GAACTAACTGCATGTTGTGGTTTTTGAGGAGCCAAGATGCCGCACAGAAATGTCAACATA
TGGTGACACTTAAATGTAGGGTTTCAAACATAGTTACCTATTAAGGAATTCCCCAACAAC
AATCACTTGAATGGTGTTTGATTAGAAGATGAAATATAGCAAAGATAAATAATTGCGCAG
TCCAGAAGCATTAGCATTGGGGACATATTTAATTGGTATACATGAGTAGATGCATGTGAA
TGTAAGAATCTTGTATGTACCCTGCATCTTTTTTAAAAATTTGACATGTCTATGTCCAAT
GGGCAGGTATCTGTTGATGCTTGACATCCGCATCTATATCCCACAAACCATAGATTCCAT
ACTAATGGAACTACCTTTCGTCACTGGTCCATATGCATTCAATGAAAAGCATATCAAGCC
TAGAGAGCCACAGAAGATGGAATATGTTGGACAATCTTGGCACTGATGTTTGGATCAAGT
GGCACATTGACACACACTAACAGTTCAACATTAGTAATTTTCCCAAATGGCAACAATTTT
GAGGATCTGCAACAGGGATCCACATCCCTCCCTCAGCTTTATTGTTAAAATAACTCCAAA
AATTTCTGATTAGTCAACGATCAGATCATCATAAAAGATAAATCAGACAAAAGGATCTGA
AATGGAGAAGTGAAGCCATGGTAGATCAGCCAACAAACGCAAAACAGAACAAGAATCCAA
CAATTGACATAAGAATAAAGATATTAGAAATGGTAAAACGCAAGCGAGTCGCAGCAACTA
CCGAAATCCTTTTTAAGGTAATTCTTCAGAATATAACCATCTCTTATCTTAGGTGTTAGC
ATAGAGAGCCATAAGAGTATTCTATATCTATATTTGGAATGATTTCTCTTTAAAATGACT
CGTATCTAAGCAACAGTACACTCCCAAAACCATTCCGTAATAGCATTAACAGTTAAAAGA
GAACAAACTAAAGCTGAAACTAACAGAATCAGAACATACAACCCATGGTTTCCTAAAGCA
ATAGTTAATGTGCTGTCATGTCCAAACATAAAACAGACAACATGGTAACAGAGTACCCCA
TGTACCTCACTGATGACTTCGTTAACTAATTGTTTTGCCAACTCAATCTGTTCCTTAGTC
CCATCAATCTGCACTGTTCGTTCCATTGAACCGTCACCAGGAGGCAGGTGCAATGGTATT
ATCTGGATTCGAGCCCCTGACTTCGCTTGCATATTCTTTATTGTTTCGCCACCTTTCCCG
ATTACCAGACCGACTTTGTTGTTTGGCACCTTCAGGGCAAACTGCTCGGACCCAACCTGA
ACACCACCAAACTTTCTGGCAGAAATTGTGCCAGAGCCTCCCACTTCAGCCTCTTTGAGC
ACATCGTTAATTAACTGCTCAGCCTTGTTGACCTGCTCACTGGTGCCCATAAGTTCAACC
GACCTTGTCTGAGAGGTAGGATCTGCCTCTGCATCTCTGGTAACTTGGATCTTTGCTCCA
GACTGAAGTTGAAGATATTTAATCGTTTCTCCACTTTTACCAATGATAACACCAACCCTG
CCATTCGGAATTTCAATCTTTTTGCTTGTGCCCTGATAGCCGTATGTTGCGAACGATGTA
GGGATGCTCATGCTGACTTGGGAACTTGTTATTTGTTGACCCAAGGGCTTATGCAAATGA
TCTTTGTCGCCGGCATCCTCTACGGAGCCCCCGTTCTCGATGCGCGGTCGCTTAGCCTCC
GCGTCGATGAGGAGCCGAGCGGCGATCTCCTGTGCCCGCTGTTTGGCGAGCTGGATCCCG
TCGGGCGGAGGCGGAGCGCTGTTGTAGGACGGAGGAGGTGCGGCGTGTGACTCCGAAGGG
GGCGACGCGATTGGCGCCGAGAAGCCGGTGGCGCGGCGAGGGGGAGGAGTGGTGGCGGCC
ACGCCTTGGTCCTCGTACTTGCGCTTGTTCTCTGCTCGAGAGGAAAACTGGGCGTCGTCC
GCCATGAGAGCAGCGAGAGAGCGATACAGAAAACCCTAGATAGGAGCCTGGGAGCCCGTG
TGGTGAAAGGGTGAACTGCCGAAAAGGTTATAAGAGCGCCTTTTATAGTCGCATCCGGAC
GGTGAAATCATG
>comp1017_c0
ATCTTCTGGAGGTTATGGGGGGTCTTATGGTGGAGGGCTGTATGGTAATAATACGTATAG
AAATTATGGTGGGTCTTATGGTGGTCCAGGTATGTATGGAGGAAGCATGTACGGTGGTGG
ATATGGGGGTCCAGTTGGCGGTTATGGTATGGGAATGAATGGGCCTCATGGTAATCAAGA
TCCAAATAACCCATTTGGCCCTCCTGCATCACCACCCAGCTTTTGGATGTCCCTTATGCG
AGTGGTATGCCTTCTTTTCTCATCCTTATGTAGTCCCTTATGTGAGTGGTATGCCTTCCT
TTTTCATCCATATATACCATGGTTTCCTCTGTTAACCTAGTAGAATGTCCTGATATCCTG
TTGAAGAATATGCACACTAATTTTTTGGTCAATGCTACTTGTGGAGAAATATTTATCTTT
ATACATAATCTTCTAACAATTTATATAGCTTTTTTTATTGAGATTGAGCAGCTCCTGCTC
ATGCCACCTGGCCCCTGTGAATCATAGATTCCGAAGACGTGCTGTTGGGGCCCAGGGTTG
TTTTATTTATTTATTTTTCCTCACAGCCATTTGTCTGCATGTGTACCCTACAAGGTCTGG
GAAGGGTCAACTTTTATGCACCCTTACCTTGGCTTTTTGCAAATAGGCTGTTTCCAGGTT
TGAACCTGTTGCCTCCAGGCCATAATGGAGCAATCTTACCTTTACAACAAAGCTCCTGTA
TATATATATGTTTGTTGTATTCCCAGGCTTGTTAAAGTTGAGTGTTCTCACTGAAGGATT
ATATATACTAGATTCCAATTAAAGAACTTGTAGTTTTTGTTTCAGTACATGACCTGAAAG
TTACTTAATAACAGGTAAACAGCACACAAATATGCTTACTTTTGTTGTCATAATAATTTT
CTCACTTGAAACCAAGTCATAGAAACATTGGAGACCCCTTTATTCCCATTTAGTATGAGT
AATCTTCTGCATCAGTTTTAAGTTTTTCACTGTTGGCATATCTACCCTCAGAGTCATTTG
TCCAACGGTGGGTGAGAATGGTTAGCTTCTTATCAATGCTCCAAAAAAAATAAAGAAAAA
AGAAAAGCTTCTTATATGTAAAGCCATTGTTTGTTATTTGGTGTTATTTTTCATAGATGC
ATGGGATTGTGGACTTCTTTGGGCGGATCTCATTTCTCATGAATCAGAATACGTTTGCAT
TTCATGCATTCATGTCAGCGCTCCTTCAGCTCTTTGATCGTTCCGGTATGTTATACGGAG
AGCTTGCGAGGTTTGTGTTCAGAATACTAGGGGTCAAAACAAGGCCCAGGAAACCTGTGC
CACAGGAACCTGGGAGACTCCCTGGCCCTAACGCACCTCTGGCAATGGAGGGCCCAAAGG
CTGGGAATGGGTCATGGGACGCCGTTTGGGGTATGCAAGGCAGCCAAGGAATGTAGACAT
GTTTCTTCAAAGAGAAGCAGCTGTGAAGAATCCGTTGGTTGATGCTGCAAGCATTTTGCC
GCATGTACATGGAGCTGATCAGGGCCAGGGTTGGGGTTTGTGGGACGTGAGATTGCAGGA
GCTGATGCCTGTTTGTATGTGAATAAGTTGAAGGATCTGCATGCATTCTTGATGGACTCG
TTTGGACAGAAATATGCAGGAATGAGATTGATGTAACTATGCTGTTCGTAGCAATATGCT
ATGTTCCGAGGGGACCCGTTCGGATTCTCTTCTTCTACCTGCGCGTTCTAGTTAAGAAAA
AGGAAG
>comp1018_c0
CCCAATTCAGCATGCACACCATCCGATCTTTAATGTAAACAATTTAAACAAATAGAAAAA
GATCACACCCTCAAAATCCAACGGCCTAGATGGTACGATCCCAAGCACATACAGCGCGCT
TCTGCAGCTGGCGTTGCACAGGGGTCCTTGCTTGGGGCAAGCCTTTATCAGCTTAGACAC
GCCAGGAGAGGAATGAAGGCCAGAAGCACGGGGCACCGTTGGTGAAACAGGCCGGCTGGG
TATTGGTGGAATCAGAGGCCTACAGGGAGGGATGGCAAAAGGCCTTGGAACGATAATACC
GTCAAGCTCATGGTGGCATTATCACAAACCCGACCGTCCATGGGATAAGGTAGCCGAAAA
CACCTAAAGGGCTAGAACGATGGGGGAGAGAAGAAAAATCCTCCCTCCTTTGAACTGATT
ATAGAAAAGATCACTAAAATAAGCTTAAGGTCATTAACAGAAATCTTGAATCGATTGGTA
TTCAATTAGCATAAGCAAAGCACAAGTCAAATACCCTCTTCGGTGGCCGAATTAGAAAGC
CCCTCCAGAGACGTATCAGATCCCAATCAGGAATAAGCTCGAGGACAAGCACGCCTTCCT
TTCTTTATTTTTTTTTTCCCTGTTACCTTCTTCAAGTTGTTCTTTTCATTGAAATAGTTA
AATAAATACACAACCAGCAGATAAGGGCCTCAAAATATATCTGGATGGAAATGACTAGGA
ATTGAATTGGCTTCCTGTGCTTTCTGTAGATGGATCTTCAGAGTATAATTGTTCAACTCT
AGATTCTGCACTTGCTCTTGGTACTGGCTGATCATGTGTTTCAACTGTTGTACTTCCTTC
AACTTCTCTTCATGCTCTACATTGCGTTCATGCTGGATTGCAACTGCTCTCTTCAGAATT
TGATTATCTCTCAACAAGCATTGCAGTTGTTCCTTCAGTGAAGCAACCTCCAGCTCATCT
GATGCCCTGGAGTTGGTGATGACACTTCTTTCAAATGCTTCTAATATCCTTGTAACACGA
CCCCGAACATCATCCCAGTTTGATGCTTTCATCATTTCCTGCATAAAGATATCGACCCAT
GAGGACCCATCCTGGGGTTGCCCAGGTTCCAAATCAGACTTGTTGTTCTGCAAATCTTCA
ACCCTCTGTTCAGATGTCTGTGCATTTACAAACCCTTCAACATGATCATCTGGAACTAGA
GTTGCAGATTGGCCAAGAGCTTCATTTCTGACAGAGACATCACCAAGACAGAGAGCATGG
AGACTCTTGATGGCATCGTCTATTTTGTGATCATGAGCATTCAGAACTGTTTCCACAACC
TATGAATCGATCATCTATAAGTCAGTTAGACTGTGGAAAGCCAAACAATTGAAAATGTTC
CAAAAATTGCATTTGACTATAAGGTGGCATTTGGGAACTCAGTGAAGTACTTCTCACAGA
AATGCCACCAGACATCAGTGCCTTCAGGTAGAAATACCTATGGTCTTGGAAATGAAAGGA
CTTCAAGAAACAGAAAATAGATACTATGACCATAAGTACTTCTCAAAGAATTTTGAACAG
AAAATCCTTATTTTTAGCTATCTCAATATCCTAAACATAAAAATGAAGGAATCAATAATA
ATAATGATATAAATCTGTTCACATCGAATAAAACAGAAAGCAACAAAATAATTAGCATAT
AAGTGAAAATGTACCTTCAAAAGAATGTACAAGTGAAAACATAGTTAATAGACATGCCAA
TACATGTGCGTAAACATGCTAACATACTTCCTGTTCCAAACATGCATATGCTAACATACA
ATATATGTAATAAGTATTTGCATGCTAATGATCACTCATCAACTACATACTTCCTGTTTA
CTGTAATTTTGCTGCCATACATACATGACAATACACAGGAAAAGCATTTAATTTCTGGTT
AATAATATTATTAAATTAACAAATGGTTAACATTGTTTTCTAGTTTGAACAAGACATGCT
AGCTGTCTGGTTTGACACAACAAAGACTGGCAAACATAGTTGTCAAGGCAACAAGGCAAC
CCAAGGCGAACTTTGACACCTAAGCACCTAAGCACTTAGGCGACCACCTAAGCAGCACCT
TCAAAAAAACCCACACAAGAACATAAAAGGCATGAACACAAAAACTAACAACAAATATAT
GGCAAATATACTACCTCCAGATGTTTCAATGTAAAAACTACTATAAAATAGCACCTACTT
TACACTAAAATTAAAATTGAGAAGAAGTAACACTACAATCCGAGACGTGTGTGTGCATGG
ACATCAAACAACCACTATTTATGGGGAAGTTATTCTCCACAGATGAGAAGTAGTTCAGAA
AGGCCCTTGGAAAGCTCCCAGGCACAGCCTAAGACCATTGTTAACTTTATTAGGATCTCA
TTATTCTTATCCTTCTCCAAGCATGTATATGCACACTCGCATACTTGGGCATCTGTGAGC
AAGCCTGCAAGACTACCATCATCTCTTTGGCATTCAAATCCAAATTCATCACTGCAGTCA
AGCCATCCATGTTGAACATCTTAGATCACATTTCCAAGAATGATGGTTAACAACCAAAAA
TAAACACAGTAAACATAATAGCCATCCTCTGAACAAAAAGTGAAAACTGATTGCCAGAGG
TCAGAGTAAATGCAGACAGCCATTTACAACCTCAAACAGACTGATTCAACCAACTTTCCT
GCAAAGTTGAGAACTGTCCAAAAACCATACACGTTGCTACAACATTCAGCAATCCATGTG
TATCAAGTTTTCTCCAGTTTAAACTTTTAAAAGTTTTGCTTATCAAGAAATCATGTTTGC
AATCCAGAAACGCGCAGAGATGAAAAGTAACCAGGTAGAAGGGGTTCCCAAGTACATAAT
ACAAGTACCCAGAACTACATGCCGTACTTTGTAAGACATCCAAGTCTTTATCTGGAACTG
ACTCCAGACTCTTATCCCAACTAAATGAAGGCTAATTACCTGGAAGCAATTCTCTCCTAC
AAAACACTTACCTCTCTAAATTTTATCTCATGAACTCCAGCAAGGAATATCAAGTAAAAT
ATGAAAGATCTCAGCTTCTGAAATTATGTTTCACTCTTTCCTACTATTTGCAGTGTAGTA
ATATATCAAGACGAGGAAGAGATCCTCTAAATTAATTACTTATGTAAATGCATCCAACCA
TAAAAGCAAACTGACTATAATTCCTAGACCATCTAGCATATACAGAAAATTAAATATCCC
TTCCCTATTTAAATAATCTTGTGCGAGTTAACCAGGAATTTAGCCACATGAATGAACTTT
CAAGCTTCATATTTCAAGAGAGTTCAGCTTCCTGAGGTAACCATGAGAAAACATGATGTT
TCTTCCACGGGATGGTACTTCACCATGGCTGACTAATGTCAATCTAATTAATTTCCCATA
ACATGGCTGATCAAGAATAGGAAAAAGGTGAATTGGAGGGGAATCGTGTGAGCCAACCTC
CAAAGCATGATATGAACCAACGTTCCTTGTGGTCATCAGTATAAGAGATCGAGAATCAGG
GAAAGCTTCAATTGGAGGGCAATGGTGTGGGCCAACCCTATTAAGTATACAGATCACAGT
TTTCATGGTTCGCACATGATTCTTGAGATCTCGGAATCAGGGAAAGCTTCAACTTCCTGC
TTCCCTCAGATCCCACAGCAAGTACATAAACAATTGGCATTGTCATTCCACACTACCTGC
TAATGTCAACACAACCCTGACCAGGGGAAGTTACTGCAGCGACCATCCAACTTTGAGCTC
CTTCCTCCAATCGTTTCCCAAGTAATCTCACTTGGAACAGAACAGAACCATTTAAACAAG
AACCTGATCTATGTTTCCTTCAGCAAGCATATACTGTTGCCCACTCAAAACCAGAGACAA
AAGAACAGAGATGAATCCGAAACCAACCGAGGCATCAAGGGGTTGTTGGGGGGGAAGCAA
AGAAAAGAAAAGAAAACCTCGCGATCCATAGAGGGGAACATGCGGAGCAGGAAGGAGAGC
TTGTCGTCGGAGGCGAGGCTGAGCTCTAGGGGGCGGATCGGGGAGCCGTAGCGGGAGCAG
CGGGACCGCTTCGCCGCCGGGGCCGCCGGCGCGGACCCGAAGATCTCTTCGAACCCTAGG
CGCTTCCCGCAGATCCCCGCAGACATCGCCGCCGAAACCTAGGGTTCTGATGGGACCTGC
GAACCCCCCCG
>comp1019_c0
AAAATGACAAGACCGAAGAAATTGTTACGATAGTTAAGGAGACGATTTTTCCCGTTTATT
TTAGTCGTAAAATACGGACGGTAACACCACACTGTCCGAATCCGGCACTTCGTGTTATAA
GCTTCTCGCGCTGCTCTCTTCTTTCTCTCTCCAGGTTGGAAGTGGGTGGAGGAGGTGCTT
CGCGCTATCTGGATCTTGCCGGGGGCACCCGCTGATTGCTGAAACAAGATATACTACCTT
GATTGGTATCGTATGTAGAGAAATGGCAGTTGGGAAAAACCCCAGAATGGACAGGAGGTC
CTCCTCCTCGTCTTACTGTTCAACTGTGACTGTTGTTGTGTTTGTTGCTCTTTGTCTGGT
GGGTGTTTGGATGATGACATCATCAGCTGTGATTCCAATCGACGTATCTACCCCTGACAA
CAAATCTGATGTGAAAGAACCGATCACACAGACCGATAAACCGTTTGAAGATACTTCAGG
GGATGTACAAGAAGAAGCAACAAAAGAAGATACAAGCACCAGTATGAAGGTTGCTCAGGA
AGAAACAAGTTCTGATGCATCCCAAGAGCAGAGTCTGATGGAGAAGCCGGTTGAAAATCA
AACAGAGGAGGCACCGGAAGGAAATTCTTTGAAGGAAAATGAAGAAGCAAAGAATGGGTC
AGGTGAAGCCTCCCAGACTTACAGTGATACCAACGGGAATGAGGAAGGAGATGCTAATAA
GGAAGGGGGTCAGGGGGGTGGTGAGAGCAAAAGTGTGGAACAGAATCCTGAAGAAACTGG
AAACTCTGAGAAGAATTCTAATGAATCTACAAATAAGGAGCAGCAGCAGAATTCTAATGA
ATCTATAAATAACGAGCAGAAGCAATCTGAGAATGAAAACAAATTGGATGGAGGGGACAA
ATCTGATGGAGTGCAGGATGAAAACAGTCAAGCCCAGATAGAGGAGAAGGTAGAAGAGAA
GCAAGGTTCTGAAGTGGAGTCAAAATCTGAAGAGAACAAGACAGAGGACAAGACAAAGGA
CCAAAACTCAAAGGAGGTGTTTCCTGATGGTGCACACTCAGATCTGTTGAATGAGAGTAG
CACTCAGAATGGGGCATGGTCTACACAAGCAGCAGAATCAAAGAACGAAAAAGAAGCACA
TAAGTCTTCAAATGGCCAAGTTGTTGGATACAGTTGGAAGCTGTGTAATGTCAGTGCTGG
CCCAGATTATATCCCTTGTCTTGACAATGAGGATGCTATCAAAAAGCTTCGAAGTACCAA
ACACTATGAACATCGAGAGAGGCACTGTCCTGAAGAAGGTCCAACCTGCCTCGTTCCCCT
TCCAGAGGGATACAGACAACCAACGAAGTGGCCTAATAGCCGGGACAAGATATGGTACTT
TAATGTACCTCACACTAAGCTTGCAGTGCTGAAGGGACACCAGAATTGGGTGAAGGTGAC
TGGGGAATACCTCACTTTCCCAGGTGGTGGGACTCAGTTTAAGCATGGTGCATTGCACTA
CATTGATTTCATTCAGGAGAGTTTACCAGATATAGCATGGGGAAAACGAAGCCGTGTGGT
TCTGGATGTTGGCTGTGGAGTAGCCAGCTTCGGAGGTTATCTCTTTGAGAGAGATGTTCT
TGCCATGTCATTTGCTCCCAAGGACGAGCACGAGGCTCAAGTTCAGTTTGCTCTTGAAAG
AGGAATTCCTGCTATTTCAGCTGTCATGGGAACCAAGAGACTGCCCTTCCCAAGCAAGGT
CTTTGATATTGTTCACTGTGCACGTTGCAGGGTTCCATGGCATATAGAAGGTGGTACACT
GCTCCTGGAGTTGAATCGGCTTTTGCGTCCTGGTGGTTACTTTGTGTGGTCTGCAACGCC
AGTGTACCAAAAAATACCAGACGATGTTGAGATCTGGAAAGCCATGTCTGAGCTGACAAA
ATCCATATGCTGGGAACTTGTGACAATTAACAAAGATAAGTTGAATGGAGTGGGTGCGGC
AATATACAGGAAGCCATCCACCAACGAATGCTATGAGAAGAGAAAGGAGAATAACCCTCC
ATTATGCCAAGAATCTGATGATCCAGATGCAGCCTGGAACATACCATTACAAGCATGCGT
GCACAAAGTACCAGAAGATCCTGCAAGTCGTGGATCGCAATGGCCTGAGCAATGGCCAAA
AAGATTGGAAGCTATACCGTATTGGTTAAATAGTTCTCAGGTTGGAGTTTATGGCAAAGC
TGCCCCTGAGGATTTTATGGCAGATTACGAGCACTGGAAACATGTAGTAAGCAAGTCATA
TCTGAATGGAATGGGCATTAACTGGTCCAATGTGAGAAACGTCATGGACATGAGAGCCAT
ATATGGCGGTTTTGCTGCAGCACTCAGAGACATAAATGTGTGGGTCATGAATGTTGTTTC
AATCGATTCCCCAGACACGCTTCCAATAATCTATGAGCGAGGTTTATTTGGGATGTATCA
CGACTGGTGTGAGTCGTTCAACACTTATCCCAGAACATATGATCTCCTCCATGCCGATCA
TCTCTTTTCCAGGCTGAAGAAGAGGTGCAAATTATTACCGGTGATTGCTGAGGTTGATCG
GATCCTGAGACCAGAAGGAAATCTGATCGTTAGGGACAATGTGGAAACGATCAGTGAAGT
GGAGAACATGGCAAGGTCTATGCAATGGGAGGTACGGTTGACGTACACAAAGGAGAACGA
AGCATTGCTTTGTGTGCAGAAGACAATGTGGCGGCCCCGAGAGGTAGAGGGAGGCGCATC
TTCGATGGCTTAGGAGGACGACCATAGATAGGCATTCTTTCGGATAGTTTGCTGTTCTTG
TTTTGATATCGAGAACGCGTCAGAAAATTCTGTTCCTCTTATGTTTTTGTTACCTAATCC
GAGGTGAAGGCATTGAGCTCTAAACTTCGTAACTGATAATTGTATCTTGTATTGATCAAT
GAAAAATCTATCCATTTTTATGGCCGTG
>comp101_c0
GAACATTCCACGGGGCTGCTGGCTACAAATACCCCCCCACTGAGCCATCGTAGAAGAGAA
CCGCATCGCAGGAGCGAAGAGTCGCCTTTGAGCGTTCAGTAGACAGGCACACCCCAAGCT
ATGGGTCTCTTCTCGAGCCTTTCCCTGGCCTTGGTCACCGTGGGGGTTCTCCTGCACTGC
ACGGCCCACGTCGCCGACGCCCAGAACACCCCCGCCGACTGGGTCAACCTCCACAACGCC
GCGCGCCGCAGCGTGGGCGTCGGGCCAGTGACGTGGGACAACACCGTCGCCGGCTACGCG
CTGGGATACGCAAACCAGAGGATCGGGGATTGCCAGCTCGTGCACTCCAGGGGGCCTTAC
GGGGAGAACCTCTTCTGGGGCCGGGGCCGGGAGTTCACGGCGGCGGACGCCGTGAACTCG
TGGGTCGGCGAGAGGCAGTACTACGACTGCAGGAGCAACACCTGCGCCAGCGGGAAGGTC
TGCGGGCACTACACCCAGGTCGTGTGGAGCAGCTCAACCAAGATAGGCTGCGCGCGGGTG
AAGTGCAACAACGGGGCCATCTTCATCACCTGCAACTAC
>comp1020_c0
TAAAAAAAAAACACACTTCTTTGGCCTTCTCTGCCGTTCTCCGCTGCCCCTTAAACCCTA
CTACCCCTTCCGCCGCAGCAGCACCATGGCCACTGGCGAGGCCGAGATGCCGCTCTCCGA
CACCCCATCGCAGGGGGACGAGATGGAGGAGGTGGAAGAGGTGGAGGAGGAGGAGGAGGA
GATGGAAGAGGTGGAGGAGGTGGTGGAAGAAGAAGTAGAGGAGGACGCGGCCGGGGAGGG
GGAGGCGCAGGCGAACCCCGAGGAGCTGCCCGAGGCGGCGGGTGCGGAGGCGAAGAAGTG
GCCCGGGTGGCCCGGGGACAGCGTGTTTCGGATGATCGTGCCGGTGCTCAAGGTGGGGAG
TATCATCGGGCGTAAGGGGGAGCTTGTCAAGAAGATGTGCGAGGAGACGCGAGCGCGCAT
CCGCATCCTCGAGGGGGCCATCGGCACCTCCGATCGCATCGTTCTGATTTCTGGGCGTGA
AGAGGCAGAGGCAGCAATATCCCCAGCCATGGATGCTGCTTTAAGGGTGTTTAAGCGTGT
AACTGGAATTTCGGAGAGTGAAGATGGTACAATTTCCATGCCCGCTGGCACTGCAGTTTG
CTCAGTCCGGTTGTTGGTGGCATCCTCGCAAGCTATTAGTTTAATTGGAAAGGGTGGCAC
ACTGATTAAGTCGATACAGGAGGGTAGTGGTGCTACCATACGGGTTCTATCCGGAGATGA
TTTGCCATTTTATGCAACAGCAGATGAAAGGGTTATTGAGATACAGGGTCATCCTTCTAA
GGTTCTGAAAGCACTAGAGGGAGTGGTTGGTCATCTAAGGAAGTTTCTGGTTGATCATAG
TATTCTTCCCTTATTTGAAAAGAGACATAGCTCATCTGTTACATCTGCACCTCAAGAGCG
TGCTGTGGATGCTTGGGGTGAGAAGACCCAATCCTTGATGCCAACATCTCAAACTGGAAT
TGGCAGTGATTATTCACTTCCGCTAAAGCGAGATCCTTTGTTTCTTGATCGTGAAACACA
ACTTGAGTCTCGAACCCAACACTCGGGACTGTCATTGTATGGACAAGATCCTGCAATTTC
TGGGTTAGGTTCTTCAGGGCTAGGGCGAACATCTGGTGCTTTTATTACTCAGGTTACACA
GACAATGCAAATTCCACTTACGTATGCAGAAGATATCATTGGCATTGCTGGTAAAAACAT
TGCATATATACGTCGGAATAGTGGAGCAGTTGTCACCCTTCAGGAGAGTAGAGGTTTGCC
TGATGAGATGACAGTAGAACTTAAAGGCACTTCTTCACAGGTTCAGGCTGCCCAGCAGCT
CGTGCATGAATTTATGGGAGGACACAAAGAACCAGCAGTGAGCAATTACGGCAGCAGTTA
TGGTGGTTTTGACACAGGTCTGCGCTCATCCTACTCTCAGCTGTCGAGTACGTCTTACCC
TTCCTCGTTGGCTTCACAGCCCTATGGTGGATATGGGTCATCTGGAGTTGGTGGATATAG
CAGCTACAGGTATTAAGTTGCCAGGAACCTACTAGGTCCAGTTCATTGTTACCTTAAGAG
GCTGCTATCTTCCAGTATGAATGAATTGACCCTCATTGTAAAGCTTTGACGGTGGTACTT
GGTTAACTTTTAATATTTTTTTCTTTTTTTAATTAACAGAGTTGCTTTTGATTAGTGTAT
GTGTGAACTAGATGTTCTGCTTTCCTTGTTTTTCTTGCGGGGACCTGTTTTTTTTTTATT
GAATTTGTACTTCTCATGCTGTCAGTTCAATGTTTGCTGGATCCCATTTACTTTTCCAGC
TCTTGGGCATGC
>comp1021_c0
TGCTGATGAAATATACAGAAGCTCTTCTGAATCTGTTGCTTAGAAGAATGAAACCATCTT
TGTATGTTTCTGTGGTTAGCGATTGGAGTCATTGTTTATGTTTCTATGGGAGAAAACACA
GCCTTACTGATTAGATGCAGTTTTGTGTCATCAGCCCATGCTGATGAAATATATAGAAGC
TCTCAATCCATTGCTTAGGGGAACACCGCCACCCTTGTATATTGTTTCGACTCAGGTGAT
GCAGATCAAAGTTGTTTCTCTATGGTTAGTGGTTAGACTTATTCTGTGGAAGGACACAGT
TGGCTTGTAGCCAGCAGCCCATGCGGATGAAATATACAGAAGCTCTGAATCTGTTGCTTA
GAAGAAACACCGCTATATGTGTATATTGTTTTGAGTCAGTCAGACATTAGATGATGCAGC
TCAAAATTATGCTTTGGGTTATCCAAAGCTTGTTGATCGCACCCATTTCTGTACAGAAAT
AATTTGAGGTGTTCTATGCAGCATATGTAAGAAAAATGTGAATTGTTGATAATGGAAATG
TGAGTACTTCATACGGAATAATTGTTGACTTGTGGTTGTTTCCAAAGTTAAGAGCTTGGT
CTTGGAGGATCCTGGTCATTTATTCTGTGATCTATGTTACTTATTTCAGGAGTCTTGTCT
TAAAAAGTGAGGCATCATTGTGCATGTTCCTTTGGTAAGACCATTCTTGGAAGACCTTCC
TGGAGATGAGATTGAACTCTTCTGGCATGAAATTCCCTTTACCTTCAGGTGCTGAGCTAA
TGAACACACGTTAGCATGTTGCTGTCCCCTTATCGCATAACTGCCATGTGTGTTTATTGG
CTCGGCGCACGTGCATACTCAATTTGGGTCTAGAAGATCCCTTTCTTGGACACACAAGAA
CGTGTTCTCATGGGAATGAAAGTGGTAGAGAAGATTCCTCCATTTCTTAAGGCTGTTGAA
CACAAAAGTGAGAAGTGACGAGTCTCCTATCTACAAATTTCTCAAATCACATTTCTGTCT
TATGTTTCATTTCAAGAGTGGGATCAGGAAATGAGACCGTG
>comp1022_c0
TTTCGTTATTTTTCTCATGTACGTGTAAGAATATGGAGTTCAATGCGTCTTTGACCTCCA
TGTCTGCTGTCAAAAAGCCACATGGGCATTTCCCAAACAAGACTTCATATTCAAATTTAG
AAATCTGGGTTTATCCCTATATGTATACATTTCAATAATAACGTGCTAAAAATTCATATT
GCATTCGAAGAGGCGAAATTTGAGAATAAGAGAGTATACTAGAAGCATATTTGTTTTCTT
ACGGAGCCATCCTGCTGATATTAGAGCTTTGGGGCCAACTTGACCGATGATGCCCCCTCT
TGCTGTCGCCGCGCTTTCACTTCAGTAAGAAGTAAGTGGACTTCCTCAAAATGAGGACTT
GTTGCATCTTTAAGATTTTTAATCCATTGCAGAACTTTCTCATGGGGCCGTAATATGCGT
TCGCGATGTTCTTCCTCCAGAAGCTCCAATTGCATAATTTCACAAACAAGACTGAGATCT
GCAATAGATGGTCGAGAGCTCCCCAATAGGAATTTGCTGTTCCCCTCGAGCCAAATGGAT
TCAATTTGTGACAAGGACAAGCACAATAACTTTTCGCCATTGGCTGCTGCCTCTGGGTTC
AGTGGAAAACCAAGCATAGGCCCTAACACACTGTTTACAATCAAGGTCACTACACCACGG
CGCAGATTGGAATGATGCCAATCCAAGATTGAATTGATTTTAGCTTGAGCAAATACATCT
GCTGGATACCAATGGTCCGAAATTCCTGGGAATGTGCAAGCAAGATATCTCAGGATGGCG
TGACTCTCAAATAACTTGAATCGTCCATCGATGATTGCTGGAACCTGCTTCATTGGGTTG
ATTTCTTGGAATTCAGACGACAGGTGCTGACGCTTAAAGAGCTCTATCCGCACCTCCTCA
AAGTCGATCCCGTTCACCTTGCAGAAGATGATGACGGCGCGGGAGGGTTGGGAGGCGCGG
TCCGCGTAGACCTTGAGCTTCGCCATGTCTCCGATGATGGTGTTCTTCTTGCCGCCGATG
CTCTTCGTCTGTTGTCCCCGCTTCCTACCCCCCAGCTACTGCTGCAGCTTTGACTCACTT
ATAT
>comp1023_c0
TAACTATTTTCTTAGTGTTTGTTCTTTCAATTTATATTTTAATGTTTGATCATTTTTACT
CATTTGCCATGCTTTCAAACATTCTCGTTTATTGTTAATGGACTTTTGGGTTTCAATATT
CCACCACCGTATCTCTTTTTTAAGAGGTTTTAGATTCGCCTAAGATTACCTTATCTACTC
TTTTTATACAATTAGTCATTCTATTCCATATTATGTTAATTTCTCCTTCAGAATCTCATA
TATTTTCTTTTAATAGGCACCTTTTAAAGGCATCTAGATTCTCTCTTTTTAAGTTCCACC
ATTTAATTTTAGGGCAACTATTCACTACATCCTTTCTCTTCCACTTTTGAATATAAACAT
CTATCACCAAAATCCTATGTTAAGAGATCTCTAAGTATGACTTTACAATCTTTACATAAT
GATCAATCAACTTTTTTAATAAGAAAACAATCGATTTGACTTTTATGCGTTCTATCTTTA
TAAGTTATTAAATGTTATCTCTCTTTTTGAAATAAATATTTGCAACTATTAGATCACATA
CAATGAGGAAGTCAAGATTACCGCAACTGCCTTGCAAGAAAGAGAGAGAGAGAGGTTGCA
ACAACTACTGCTACTGCTCGGGTTTAATGTTGGGCAAAATATCTGCTACAGGGTCCAGCG
ATCCAAACATTCATAACTTAGTGTACCCCTCTTTGATGAAGAAAACAGATGTTGCAACAA
CTACTGCAACTGCTCGAGTTTTATGTTGAGCAAAATCTCCGCTATAGAGTCCAGTAATCC
AAAAATTCATAACTTAGTCTACCCTCTTTGATGAAGAAAATATTTGAAGAGAACAAAGTT
CACATCATGATGGGTGGAACAGCTAGCGAGCAAACGGATGTGAAACCGGGTGTTAGAATC
CAACGGAGCCAAACAGCTACTAGGTTACTCCTTCGAAGTGATAACCAGTAACCCAAGTGC
ACCGATGAGTATATACTTGATAATTGGTTTTTCTGTCATTATGATAGTGACCCAACCAAC
ATACGGTAAAAACCCTACAGCCCTTCCCATGATATGATGCTGCTGAAGCCAGAGCTGACC
ATGAGCATATAGAAGCCTGTCGTCCCCAAAATTATTATCTCCTTTTGTAAGAACATCAAC
CTCTCCTGTGTCTTGACGCTCGTGAACCTTGATCACCCGATGAACAATTGGAATTTCACG
TCCATCAACATTAAATACAACGATTTCACCAGCACGAATAGGATCCTTACTCATGTGCAG
AAATAGGATGTCCCCCCTCTTGAAGCCTGGCTCCATGCTCCCAGATAAAACAACCACAAC
AGGTGATTCACTGCCAGTGACACACATCAAGCCTTTCCATATTATCAATGCCGAAGTCAC
GATCATGCCAAGGCTCACGATCTGCGTGAGGACCTGCCTGATCTGAAGCGACCTGATGGA
ATCCAGGCTCTCGCTGACCCAACCCATCCCTCTCTCTCTCTCTCTCTCTCCCT
>comp1024_c0
CCACTCCTTATGACAGAACATAATCATTTCTAAACCGCAAAGATGACAACAATCCAGAAA
AGGACTCCAAACATTATAAACCAACCTCAGCCAACCAGACCAGTTAGCTAGTGAATTATT
ACATCCAATTGTAACTGGATCAGGTCAAGAAAATTTGCCATAGCCACAAAATCTAGTGCA
TATATTCAAGAACAAAATGTTAATTTACTAGACAATTATTTCTTTCCCAAAAAATGCTTG
AGAAAATCCATCTCAAAGTATCCGCAAACATTTTGCCTGCCCAAACAATCGATAAGCGGA
ACAGCAACCAAGTATCTCAGATCAGATTATTTCTCATTTCCCCCAACACTGTGAACTTAG
ACCCAGATTCTCAGTTGACAACATCCAAGACCAATTTGCGGGACTTGAGAACTGACCACT
TCAAGCGTCTGTAATAAGCAGCTTGAAGAAGAGCCAATGATAAAACAAAAATCCATTTGA
ATCCCATCAGTTTCCTTTCTTCCATCTCAGGTTCTGCTGCCCATGACAGAAAAGAAACAA
CATCTTTTCCCATCTGGGACTCAGTTGCTGGAATGCCATCTTCGTATTCAACAGCCCCGT
CAATAAGCATTTTGGGCATAGCTATGGCACCACCAGGGAAATAAGGATTATAGTGCAGGC
CCTCTCTGATTGAAACACCTGCAGGAGGGTCGCGGTATCCTGTGAGGAGAGCAAACACAT
AGTTTTGGCCATTATGGCGTGCCTTGGTAATGAGGCTAAGATCAGGAGGATATGCTCCTC
CATTCGCAAATCTAGCTGCCTGTTCATTTGCATATGGTTGGGGGAAACGATCGCTTAATT
TTCCAGGACGCGTAAACATTTCACCTTCATCATTTGGTCCATCAACCACCTCAATCTCAG
CAGCCATAGCTTTTACTTCCTCCTCCGTGTATGCAACACCCACAAGATCACGGTAAGAGA
TCAGGGACATTGAATGGCAAGAAGCACACACTTGCTGGTAAACTTGGTGACCACGGCGGA
TCGATGCATGGTCGTACGAACTGAGGATGCCTTCGTGAGGCCATGGGTAGCTTGGGCATG
CTAACCCATGCTCTGCTTCATCAGCAGAAGCAACTGTCCCAAAGCTCAATATACCAGAAA
CACCAGCTCCAATGAGTGCTAATGCTCTAAGAGATTTCATTCCTGCAGAACCAAAACGAT
CTTGATCCTGTTTCAGCACAAAGGATGACAGCAGTGGTGGAATAGATGTATGGGATTGGA
GCTTCTTCCTCAGGAGCTGGTGAATGGCCCGCCCGGCCGCCATTGGAGCCGATCGCCCGA
AGAAGACGAAGAATCCTCTGTTGAAACCAGGAAAACCTGCTGCTCGAGGTGCGAGCCGCT
TCTCCCAGTAGATATAAAAGAAGGAAATGAGAGGACGAGGAGGGCCTCGGCGAGGGTTGT
GGAGGCGGACGACTTCATGAACCTGCTGCATGGGTCGGATCCGGTCAAGGTCGAGCTCAA
CCGGCTCGAGAACGAAGTCAGAGACAAGGACCGGGAATTGGGAGAGGCGCAGGCGGAGAT
CAAGGCTCTGAGGTTGTCGGAGCGAGCGAGGGAAAAGGCGGTTGAAGAGCTCACCGATGA
GTTAACAAAGTTGGATGAGAAGCTCAAATTAACAGAATCTCTTCTTGAAAGCAAGAACCT
TGAAGTCAAGAAGATTAATGATGAGAAGAAAGCAGCACTGGCTGCACAGTTTGCTGCAGA
AGCTACCCTTCGAAGAGTGCATGCAGCACAAAAGGATGATGACATGCCACCTATTGAAGC
TATCCTTGCACCACTGGAGGCAGACCTCAAGCATGCTCGGCAAGAGATTGCAAAGTTTCA
AGATGACAATAAGGCATTAGATCGCCTTACTAAATCCAAGGAAGCAGCTTTGCTAGATGC
AGAAAGAACTGTGCAGGTTGCTTTAGCAAAGGCCTCTTTAGTGGATGATCTTCAAAACAA
GAACCAGGAGTTAATGAAGCAGGTCGAAATTTGCCAGGAAGAAAATAAGATCTTAGACAA
GTTGCATCGGCAAAAGGTTGCCGAAGTCGAGAAACTTAGTCAAACTGTACGAGAGCTAGA
AGAGGCGGTTCTTGCAGGTGGTGAAGCTGCAAATGCTGTGAGGGATTACCAGCGCAAAGT
TCAGGAAATGAATGAGGAGATGAAAACCCTTGACCGGGAACTGGCACGTGCTAAGGTTAC
AGCAAATAGGGTTGCCGTAGTTGTGGCCAATGAATGGAAAGATGCAAATGATAAAGTAAT
GCCTGTCAGGCAATGGCTTGAAGATCGAAGGTTCATGCAGGGAGAAATGCAGCAACTTCG
AGATAAGCTTGCTGTGGCAGAACGCACTGCAAGGTCTGAAGCACAACTGAAAGAAAAGTA
CCAATTACGTCTGAAAGTGCTAGAAGAAGGTTTAAGAATGTCCTCTAATGGTAATAGCCG
CCCTACTGTGGAAGGGAGGACTGTGAGCAATGGTCCTTCACGTCGCCAGTCTCTAGGTGG
AGCTGAGACCATCTCAAAGGTTTCTCCAAATGGATTCTTATCTAAGAGAACACCGCAATT
GAGATCCTCTCTCTTGTCCAGTACTTGCACTGTTTTGAAGCATGCAAAAGGGACATCCAA
ATCATTTGACGGTGGCACTAGATCGTTAGATAGGAGCAAAATTCTTACAAATGGAACAGG
TCCAAAATTTTCACCGAACAAATCTATTGATGCCACTGCAGACACTGAGGCACATAGATG
GAAAGACAATTCAGAAAAGCCCACTGATTCCTCTCCTGCTGAATCAGCGGATACAGTTTC
AGGCTTGTTGTATGACATGCTGCAAAAGGAGGTCATAGCATTGCGAAAGGCATGTCATGA
AAAGGATCAAAGCCTGAAAGACAAAGATGATGCGATTGAGATGCTGGCAAAGAAGGTTGA
CACACTAACTAAAGCAATGGAAGTTGAGGCCAAGAAAATGAGAAGGGAAGTTGCTGCCAT
GGAGAAGGAGGTGTCAGCTATGAGAGTGGATAAGGAGCATGAAAACAGGGCAAAAAGGGT
TGGTGGTTCCAAGGGTCCTGTAAATAGTTCTCAGTTGCTGTCTGGAAGGTCTTTACCACG
AACGGGGCTTACGCGCAACCTTCAATAGCTAGGGAAAAGGAAGGCAAGGGCTGCTATGAT
AGGTTTTTTTAGTTTCTCTTTTTTCCTCTATGGATTCTCAGAATTTAACCCTGCACCGGC
TACCACGATCATCGAGTTGGACAAACAGGGATGAAAGGAAGTCGGTCTGCTTCTGACTTG
GTTGCTGCTCTAATGGGGTAGCAGTGTAATGTTGAAGTTGGGCTAACCTTGGGCAGATTC
CCTTGTCTAAAGATGTGCTTGCTTGTTTGTTTGTATAGGTTATTGTTTCCCCCTTCACTC
TTTCTAATTTACATTATTCCAGTGGCTATGTCTACGAGGTTGTTAATATTTTCTTAGTAT
TATTACATGAGTGCTTATATTTTTTACTCAAGTTGTCATGATGATGATACATTCAGCTAG
TGTCAATGGCTGAATGAGAAAAATGGTCATCTGAGTTTATTTTCACTTGGTTTGAGAAAT
ATCTTGATTTATGTTGTGTCGATATTTGATATGCAAATGAAACTGAAAAAACAAATTGTC
A
>comp1025_c0
TCGACTATACATAACCCATCCCCATATTAGACGCCGAACAAAATAGGATATCTAGGCAAA
GAAACATGTAGTAGACCAGCAGAGCCAAACACAGAAAAAGCACCCTCGTTTTCTTGAAGC
CCCACAAGAAAAAGCAATAAATGTCGCGCAAAACATTATTATTCCACACAGCACGAACAA
AACAAAATAGCAGTCAATCTCATCATGTATTAAAAGAAAAGAGAGGCGTACATATGCACA
CAGCTCAAAACGAAGGTAAGCAGTGCTTTAATGCTCCATTTACCAGCATCCAGTTTAACA
AGTGAGACATGACCAACCACAGCGGGCTAAGTTGAACGTGAGCTGCTTCCGCATGGTCGC
TAATATGGATCCAGAAACAGACAACAAGCACGAAGCAGATTCCCTTACACCAACTCAGGT
CAGATCATCCTCCGCTTCTTCCCTTTCCTTAAGTGTATTTTTAGCTCTCAAGAGTAGTGT
TGTTTTCCAAGCATCCAGCCGCGTCATGCTGTCAAATTCTTTAACAGTATCAGTGAACTT
GCCAACATCTTCCTCATCGACTGAAACTGCTAAATCAGATAAAAACTTGTATTCCCGGGT
GCCTGAAAAGGTTGGGTCAAGTTCCTGATATCGTTCTAACGCATTTGTTATCGCAACGGT
ATCGCCTCTACAGAGCTGACAAAGGCCAGCATTGAGAAGGTGCCCCTTAACACTATACTT
CAGAAGATTGTTATTAAGAGAATGTCGCGCTATGGCTTCATATATCTCAACTGCCTTCGG
ATATTGTTCAAGTTGAGCTGCAAGTTCAGCAACTTTCTGTTTGCACTGGTTTGCACTGGT
CGTAGATTCCTCACTTTGATAAAGATCCGCAGCACGTTCATAGTAATCTATAGCCTTCTC
AAAATTTTGTTCTGCCTCGTATATCTCACCAAGTTCCTTGCAATATTTTGCAGCCATGTT
CAACCGTCCAATCTCTAAGAGAAGATCTAGCGCCTGATTCAAGCACTGTGCAGCTTCTTG
TGAAGAGAGTTTCTTATAACAGTTTGCTGCATCCACATAAGCTGAGGCTGCTTCATGTTT
GCTGTCCAACTTCAAATGAATGTTGGCCAGTTTGATATAAACCGATCCAGCTTTATCCCA
GGACTTGGCGAGCTTGTAGGAGTTGGCGGCACGGTCGAGCAGCTCGGCGGCGTCCTCATA
TTTGGAGCCGAAGAACCCCCAGCCGGCCAGCTTCTTCTCCGCCTTCCTCTCCAATTCCTC
CCCCTTCGCCAGCTGATCCGCCATCTCTCTCTCTCTCTCGCACTCCAACTTTGCACAGGC
AGAGGAAAACGAAGGAGTCGCCTTCGACTGAGTCGGGGACGCGGAGAGGAGAGAGATGGC
GGATCAGCTGG
>comp1026_c0
GAAAAGCCTGCAGCGGCAGGCGCGCAAGTGCGAGAAGGACGAGAAGTCGGAGAAGCTGAA
GGTGAAGAAGGCGATCGAGAAGGGAAACATGGACGGCGCCCGGATCTACGCCGAGAACGC
CATCCGCAAGCGCAACGAGCAGATGAACTACCTGCGCCTGGCCTCCCGCCTGGACGCCGT
CGTCGCGCGCCTCGACACCCAGGCCAAGATGCAGGCCATCGGCAAGTCCATGGGCTCTAT
CGTCAAGTCCCTGGACTCCTCCCTCGCCACCGGCAACCTCCAGAAGATGTCCGAGACCAT
GGACCAGTTCGAGAAGCAGTTCGTCAACATGGAGGTGCAGGCCGAGTTCATGGAGTCCTC
CATGGCCGGCTCCACCAGCCTCTCCACCCCCGAGGGCGAGGTCAACAGCCTGATGCAACA
GGTCGCCGACGACTACGGGCTGGAGGTCTCCGTCGGCCTCCCCCAGGCCGCTGCTCACGC
CATCCCCGCCAAGGAGAAGGAGAAGGTCGACGAGGACGACCTCTCCAGGCGCCTCGCTGA
ACTTAGGGCCAGGGGTTAGAAATCTTCCAATGGCAGCATATCTGTGGGGTTAGAAATCTT
ACGGTGGCATATCTATCTATTATTATTGTTATTAATATTATTATGCGGCGGTGCAGTGAA
CTCCTGAAGGTCTGGTACCTATATATCAGGACAAGGTGTGGCCTTTCCTTTCCTTTAATT
GTCCTTCAAGCTGTGATGGCTTTGGATAATCCTTATTCCTTGGAAAGCTTGGAACTTGGG
GAATGGTGTGGAACTTGCCTCCAAAATCATGTATGTATTAGCGAATGGGCTGCTTAATTT
CTTCTGGATTGCTGTGAAGCCATCTAATTCTCGTACATATTTAATATTATAGCTGCGTGT
TCTTGGCA
>comp1027_c0
CTCCAGTGAAGAATGGGAACAAGATATAATGCATATCCATTGCAAAACCCGAACCCAAAC
AGGTGCAACGACAAAGTAATTTGTATCAGTTGCAAACACGCTCACAATAATCAAATAGAT
CTAGAGCTTTATGTCCCACACAAACGGCAGCTAAACATGTTACAAAAGTAATGTATCTAG
CCAGCATAAACACCTGGAAATGACATCTCAAAGAGAGCATTTAGCCTAATACTGGAATAA
TCCATGGCAAAATTGATGAATTTCTAAGGTGATCTTAAGCAGCAGTTTGTTTCTTCAGCT
TTGCAAGCTCTTGCCTGACAGCAGCACCCCTCTTGATCTTTGCCAGCATAACCTTGAACC
TGTCAAAGTCGGAGAGAGAAGCTCTCCTTTTCTGCACAATCAACTTCCTACCCCATGAAC
TATTCTCCCACTTGTTCTTTATGTCAGCCTCCTCCAGAGCGGCGATCAGAGTCTTCTTCT
TTGGCACTCGAGGAATCTCAATCTTAAAATCAGTTAGCTGAAGCCTTTTGAGGTTCATTT
GTCCTCGCACGATGTCAGGATAGTCAACAAGAACCCTGTTCTGGTCGACGACATCGACGA
TGACGACGAGCCTGCCGT
>comp1028_c0
CGCTATTGACGAAACATAACTCACATACCCACGCACAAACACAGAGATCAGCTAAATGCG
AGTACATAAAGTTCGATGCTTTGATATTACTACACGAGAAGTGTATGGAGAGAGAGAGAA
AGAGAAAGGTCATCTAAAAGGTGAAATAAATAAAGATAGTTTTTTTTTATTGTTACACGA
AAGATTGGGATCAGATGTTACACGCAGCAAGGACGAAAGAAGAAAGAAGACTTGCGCTGG
CCTAACATCCCGATTAGCGACAAAATATCTCTCTCTCTCTCTTTGTTCTTTCAGAACAGA
TAACCCAGAACAGATGAAATAACTGCGCCAGCTCCGGCGCCGGTCTAAAACTTGTTCCGG
TACCAGAAGACGCCGTTGTTCTTGGCTCCCTCGTCAGGCTCCACGTAGATGCACTCCTTC
GCCTCCCTCCACATGGCCTTGTAGACGGGCGTGCCGTCGAAGTGGTAGTACTCCCCCAGG
ATGGGCTTCACGACCTTGCTGGCCTCCATGGCGTGGTAGTGCGGCATGGTGGAGAAGAGG
TGGTGGACGACGTGGGTGTCGGTGATGTGGTGGAACACCCGGTTGAGCACGCCGTAGTCC
CTGTCCACCGTCGCCAACGCCCCCCTCAGCCAGTCCCACTCCGACGAGTCGTAATGGGGC
AGCGCCGGGTGGGTGTGCTGCAGGTAGGTGATCAGCACGAGGAAGCCGTTCACAATGAGC
AGCGGCACGCCGTAGACGCGAACAACCCATCCCAGAGAGTAGCTGCACGCGAGGCGGAAG
AGGGCGTACGCGACGCCGAGGACACCGGCGTCGGAGATGAAGATCTGGGCGCGCTCGCGG
TCGGAGTAGATGGGGCCATAGGGGTCGTAGTGGCAAGCGAAGCTGTCGTAGTGACGGCCG
GAGACGTTGAAGGCCAAGTAGAGGGGCCAGCCGAGGGTGAGGGTGATGAACAAGCTGAGT
AAGCGGCCCGGGGGGTTGTTCATGTACCGGGAGAACGAGGAGAGCCTGGCCTTGGGCTTG
GGCACGAACACCTCGTCCCGCTCGAGGTTGCCGGTGTTGGAGTGGTGCCGGCGGTGGCTG
TACTTCCAGGAGAAGTAGGGGACCAGGAGCGCCGAGTGGAGCACCAGCCCCACGGCGTCG
TCCAGGAGGGTGTAGTCGGAGAAGGCGTGGTGACCGCACTCGTGGGCGATGACCCAGACC
CCCGTGAGGATGCAGCCCTGCGCGGCCCAGTAGAGGGGCCAGGCGAGGAGGTGCAGCGGG
GAGGGAAAGAGGGGGATGTAGGCGACGGCGAGGTAGAGGAGGGCGGCGGCGATGGCGAGG
TCGTGGACGACGCAGGAGAAGGAGCGGAGGACAGAGCGGTGGAAGCAGTGCGGGGGGATG
GCCTTCTTGAGCTCGCCCAGGGTGAAGGGGGGCTTCGCGGTGGGCACGCGGCGGAGTGGG
TCGCGCGCCTTCTGCTCCTTGAAGCGCTCCTCCGCCGCCATGCGTCCGCCGGCACCCATC
TTCTCCGGTGGCAGGTGGTGAAGAGGACTAGGTTCCTAGAAGAGCTGTGCAACCTGCGAG
GAAAACAGCTGATATAGAAGGAAAAATGCGCAGCCTGGAGAGGAGGAAGACGGAGATGGA
GGGAGGAA
>comp1029_c0
CTTATTCGCATAAACATCCTGGCCGGGTGAGACCTTTTTAATGAGGATTAAGCCACATCC
TAACATTAATGGTAAAAGCATACATGCAGGCACATCCAGCAGTCTCTCTTATTGACTGCA
CGCGTATGCACACACATGTCAAGGGGAAATAAAAAATGTTGCTTGCCCAGGCTGACACAC
AGAAAACAGAAGACCAACGGTCATTTAATTGCGACATAAGTTTTTATCCCAACATATCCA
GTAACAGCACAGATACTCATAGCTTACAAATCCTAAAACTAAACCTTCCAACAGTCAAAA
ATGTTCTAATCCAACAAGGTCTTTAAAGCGCCAATAAATCAAGCTTTCCATGATGCCATC
TCAGTTGGAACATGCCTCAACCCTCCACCTGCTCCCGCAGTCGACGGATGGTACTCCTCA
CTGTCACAGCACTTGCAGTGTTGAGTGTATAGGCACCACCAGCCTTTACTTTGCCGCAAT
CCTTGCAGCCCCAGATACCTACAGCTTTTCTCTTCACTGCAAACTTCCCACAGAATTCAC
AGAAATATTTGGCATGCTGGCTAACTTCCATTTTCTTAATCTGCTTCCGCAGACTGGCAC
CATATCGAGTACCATATTTCCCAACAATTCCAGCCTTTTTGGTTCGCTTGGTCATCGTCG
CCGAGAGGTGGTGGGATGGGGCAGAGGCGGCCGCAAGGCAAAGGTTGCTCGATAAAAGGC
ACACGCGCT
>comp102_c0
TAATATACTATTTGTCAATAAGTGTCGTTAGCCGTCGACAAATACTCGCTGACAAATCCT
CTTCTCCTTGTAGTGTGGCCGCGAAGCGTCAAGACATATATGGCATTATATAGATACACA
CAGGAAGCACAGAAGAGGTTGGTGATGACCCAGAATAGCACGGAAGCGTCACAGATCTGT
GGACCTTGTACGTGTTAATTTCTGTGAAGGTTCATGCATGACAACAGTAAGCAGACACAA
GATAGGCATACAAATTTAGGGAGGAAGACAACTAAGCCAGTACGCATCATGAAGTATGAA
CGCATGGCTGCATGGCTTCCATGAAGCATCGAGTGTTCAGTTTGCAGCAACAGCTTCGGG
AGGAGGAGCAGCAGCAGCAGCATCTTCGGCGGGGGGAGCTTCTTCCTTGGCTTCTGCCTC
TGGTTTCCAGAACTCGGCCTTCTTCCCCGTCTTTGAAACAGTCTCCAGAACTGCCTCGGG
TGCTGCTGTTCCCCTCACAGTCACCTTCTGCTCCTTCAAATCGACATCATACGACTCCAC
ACCTTCCATTTTGTCAAGAACCCTTTTCACAGCCCCAGAACAGCCTCCGCAGGACATGCG
AACCTTGAGAACAACTGGCTCGGCCATGGCTCTGCGGGAGGGGAAGAGGAGCTCCAGGAA
GCTTCCGACGGCGGGACCGGATCGGATGCTCGACGCCTCCGATGCGATTGGAGGAGCTCC
CCGGGGGACTTGGATTTAAAGGCAGGGAAACTTATTAATTAAGAAAATTAGAAAAATG
>comp1030_c0
TTTTTTTTGAAGGCAGATATTCCTTTATTCTTGTTAAATATACATTTACAAGTGTATTTT
ACATATGGATAACTTTGATGTTGTCTGACAACACCAAAATAATAAACACAACTGAAAGTG
GTAAAATAGCCTCAACTCATTCAAACACACCTAAATTAGCTTCTGATCACCCACAAAGCA
AAGCAACTGTGACCGAAAAAGAAGAGACTGCACACCAATGTAACCAAGATCTTCATCTGT
GAATCCTAGGTTTGAGCACAACACTAGTGTAATCAAACTGACCCTGAGTATAGCACTGGC
CATGACTGAGTGAGGAAGCAAATGCCTCTCCGTAGACTTCAAGTAGTAATAGCCCATCTC
TATGTATTTGACAATGCTTTAGACATTCAACCTAACTATTCAAGGAACTTACTGTTCACG
CCAGCCCTGTATAGTTGCAATGCTCCAGCAGAACCAGCAGATAAACTGATCTCAGTCCCA
GCTGGAACAAAGAAAATGTGACCCTCCCTAATCTTTTGTTCGAGGACACTGGAAGTCCCC
TGCATTGTACCCTCCCCAGCCATAACAATAAAAAGGGATGGACCCGGGATTGCAGGAAAC
ACCAGAGATTTCTCCAAAGGAAGAGAACAACAATCAACTTCAAATTCTTCAAATGGAGGT
ATGTATCTTGATACGTGAGTATTCACATGAATCCCCTGCAGAATCTCTGGAAATCCCTGT
TTATAAGTCAGCATGGAACAAAGAGTTTGAACATCACGGTATTTAGGACTGAGGCCAGCA
CGGACAACATTGTCTGATGTAGCCATGCACTCAATGCACTCACCAGAAAGATATGCATGG
GGTTCGTTAGCACCAAGATACAATGCTTCACCAGGACTAAGTTTAACATAATTAAGGAAG
AAGGATGATAGAACACCGATGTCAGCTGGATACTGATTCTCTAGCAGAAGCGCCAATCTT
TCTTTCTCTGTTAACATCCTAACCTTTGATTCTGTATTCAGCCGACTTTTCAGTTTGGAC
ACCAGATCTGATACAACCTCATTAGATGCAGACATTAGCTTTGTGAAGACTGACTGTAGC
ATAGCTTTATCACTTTCAACTTGCTCTTTGGCATCCAGAACCTTGGCTATCTCTTCATTA
CCAACTAGTTCTGCAATCTCTGGCCCATTTCTTAGCACATCCTTTAGCTCCTCAAGGCCG
ACGAACCCACAAAGCGCTTGGAACTCGGTGAGCGCGAGCGCCATCTCCGGCTTGTGATTG
CCGTCCTTGTATATGTTCGGCTGCTGCTCATGCAACTTCCTCGCCAGCACCTTGTCCGGG
TGCGCCTGTATCGACAGCGCCTTGGCCACCGACAACACCTTGAACAAGAAGGGGAGCTCG
CCGCCCCACCTCTCCGCCACCTTCTCCCCCAGCACGGAGGGGTTCTCCTCGATCCACCGC
TGCAGCGTGACCCCCCTCCGCTCCTCCCCAGGCGCCTCACCGCCGGCGTCGCCCGCCGCA
TCCAGGAACGACGGCCCGGACGGGTGCGTGCCCATCCAGAGTTCGGCGTACGGCTTCTGG
CCGTCGACCGCCGCGCCGGAGTTCTTCGAGAAGAGCCGCGCCACCGTGGAGTCCTCCCCT
TTCCTGCCCCATTCGTAGGTCTGAACCGCACAAATCAGCCGCCGCGGGCGCGCCTCCGCC
TCCCCCATGGGGCACCACGCAGCACCGCCGTAGACGCGCTAGGAAGAAGAAGAAGACAAG
GCGGAGGCGGAGGCGGAGGAGGAGGAAGAGGAGCGATGCAGTCCGCCCTGTCCCGGTTCG
GGAATTTTAACC
>comp1031_c0
GGCAGGAACCTCATCGGCGTCAACACCAATCGCCCCCACATTGTTCAGTTCGAGAAGGCG
AATTGGGAGGAGGAAGATGCCATCATCCGACCTGCTTTCGCGTGAACGCAACGGGGTGTG
CATGGTAGGTTAGCTGGTACCCATCTGCGGCAGCAGCTGCTTTGTAGCATACTACTAGTA
AGTAAATAAAGCTGCCATGTAACGTACTCTGCTCCTCGTATGTGAGTTTGAGGATGGTGT
TGTACCAGGTTAGCTTTGTGTTGAGTAAATAAATGGTGACGCATGGTTATGCATGCTCAC
TTTGAGAAGCTTAATTATCTCACCAGCTGATTTCTACAGGCGTGTCTCATGACCGTTTTT
CCATTTTCATTCCCTTCAGCTACTCTTCCAAAGTATCA
>comp1032_c0
ATATAATATATATACCTATGCATTCCATTACATCAAATACAAAATTGGCAGCCACACAGA
GCCTCCAATGTGGCCCCTCTGTGGCCGCCTTGTCAGTAACGGAAATGCTCCGAGCCACAG
ACCAAGAGAGAAAGAGAGAGAAGTTGGGGGGGGGGGTTGTCCTCCCCAAGTCCCAAAACA
CAACAGGCCTATTTTGGGCTTGGTGGACTCTACAAAACAAAACGCAGCTAAATTAAACAG
TTAAACAAAGGTCCTAGAATTCACATCTTCCCTTCTTTCTGACTAGTCTTCCCTCCATTC
TTCAGTTCAAAGTGGGGGTCCTAAGAGAGAGGGGACCTTTGAGGGGCACCCTTCCTCCTG
TTGCTGAGGGAGACCACTATCTGGGGCAGGAACCCCCCACCCTTCTTCTTCCCGCCGCGG
TCGTCGGAGCTATTATTGGAGCGTGCCCTAGCGGTCCCTGGCGGTTCCACTATTACGTCT
ACCTCTAGCTCTACCTTCTGCTCCTGCGTCGACTCTCGCCGCTTCTATCCACAGACGCCT
TCTCCTCCGATTAGGTTTTCCTGACCTTTCCCAGAAAACCAAGTGGTGGACCGCATCTTC
TTGCCTTGGTATTCGAGTTCGGGAGATGTCAGACGACGAGGCAAAGGAGGAGAAGGAGTT
GGATCTCTCCTCCCCGGATGTCGTTACCAAGTACAAGACCGCTGCCGAGATCGTCAACAA
GGCTCTTCAGGTAGTAATTTCGGAATGTAAGCCCAAGGCCAAGATCGTCGACTTGTGCGA
GAAGGGGGATGTCTTCATCAGGGAGCAAACTGGCAATGTGTACAAAAATGTGAAGAAGAA
GATTGAGAGGGGAGTTGCCTTTCCTACGTGCATTTCTGTGAACAACACGGTGTGCCACTT
CTCGCCACTTGGCAGTGATGAAAGCGTTCTAGAAGAAAACGACATTGTAAAAATAGATAT
GGGATGCCATATAGACGGTTTTATCGCAGTAGTTGCACACACTCATGTGCTTCAGGCGGG
CCCTATTAGTGGGAGAGCTGCCGATGTGATTGCTGCTGCAAACACTGCTGCAGAAGTTGC
ATTGAGGCTTGTTAGGCCTGGGAAAAAGAACAAGGACGTTACAGAGGCAATCCAGAAAGT
TGCTGCTGCCTATGATTGCAGAATTGTTGAAGGAGTGCTTAGTCATCAGCTTAAACAGTT
TGTAATTGATGGAAACAAGGTTGTATTAAGTATGGCCAGTCCGGAAACGAGGGTGGACGA
TGCAGAGTTTGAGGAGAATGAAGTCTATGCAATTGATATTGTCACTAGTACTGGTGAAGG
CAAGCCAAAACTTTTGGATGAGAAGCAAACAACTATTTACAAGCGAGCTGTTGATAAGAA
CTATCATTTGAAAATGAAGTCATCAAGATTTATCTTCAGTGAAATTAATCAGAAGTTTCC
GATTATGCCTTTTACTGCAAGGGCTTTGGAAGAGAAACGTGCTCGGCTAGGACTAGTAGA
ATGTGTCAACCATGATCTTCTGCAGCCATATCCTGTTCTGCATGAGAAGCCTGGCGACCT
TGTTGCTCACATCAAATTCACAGTTCTATTGATGCCAAATGGGTCAGACCGGATAACTTC
CCATCCTCTGCAAGAGCTGAAGCCCGATAAAACTGTGGAGAATGATCCTGAAATTAAGGC
CTGGCTAGCTCTGGGAACAAAGACAAAGAAGAAGGGTGGAGGAAAGAAGAAGAAAGGTAA
GAAAGGTGACACCAAAGACGATTCGGCTGAAGCAGAACCCATGGATACGACGTCAAATGG
TGCGCCATCAACGGAATGATAAATAACAATTTTGTGTTTATTTCATCTGATATTTTTCTC
TTTAGATAATGGAAACCATTTGCATGAACTAGCCACTCTCTCATGAGAAGTGTAGATGAA
ATGCACAGTTTTATTTATGCTGAGGTTGGAGGGTGCTTAAAAGCAATGTACAAGCCTTCC
ACGGATTAGGAATGAGGTTCTAATAATAGAATCAAAAAATCCTACCTGGGTTTGAGCGTT
GTTGTTTGCATGAGACAAGTGTGTGGCAAGTCAGACTCCTCGGGAGGAAGGTGATTGTCG
AATATATGTTCTTAATTCAAC
>comp1033_c0
GCAGACAGGAAAATAGCTAAATTTCAGAAGAATATCACAAAAAGGGGCTCTGTTCCTGAA
ACAACAGTGAAGAAGGGAAATGACTACCCTGTTGGGCCAATAGTGCTTGGTTTGTTTGTC
TTTGTGGTCATTGGATCGTGTATATTTTCTCAGCCCTCTCTCTTTTTGTACTATCTGTTG
CTGGAAAAAAAACTAAGATCTAGTGTATAATATGAACATTTTCCTAGATTACCTAGTGTC
GTTGCGATATGTTTACATTTGATCCTTGTTTTTTTTTCCCCTCATATTCCATAACTTTCG
AAGATTTATCATGTCAGGAGAGAGAATTAAAATTTTGGGGCATTGTTAGAATAAAATTTG
CTCTAGGTCCAAACATTTCACGGTATAGCAGACTTGGCTATTTTGCATCTGCTCTCAGAG
GACACTATTTTGCAATTTTAATCATGCAAAACATGTCAAGTTTCATTCATTTAATAATCA
GTGTGTAGTGATCACTTGATATATCATCCTGAATAGTTTGCCATTGAATTACTGAGCCTT
TGGAACGTGTTATTTTTTGGGTGCCACTAGGCTGTATGTTTATGCCATGCTTTCCATGTC
TTGATGAATAAATGCTGCTATCTCATGTGTTCCATCCGTAATATCAGTTCTGAGCCTCAT
AAATTCGAGTGCACATTCTTCTTGAGTTGCTGTTTGACTTGTTTTTACATACTCATTCAG
TCTGTATGATGCAGTAAAATTGCCATTAAAGAGTGGTGCAACAACTCTTATTCATTCTTT
TGACTCATCTCCAACCCAACCATGTGTACGTCATACACGTAACTGGCTACATAATGTATC
CCTCTCTTAAGCAGATGCAACAAAAGAAAAAAAAGAGTAGTTTTTTAGGCATTCTCAAGT
TAAGAAAAGACTGCTACTAAATTAATTCCTTGGGTTTCTGGCATCCCTCAGTTACTAGTG
GTCAGTAAGTGATTGATTTTGAAAGCTACCTTTTAGGAGGGACGAGCCATATCACCATTA
CAAGAGGAGGCTGTTTATTTGAAATTGACACCTGTCAAGCGTTTTGGGTTTAGGACATGC
AAGGCTACAACTTTCAAGGATAAACCAAAGTAACAAAAAATTTGACTGTTTAAATATGAC
TTAAATCTAGAATTGAACTGTCTGAAGGAATTTAAGTTGATATCCCTGTGGGTTGTGACT
AGATGTAGAAGTTGTTTCGTGATGGTGCCGACCTTCTAGTTGCCACAACTTCTACATTTT
CATCTCTTTTATTCATTATGAATGTACACGGTTTGGCTGAGTGGGCTGCTTATATTGAGA
GAAGGTTCTGGAGAAACTACCATAGATAATGATTAAAGGGTTCTAGTTTTTAGTCCTTGC
AATCTATTTGATTTGGAAAAACTCCCTATAACCTGTGTACTTAGTAAAAGCTCCTTACAA
TCTCGCTTATATTTGAAAAAGACCCCTTTTTAGGGAGTTGTTCCAAAATATTTCAAACTA
TTCAGGGAGTCTTTTCAAATTTTCTAGGGTGTTCTTCAAATAAAAGTGAGCTTGAAGGAG
TTTTTACCAAATACAGAGGTCATCAGGAGTTCTTCCTAAATCAAGTAGATTACAAGGAGT
AAAAACTAAAAAAATCAAATGTGATCAATACGTTCCTACCCACTTCTATGGGGCGTCATG
TGGGTACTAATGTATACCTTGCACTCCTATAGACCACATGAGGATGAACTTGCATTTGAT
TTTTACTGCTAGGAGTAAGGTTGATTCTTACTGCTCTTAAATTATCGATGACTAGTTGTA
GAATGGTTATTAATTTATGTCCTCTTTCTGCAAATGTTTCTTTAGGACTTCTTCAATGCT
TTTTGGGGTGCCTTTTCTTTGCCTCTCTATTGTAAATGGCGATAGTGTCCTTTTCTTTCT
AATAAACACGTGTCATAGGTCTTTCCATATTTGATATGATCTTTGTTTATGACTATCATC
TGTTTTTGGGAACCTTCGTACTTATGACTTGGACGTATTTTCTTTTGGCTATATGATGTT
TGTTCATCACTTTAGTTCATCTATTCTAGGCAAAGCTTTGTACTTTAGGATTTGAATACA
TATCCTTTTGCCTACATAAATTCCACTGGAGAAGGAAAAGCAGTGTGTGAAGGGGCTTGG
GGAAGGTGTATTCTTCTCTCTCACTTGGCATGTTTTTCTTATCTTACTTTCCTTAAAAAG
AAAATGGCAAAAACAAAGTGACCTGGGAAGCTCCTTCCAACAAAGGGGCGGTTTATGTCT
TTACCTTTTCTGTTTATCATGGTGGGATTGGGATGTAATTTTTGTTAACCCTGAATTGCT
GTATGTTATTGAAATGCTTGTTATTGGATGCAGCTCAGTTTTATGATGGTTGTCTTATGG
ACATTGTGATAGCTAGTTGTATTATTCCTAACTAGTTTGCATGCTATTTTTGTACGTTTA
AAGAGTGCTAAAGTCTCGGATATAGTTCATTCACCTTCGGAATTGTCTCATGGCTTGTTT
TCCCGGCATTTTGTTTTCTGCTTAAGATCAGAGAGGGGTCCTGGATTAAATGTTTTTGTG
AGAATTTCTCTGGATACCTTGTTACATACTTGATGTTTTATTATGTTGTTTAAAAGATAA
TTTATATTTTTCCAAGCTTTTATTTTATTCTAAGGCTTAAAAACGATTTAATGGATGCAT
TTCTAACTTGGTTTTCTTTTTTGTGGTGTCTGGCAGCTCTTTTTCAGATAATTAGGACGG
CAACAAGTGGTGGGATGGCTTGAGAGCAACACCGAAGAAAGGGAAATGTCGAGCTACTCA
TGTACACATTTTACCGTGTTAAGAGAGAAGGGAGAAACATATTAGATTAGGGTTGTGTCT
AATTTGCAACTATTGACATCCAGCTTAAAGAACAAAATGGCCTTGCATTGGATCACAGCC
GGTGCATGACCTCGTTTCCTTTTATCCTTTGAAACTATTAGTGGTTTGGAACTTATCCTG
TGATTTTAGCATTTATCTGATAATAGTTAAGGCTCAAGTTGTTTTAAAACCAGTGAAACC
AAAATCCGAG
>comp1034_c0
GTCGGTAATACACATATATATATGACCTCATCAAAAGGCACTAGCTTCTTGCATAAGCTT
CCTTCAGTAATAATTTGTTTATTACAATATTATTTCTTTATTATATATATAGGCTTTAGA
AATGGAAGAGTACAAGCACGTGCGGGTGCGATCGTGTTTAATAAGTTCTGACGCAAAACA
TGTATGGGAAATTAACTGGGAATTGGGAAAGAAAAATGATCTGCGAAGCTGGGTCCATCA
TGGGCCGGTTTTCTCCCACACACAGTAGTCCTTGCCGGAGGCCGCAACGCGGAAACCAGA
AGCAGGCACGAGCTTGCCCACGTCGTATCTGGGACCGATCTTGGTGATGACCTTCTCGTC
GATCTCTGCCACGTACAGGTCGCTCTCCGCAGTCAGGATCCGCAGGCTGCTCGTCGGCTT
GATGCCGTTCCTATTCCTGATGGCCGTCAGCTGGCTGATGGGCTCCTTCAACCCCCAGTC
GAACAAGTGGTCATAGAAAATGGAGGGGATCCCTGGGTGCGTAAGGATGTAGGCGTAGCC
CTGCATGACCTTGTCGGCGGGGAAGGGCCACATGCTCTGCGTGGAGCCCGTGTCGTGGTT
GTCCACGAAGGTGACGGCCCTGTCCGGCGCCAGCCCGATCACCCCCGGCGCGCCCCCGTC
GGTTCCCCGCAGCCGCCACAGTTCTCCCTGAACCGCCGCCTGTAACACCCCCTTGGTCGT
GAAGTCGAACGCCCTGCTCGGTCCCCCGGCGGCCTGCGCCCACCCGGCGATCCGCCGTCT
GTGCGCGTCCTGGTCGAGCGCTGGCTTGCCGCCATCGCCGTAGACCATGGGGTCCCAGAA
CTCGCCCACCACGAAAGAGGGGGAGGTGGCGGAAATATAGAGCCCGGCGAGGTTGGCGGC
GTAGCCCCGGACGAAGTCGAGACGCCAGCCGTCGAAGCCGACGTCCGTCTTGAGCCAGTT
CAGCCACTGAGAAAGCTCAGCCTGGACGTGGGGGTTGAGGTGGTCGATGTCGGGGGCGCC
GCCGAAGTCGGCGCCGGTGTCGGGGTTGCCGGTGCCGTCGGAGTAGGGGGTATCACCGCG
GCAGATCATGCCGGGGCCCCAGTCGAGGCGGGCGTCAGGGGTGCCGCCTTCGAAGATGCA
GTAGATGCCGCGGGAGTCCATATGGTCGGCGCAGCGGTGGTTGATGACAACGTCGGCGAG
GCACTTGACGCCCCTGTCGTGGAAGGCCCGGATCAGCGCCTGCAGCTCCGCCATGGTGCC
GTATTTGGAGGCGTCCAAGTCGTACAATCGTCCCGGCATGTACCCTTGGCTTCCCACGGA
ATGAGATGGCGGAGGAAGCCAGACGTGGGTAACGCCGGCCTCGGCTATCTCCGGCACCTT
GCCCTTGAGGAAGTTGTACCACCCGCCTTCCTTCTTCCACGACTCCCAGTTGAAACCCTG
GAACAGGACCTGCTCTTGTGCCCAAGAGACGGAGGCGAGCTGCAGGAGCAAGGTGATGAG
CGGAAGAAACGTCCACAACGCCATTGCTTCTTTCTCGGACACCACAACAAGTACGAGAAA
CCTTGTCTAATGCTTGCTCAAACACGGAGGCCAATCCTCATATATATAATAAAGGCACAG
CAAGGCCACCGTCTAGGTTTACTGGCGGGGGTGTGAAGGACCTACGTTACGCTGTTCTGG
ATAAGAGGTCCC
>comp1035_c0
CCGAGCATGAGACGAATGCTTCGTAACGGCCTTTGCTGAAAAAAGGAGCATTCTACACTG
TCCCCGTCTTCTTTCTCCGCCCTCCCCCCTTTCTCTCTCTAACCCCACCCTCCCCTTGCT
CTCTCTCTCTCTCTTCCCCCCTGGTCACTATAAATAGCTGCAGAGCTCCGGCTTTGGATT
CGTTTTTCTGTGTTGTTCTCATTTCTTCCGTTCCGCTCGTCACTGCTCGGCGGGCTGGGG
AGAGGGGAGGTGTAGAGGCGGGGGATTAGGGTTTTCTTCTCACTGTTATGGGATTTGGGA
GATGGCGGAGGCAGCGGACGATTTCAAGTACGTGGAGTTCTGCAAGGGCATCAATGGCCT
CGACAAGGTCGTCCTGAGGGAGGTTCGCGGGAGCTCGGCCGAGGTGTACTTGTATGGGGG
CCATGTGACATCTTGGAAGAATGACCACAGGGAGGAACTACTTTTTGTGAGCAGCAAGGC
TATTTTTAAGCCCCCAAAGGCTATTCGTGGGGGAATCCCAATATGCTTCCCACAGTTTGC
AAGTCACGGGCCTCTTGAACAACATGGGTTTGCAAGGAACAAGTTCTGGAGCATTGACAC
AAACCCACCACCTTTTCCAACAAATACTACGAACAAAGCCTTTGTTGACTTAATCCTCAA
GCCATCTGATGAAGACGCTAAGATCTGGCCATACAGTTATGAATTTCGTTTGAGAGTCAC
CTTGGGACCTGGAGGAGATCTTATGCTGACTTCACGCGTAAGGAATACGGGCATGGATGG
GAAGCCCTTTTCCTTTACATTTGCATACCACACCTACTTCTCTGTTTCTGATATCAGTGA
AGTGCGTGTAGAAGGACTGGAGACACTTGATTATCTTGACAATCTGAAGGGAAGGGAGCG
CTTCACGGAGCAGGGAGACTCTATAACTTTTGAGTCGGAAGTGGACAAAATTTATCTCAG
CACACCCACCAAGATTGCAATTCTGGACCACGAAAAGAAAAGAACATTCGTCTTGCGTAA
AGATGGACTGCCTGATGCTGTGGTGTGGAATCCCTGGGACAAGAAGGCCAAATCCATGCC
AGATTTTGGGGATGACGAATACAAGCACATGTTGTGCGTGGAGGCAGCATGTATTGAGAA
GCCCATTACTCTGAAACCTGGTGAGGAATGGAGAGGAAGGCAGGAGCTGTCCACTGTTCC
TTCCAGTTACTGCAGTGGGCAACTGGATCCCAGAAGGGTCCTTGAAGGTACCTGAAGAAT
GTAATAATTCGGCCACTTTGATGCACCCTTTACAGGCACGTTTTTGCTGCATGTACTGTA
TCGTGGTCCTGGTGGTGATCTCTGCCGAACTCGTTCTTTTGTTCGTCTGTTCCCTAGGTC
GGGGTGGTCTTTTTTCCTGTTGTACAGGTGTACTGGTTCTTTCCGTTTGAGACCATGCTT
TGATTTGCTCTCATACATTTGCTTTGTGCCATTTTTTTGGTGGTACCCTTGCTATGGAAA
TCCAAAAGAACTTGCACTGATGCACATGTATCTGCTTGCAATGCAATTCGGCTACGTTGA
ATAGAAAAGAAATAAATCAACCCAATGAAATTGTTGAACCCCGT
>comp1036_c0
TCTGGTGATAGTTTTGAGAAGAATCTTTCTACGTATTGAAGAAAGGAGAAAAATAATTAT
GACATAAAAAGATTAATTACACATCTTCCTGTCTTTGATGTCCTGAAACATGGCATAGCA
AAGCTCCTTTGCTCATGAACAAAGATGGAGGCATTTGGATTCTCCTGTTGGCTGTCTCCT
TACCCAGATGATGAGTCTGGAGGACCTTCCAACCAGCAGCAGCAGCAAGTGTGATTACAT
AAGCCATGGTGTTGCAGAGCCATAATTAGTTCTATGATGCAGTGAAGGCCTTCTGTGATG
TTGTCTTCATCAATTGAGCAGGGGCTTCTTCTTCTCATCCCACTTTTGCAACCTGTTCAT
GGCTTCTTGTACCTCCTTGTTCCAGTCAGTCCTGAAAGTGACCCACAGCAAGATGAGGGT
CTGCATCACGGTCCCTCCAATCATTCCTGACCATATTCCCTTGGCACCAAGATCGAAGTA
GAATCCAAGAAGACAGCCTAGTGGGACCCCTACAATGTAGTAGCATCCCACATTCACATA
AGCCACAAATGCTTGCCATCCACATCCAACAGCCACACCAGAGAGGACGGGCTGAATGCC
ATTGAGGGTGAGAGTAAGGGCCAGCAGCGGGCAGAGGTCGGAGACGGCCTTGGCCACCGT
CTCGCCGCCGGTGAAGGCATAGCTGAGGACATCACGGAGCGCAAGCACAATTATGGCGGC
GATCACTGAGATGATAAATGCCATCACCGTCACCACCACCACCGAGAATGCCGCTGCCTT
AGGGTTTCCTGCCCCGAGCTCATTGCTCACTCTCACACTTGCAGCAGCATTGAACCCCAC
TGAGATCATGAACACCCAACCGGAGATGGTCATGCAGATGGAGAGGGAGTCCAGCGCCAA
CTCCGGGTTCTTGAGCAGGCCGGCGAGCAGAACCAGGATCTGGAAGTACCAGGTCTCCAG
GCACAGCATCACCGCCGACGCTGTCGACAGCCGCAGGAACTCCGGCAGCCCGGAGAAGGC
CTGCGCGCTAAAGCCCCGCCACGTCCTCCTGCACCGCTCGCTGGTCACTATGTACAGGTA
CTGCGCGCCCACTATGATCCACCACGACAGGCTCAGCACCAGCGATGCCCCCAGCAACCC
CATGCCGAGCTTGTACACCGCCACCCAGCTGAGCAGCAGGTGCACCCCCACGGTGGCCGC
CGAGATGTAGGCGCTGGGCGCCACGATGCTCTGCGCCTGCATGAACTTCTGGATGGGGAA
GTTGGCGGCGTAGGCAAACAGCTGCGGGATGAGCCCGTAGACGAACACGGAGGCGGCCTT
GGCGATGGCGGGCGACTCGCCCAGCGCCAACAGGATGGGCCTGGAGAAGGCGTACACCAC
CGTAAGCGGCACCGCCGTCGTCATGAGCAGTATGGTCGACCTCTGCAGGTACACGCCCAG
CATCTCGTAGCGTCGGGCGCCGTAGGCCTGCCCACACAGCGTCTCCACGGCGCTGCCCAT
GCCCAGCATGAGGCCGTAGGCGAAGATCTGGATGCCAGTGTTGCCGAGGGAGGCGGCGGC
GAGCTCGAGGTTGCCGAGGTGGCCGGAGAAGATCTGGGTGGCCATGGACATGACATAGTT
GAGCATGTAGACGATCACAGCCGGGGCGGCGAGGTGGATTAGAAGCTTCATCTCGATGCC
TGTGGCGGACCATAGGCGGCGGACCAGCGGGGTGCTCGTGTCCGTTAGTATTCTCTCCAG
CTGCTGGCTTTTCTCGTGCCGTTCATGGCAGCTCTCCTCCCTGGGCGGTGGCTGCTGCTT
CTCATGGCCGTCTGGCTTTAACAGCAGGCTGTCGACGATGTTCGTATCGGTAGAATCCAT
CCTACAAGCTTTCAGCTGGCCACTTTTCTCTCTCTCTCTCTCTCTC
>comp1037_c0
CAACCATCGCGGAGAGGCTTCCCGCACGAGTTTTGGATTCTATAATCTCTCTATTATATA
ATGCGACGGGAGCGAAGTCCTCGAAATCCAGATCCACCACATCTCCCCGCTTCTGCTCCG
CCTCCGCCCCCTTCCCTCTTATCGCCTCGTCGCCTCTGCACTTCCCCACTCTTTGGCATC
CGCCGCCGGCGGCGCTGCTCCGGCCATGGAGGGAGACGGGGAGAAGAAGCCGGTCGTGTT
CGACGGGGAGGCCGCGGCGACGATGGTCGGCGACCTGCGGCGGGATTTCCGGGGCGGGAG
GACGAGGGCCTTCGAGTGGCGGGCGGATCAGCTCCGGTCGCTGGTGAGGTTGATGGACGA
GAAGGAGAGGGAGATCATCGAGGCCCTCCGCACGGACCTCAACAAGCCCGAGATGGAGTC
CTTCCTCCACGAGATCATCCTAGCAAAGGATGCATGTAAACTGACTATTAAAGAGTTGAA
GAAGTGGATGAAGCCAGAGAAGGTTTCAACTTCTATTACAACATTTCCGTCATCAGCAGA
AATTGTTCCAGAGCCCCTTGGTGTTGTCTTGATCATTTCAGCATGGAATTATCCCTTTTT
GTTGTCTTTGGAACCTGTAATTGGGGCTATTGCGGCTGGTAATGCTGTTGTGTTAAAGCC
ATCAGAAATTTCTCCAGCGACATCATCATTGTTTGCAAGGTTATTGCCGAAATATGTAGA
TAGCTCCATCATCAGGGTTGTTGAAGGGAGTGTTGCTGAAACGACAGCTTTACTGGAGCA
GAAATGGGATAAGATACTCTATACAGGTAATGGTAAAGTGGGACGTATAGTGATGGCTGC
AGCTGCAAAGCACCTCACACCAGTGGTCTTGGAGCTTGGGGGAAAATCACCTGTTGTTGT
GGACTCGAATATAAACATAGACGTTGCGGTAAAGAGAATTGCAGTAGGCAAATGGGGATG
CAATAACGGCCAAGCTTGCATTGCTCCAGATTACATTATAACAACAAAAATATTTGCTCC
AAAATTGGTAGAAGCTTTCAAGAACACAGTGGAGAAATTCTATGGAAAAGATCCATTGGA
ATCAAATGATTTGTCTCGCGTAGTGAATTCCAATCATTTTGGAAGGCTGGCGAAGATGTT
AGATGATGATAAAGTTTCTGGTAAGATTGTTTATGGAGGCCAGCGGGACGAGAAGGCCTT
AAAAATAGCTCCGACAATCTTATTGGATGTCCCACAAGATGCACTGGTAATGACTGAGGA
GATATTTGGCCCCTTGCTTCCCATTGTCGTTGTTGACAATATTGAGGAAAGCATTGACCT
AATCAACTCAAGATCAAAGCCTCTTGCTGCATACCTCTTTACCACGGACAAGAAGCTGCA
GGATAAGTTTGTGAAAGTTGTGCCGGCCGGGGGGATGTGCATCAATGAGACTGCTCTACA
TCTCACAAATCCTAATTTGCCATTTGGAGGGGTCGGAGAGAGTGGTATGGGTGCTTATCA
CGGCAAGTTTTCATTCGATGCATTCAGCCACAAGAAGGCTGTCCTAAATCGGACCTTTGG
TGGGGAAGCTTCTGCAAGGTATCCGCCATATACCCCCAAGAAACAAAGATTCCTGAAGGC
ACTGGTGAATGGTGATATCATAGGCCTTCTTCTTGCTCTAATCGGATGGCCCCGAGCTTG
AACACTTAAGTTTTCTGTATTATATCTTCCTTAAGGTGATGTAATAATGTACCATGAAAA
TGAAAATCGATCTGGGAAAAAATTTAAACATAGCTATGCTTGTTGGAATCTTGGATAAAA
TTGGTTGAGTCCATGAGAATGAACCATGCAAACATAAGAATTGGATGCTTTGTATCTAAA
CTTGTATAATTTTCGTTCTTTCTCAATGTCCAGGCTGATCGACTTATATATTTCACCATA
TGCATGTGTCGACACTGGGTGAATGATGAATGGTGAGAAAAAGGTGGATGAGGCACTGAG
AAATGGCCAGATGTAATGCTTGGAACAACTCATGCTTCAAAAGAATAATTTTCTCTAAAA
TTTCCAGTGTATTGTGTAACAAAGATTGGAGTTTGTACAGTACCCATATATATTAGGATC
AAAAGAATTTATATTCTATGCCTTCATCAGAGAAAACAGAACAGGTCACAGATTGAAATT
CTGTTCTGTTTAGTGTTGTCTTGGCAAAGAAGTCTTCCGCTCGGCACCGC
>comp1038_c0
AAAGGCTTTGCACCCCCTTCCCTTCCTCCAATCTCATTCACCACATCTCTCTCTTATCAG
GGAGCTCTCCTGCTTGCTCTTCCAGAGTCCTCTTGCTTTGGCTGCCATGGCTCTGCTCAC
AGATCTCCTCAACCTTAACCTCTCCGACAGCACTGAGAAGATCATTGCTGAGTACATATG
GATTGGTGGCTCTGGGATGGACGTGAGGAGCAAAGCCAGGACACTTTCTGGACCTGTTGA
TGACCCCAGCAAGCTCCCCAAGTGGAACTACGATGGTTCCAGCACTGGCCAGGCCCCCGG
CAAAGACAGTGAAGTGATCCTATATCCTCAGGCCATTTTCAGGGACCCATTCAGGAGGGG
AAACAACATTCTGGTCATGTGCGACTGTTACACCCCAGCTGGAGAGCCTATCCCCACAAA
CAAGAGACACAACGCTGCCAAAATATTTAGCAACCCTGCCGTTGCTGCTGAAGAACCTTG
GTATGGCATAGAGCAGGAGTACACCCTCCTGCAGAAGGATGTCAAGTGGCCCCTTGGGTG
GCCTGTGGGTGGTTTCCCTGGTCCACAGGGTCCATACTATTGTGCTGCTGGTGCAGACAA
GGCATTTGGGCGCGACATAGTGGATGCCCACTACAAGGCTTGCCTCTATGCTGGTGTTAA
CATCAGTGGGATCAACGGAGAGGTCATGCCAGGGCAGTGGGAGTTCCAAGTTGGCCCTTC
TGTTGGCATCTCTGCTGGTGATGAGTTGTGGGTTGCTCGCTACATATTGGAGAGGATCAC
TGAGATAGCTGGTGTTGTTCTCTCCTTGGACCCCAAGCCCATCCTGGGAGACTGGAATGG
AGCTGGTGCCCACACAAACTACAGCACCAAGTCCATGAGAAACGAGGGAGGGTATGAAGT
CATCAAGAAGGCCATCGAGAAGCTCGGCCTGAGGCACAAGGAGCACATCGCCGCCTACGG
TGAGGGCAACGAGCGCCGCCTCACCGGCCGACACGAGACTGCCGACATCAACACCTTCTT
ATGGGGAGTTGCCAACCGTGGAGCGTCCATTCGTGTGGGGAGGGACACAGAGAAGAGTGG
AAAAGGTTACTTTGAGGACAGGAGGCCAGCTTCCAACATGGACCCTTATGTGGTGACCTC
CATGATTGCTGAGACCACCCTCCTCTGGAAGCCAACTTAAACAACCACCACACCTGCCAT
TCATGATTGCCCTGTGGGCATCATCTCATTTGTTCTGTGGGATCTCTAGTCGAGTCAGGG
GTTTTCGACACTGATCTGGGGAGTTGTCACCATTTCTCCAACAGTGGAGTTAAGTGGGTT
TCTTCTTTATGGTAAAAGGAACTGGTTTGTGCCTTTTGGGTTCTTCTGATGTAGGCTGGT
CGGTGGGGGGAGTGGCGGTGATTTCACTGCTTCCCCACCTTTTGGTTTTTCCTTGTAACA
GTAATAATGCATATGATAATAATATAAAGTTGAAGTCCCTTTCTTTTCCCCCA
>comp1039_c0
CTATGCCAGAGCAATAGCAAAAGACAAATGATCTGTGTTTGTGAGTATATATATTATTTC
CAGAGTGTGTTGGATGTCAATATCATAAGTCTGGTTGGTTGGTCTTTTGTTGGCGGAAGG
AGATCATAAGTCGAACAGGTCAATGGTGATCATAGGTCTCGCCTCATTTCTCTCTTTTTT
CACTGCAAGGAGCCGCTTTCAGAGGAAACATATCACATTCGATAAATATGTACCCTTGTT
GTTCCTTATCATGGCCGCTCCTTCGTTCATCATCTGGGATTGGATCCTTTCATCATCCAG
CCTCCCCTTTTGATAATGAGGAAATCAAGGTAACACCCAAAACTTCACCAGGAGTTGTAA
CCTAGATGTGTTTGAGTCGATTAGGAGA
>comp103_c0
GAGAGAGAGAGAGAGAGAGAGAGAAACACCATGGTGCTCCATTAGTCTACAACACTTACA
TACTAGTACCATCACACGGATATTACAGACTCACAGTACAAGGGAAGGGCCCCTTCACTC
CCATGCCATTCTCCAGTCGACGAGAGCTACACGGAAGAAAGAGAACAGCTCCTCCACTAC
CACACAGGTGGTGCTATGGCAGCGCACAGCTAGCTGGCGTTCTAGACGCTTCTTTATTCC
TTACTAAACCTACAGAAGGTGCCCAACATCACGACCACATGCATGCAACCAGCCACCTCC
AACTCCAAGCGGAGGCAGAGAGCAACACGACATTATTCTCACAGCTTTCACGGGTTCCTT
CACTTCTTCCCGGCAGCCACAGCCCGGGGGAGCTTGATCAGCTGCTCCTTGGAGAAGCCG
CCGGCGTCGGTGAGCTCGAGGCTCTTGTAGTCGAAGCCGTCGGAGCAGGGGACGTCCTCA
GTGAGGACCTTGTTGCTGGAGCTGCTACAGTTCTTCTCCTCGAAGAGGTAGGCCGGCCAG
CCGTCGTTGTAGTAGAACCGGAAGCTGCCGGTGAACTTGACGGCGCAGCACTGCCGGTCC
CAGCAGGGCTCCCAGCTCCCCGTGCAGCTCGGACCCTCGTACATGTTCAGCTGGCTTGCG
CCGGCCGGCGTAACGGCAGCGAGAAGGGCGAGAAGCACCGCCAGGGTTGCCCCGGCGGCG
AAGAGAAGTTTGGTGGTGGCCATCCGATGTGGAAAGGTGTTGGAGAGGAGAGGTGGAGAT
GGAGGTTTGGGTTCTCTTTAGTGACCCCCCCGTGCAGCTCGGAC
>comp1040_c0
AATATAAAAGATCATATGTATACATATCTATACACCTTGCCCTTCCATCGGTTGTCTAAT
ATCTATACACCTGTACGGTTCCAAACAATTTTGAACGCTACACCATTCTCGGGCGACGAG
TAGAAGAAATTTTTCAAAACGGAAGAAACCATATCATCTTGGTCGATTTCTGCGCCAGAA
GCCCAGTAGAACAGTAGTGTAAAAATGCATCATTCGTCGGTAGTGAAACCCTAAAGTCTA
CTCTTTAACGTCATTAGGAGAGATACAAGATAATTCAGTTCTTTTGGGACGGTAAATAAT
GTGTGGATCCAACTCTTTCTTCCCCGTCCAGTTCATCCCCCGAGAGGCTAAGGTTGGCCT
GTCTCTCTCAAGTCTCAACTTCTCGCTCCCTTCCTGGCTGCTGATCCCACCAAGCAGCTG
AAAGCTTCACCAGTTCTTCCCTTCTCACTTTGGGTCATCTCACCCAAGATTCCATGGAAG
GGCTTGGCAAGCTTAGGATGTTCGGTTGCTTGGCACCGCCGGGCCTTCTCTAGCAGCTCC
GGTGGCAAGCTGGACCTGTCCATTGGCTGGCGCTGCTGCTTCCTCCTTGTGAACCCCCGT
TGCCTTATTCTTCTTCACGAAGAGACTCTCCACCTCTTCCAGGTTCTTGCCGCTCGTCTC
CGGCAGGAAGGTGAAGAAGAAGACCCACGCCACAACGGCGATGCCGCCGTAGAGGAAGAA
GGCGCCGCCGATGGTTATGGCCTTGTAGAGCGAGATGAAGGTCATGCTGAGCACGCCGCT
GGTGACGCGGTTCACCACCACGCCGATGCTGGCGCCCTGCGCCCGAAGCCGCAGCGGGAA
GATCTCCGAGCTGTAGACCCAGGTGATGGGGCCAAGGCCAATGGAGAAGAAGGCGACGTA
GGAGAGGACGCTGGCGATGCAGATGGCAATGCCCCACTCGAGCTTCTCGCCTGGATGGTG
GCCGACCACCGTCAGGCCGAAGCCGAGCATCACGAGCGACGCGATCATCCCCCCGGTGCT
GATCAGGAGCAGCGGCCGCCTGCCGACGCGGTCCAGCAGGAACGTCGCCACCAGGATGAA
GGTGGTCTTGGTGAATCCGACGGCCACGGTGGTGCCCAGCAGGCTGGTCTTCTTCTTTAT
GCCGGCCTGTTCGAACACCCGGGGGCTGTAGAGCACCACCGAGTCGATGCCCGTGGCCTG
CTGGAAGAAGTGTATCCCGATGGCGGCGATCACGATCCTGCGGACGGTGGGGGTCGGGGT
TAGCAGCAGCTCCTTCCAGACGATGCCCTTCCCAGAGTCGTTGCTGCGCTTCGGCATCGA
GACGATGTCTTCGGTGCAGGTCTCGGGGATCCCTGCCGCGGCCTTGATGTCCGCCAGCCG
CATCTCGGCCTCCTCGGGCGTGTCGCAGGTCCTGGAGAGAACCCGCTTCGCGTCGCCTAG
GCGGCCCTGCATGACCAGCCACCGGGGCGACTCAGGCATCGCCAGGACGCCCACGGCAAG
GAACACCGACGGGATGGCGCCGACGCCGAGCATGAGACGCCAACTGAGGTTCTCCGGGAG
GCGGGAAAAGGAATAGTTGGAGATGTAGCCGAGGAGGATGCCGGCGTTGATGAAGACCTC
GGGGAAGGAGGTGAGGAAGCCCCTGCAGGACGCCGGCGAGACCTCGGCGGTGTAGACGGG
AGCGATCATGAGGGCGTAGCCGACGCCGACGCCGGCCACGAAGCGGCCCACCATGAGGAA
GGCGTAGTTGGTGGCGAAGCCCATGAGCAGGGCACCCACGAAGAAGATGACAGCGGCGAA
GACGATGGTGTACCGCCGGCCGATCCTGTCGGACGTGTACCCGGCGGCCAGCGACCCAAC
CAGGGAGAAGAGGTTAAGGGCGCCCACCAGCACTTCGATCTGGGTGTCGCTGATCTTGAG
GTCGTCTTTAATGAAGATCACAGCTCCACTCATCACTCCAATATCATAACCCAAGAGAAT
AGAGGCCATGGAAGCAAGCGTGGTGCAGGCGATGGCAAACTTGTTGTTGCCTGGCTTTTT
TGGTGCCGCCATGGCCTCGAGTGATCCATCGGATACTAACTTCGCTTGTGTTTTCTCCTC
ACCCATCCTCTACAGCTAGAGAAGTGGGTTTACGCACCCACGCACACACACAGAGTCACA
GAGAGAGAGAAAGAGAGGGGCTGTCTCTGAGAGAGGTCATG
>comp1041_c0
CTTGCGGGGAATTTATCGGTCAACATGACTTCGTACAAAATGGCGGCCAGGTCAATAGAA
ACCCTGTCAAGTGCAAAGCATATGTTGAAATGCTACTAGAAAATTAGCATGTACCCACGA
ACTGCGAGTGTTGCCACATACACATGAATTCAAGAGGTCGAGGCACACCAATTAACGAAT
GCAATTTGAACATCTTAGGGAGAGGAAACTGATGCAGTCTCCTTTATTCTGTGGATAAAA
CAGCGTATAAATTTTCAACCTGACATAAACCCGGAGAAGTTTAGGGCAGCAGGTCGACAG
CAGAGTCTTCTGGGGCAAAACAATGTATAAAATTTCAACTTGACCTGCAATCCTGGTAAA
AGCCCAAGGCAGCACCTGACCAGCGCAAAAGAGCCTTCCATGGGAAGTGTGTGAAGCCAA
GGAGAATTGTCAAAAGCCCTCACAAGTTTGTCTTTGGTTTGCTGCTTGCTGCCACGCGCC
TTGTCAAAGATCGCATCGTTACAAATTCTTCTGCAGCAGAGGGATGAATTCCAACAGTGC
TGTCGAATTGTGCTTTTGTAGCTCCACACTTGAAAGCAACTGCAATACCCTGCATAATTT
CAGGTGCGTCTGGACCGCACATTGAAGCCCCAAGGACTTTATCAGTCTCAGAATCAACAA
CAAGCTTCATAACCGTCTTCTCTTGCCTCCTGTAATCATACACAGTAAATCAAGAACCTG
CAGCTAGACCAAGAAGACAACTAGAATAAATACAGGAACAGGACTCTTGCAAACATAAGC
CAACAAAAATCCCTGCTTGGTAATTTATTTGAGTATCCCGACACAAGTCACTGACTGTGA
TGGATACAGTCAGATCCTGCAAACATTTTGATTTATACATGCAAGTACCAATTCACTGAG
GATACCAATAAAAATATGAACGTGCACTGTAGAGGTATACATGCAGGGAAAAGGAAGAAA
TATAGAAAATTCAGTGCTGGGATTTTAGGCTAGAGCTGGTACCATGGCATAAGATGTTCA
GAATGAATATACTTGTAAGGCTGATTTACCAAACGACTAAAATGCATGTGTAGAGACATA
TGAAATTGGTTCGGCCAAACCAATCCATGAGCTATGCACGAATGTCCGAATGTGCACAAA
GAGAAAGATACAGTTAGTTTGATCACAATTATAATCTTAGGTTTAAGGGAGAATCACCTG
AACCAACAGATGGCAAATGTAGAATCGAAAAAATATTCTTAGGTGAGAAATCACTTGAAA
TTTTTTACAAAACCTTCGGAAAAAAAATATGCATACCCTGATATAGTGTTCTTCATTGGA
GTGAATGTAGATGTGAAAACCAGGACATCGCTCTTCGCCTGCTCAACGGCCTGCTGTTCA
CTGAGACCTACTACAGAGAGTGGAGGTATACTGAAGACAGCACAAGGTATGTAGTTGTGA
TCTGGTTTGGTAGGCTGCCCACCAAAAACAGTTTTTGAGAAACAGGTTCCCTCCATTAAA
GCCACGGGCGTGAGATTCATCCGATTTGTGACATCACCAACAGCCCATATGCTTGGGACA
TTGCTACGAGAGTATTCATCCACCTTAACGGCTCCAGCTCTATCCACTTCTACTCCAACT
GCTTCTAAGTTCAATCGCTTGGTGTTTGGATTCCGACCCGTTGCAAATAAAACAACATCC
GCAATCAATTCTTCCCCCTTGTCTGTGAAGACTCTTATGCCATCTTCTGTTTTACTTAAC
TCAGACAAATTTGTTCCTGGATGTAGCTTTATTCCCCTGCCTTCAAGATTCCTCGCAACC
ACTGTTCTCATTTCATCATCAAAACCTCTTAGAGGAAGTTCCTTTCTGTAAAAAAGATCG
ACTGTAACACCCATACCGCGCCATATTGAAGCAAATTCAACAGCAATATATCCTCCACCT
AGTATTACAGCACGCTTCGGCAATTCATCCAAGCTTAAAGCTTCATCAGAGGTGATTGCC
AACTCCTTTCCTGGAATATTTACTCGTTGAGCTCGGCTTCCAGTTGCAATCAAGATGTGT
TTTGCAGAATACCGTTGCTTTGAACCATCTGGTTGTGTAACCTCAACTGCATGAGGATCT
ACTATTCTTCCCTCCCCTTCCAGCATTGTTACACCAGCATTAGTCAACAACCTCTTGTAA
ATTCCATTTAGTCTGACTATCTCCTGGGTCTTATTATGCAAAAGCTTTTTCCAATTGAAA
CCAATTTCTTCATTGAGTTCCCACCCAAAATTTTTTGCATCTTCAAATTCACCACGAAAA
GATGCTCCATAAACCAAAATCTTTTTAGGAACACATCCACGTATCACACACGTTCCACCA
ACTCCTCCTATAACCTCTGAGCTGATCGGATGAAATGGAAGCTCACAAATTGCAACCTTG
GCACCATATCCAGCAGAAGTCCTGGACGCCCGGACGCCGCCACTGCCGGCTCCGATCACA
AAGAGATCGAAGTCATACTGCTGGTCCGATTCCTCATTGCGCACTTCGCCATCAATAAGC
ATCTTCCTCGACATTTTGGACACAATCTACTCAAATCCCAGAAAAGGGAAAAAAAACCTC
GAGAAATTAACTGGGAAGAAGGCGGACAACAGCTAGGGTTTTCGAATTCGCGAAGCCAAA
CCAGGAAGGACAGGAAGAAGAATGGGGACGTGTCGGCGAGAATTTAATGGCTTGCGGGGG
CTGCTGCTGCGCAGACACACGAGGAAATTTTTGCGATTGGAAATGCAGAGGCGAACGGGC
ATGCGAGGCACGGCCTGAGGAGGGGAGGGGACAAG
>comp1042_c0
CGCGCTCTTGTCATCTTATTAAAATGGTCTACGCCAAATATTAAAATGTAAGATAACATG
TGCATGAAATTAACAACATATTGAGATGACTCCTCATAGTAAATTTATTTAGTTATCACT
TGAAACGATCACACCACTTAATGAAAAGAAGAGGATGTAAACACATGATTATGATATCAT
TTGGATCGATGTTTTTATTGGCATAGTAGATATATAGAAAAGCCTGAAGAGGTGTGGGCT
GTATAGTATCTTAATGCATGTCCTTATGCATTGCTCTTTTTGCCATCTACTTTAGATGAT
GGCCTCCAATTCTTTACTGGGTATACTGACTGTATTAGGATTCCACATTTACCAGCTCCA
CCGACATTACGTTGTATTTTCCCTATGCCACCTTCTCCCCAATTGGGACCCCAGGAATTT
TTTATAAGCCAATAATCAATTCCACTAGAGTCTTTGCCATAACCTATCACAGTCACGAAA
TGATCAATTTTTGTTCCACATGCCCCAGTGAATACACCCGTTCTATGAAATCGAAAAGCT
CGACTATGAGCTTCAATTGTAACACTAACAGGCTGGTTTGCCACTGCTTTTCGTAAGGCA
TGTTCATTGTACATTGGTACTCGTTCAAATGAGGAGATCCAAGCAACTCTAGCCCTATTT
GGTTTGCACATGCCCTCAACTCCTTGATAAGGATAATTCGAATCAGTATCAATCCCACCA
TTCGTGATTATATATTGGTAGGTGTATTGAATAAAGCCTGGTTTGCAACCTTTGTTCCAC
TTATCACAATCAACTAATTCTTGTTCAGAGAGGGTAATCAATCTTCCAGTAGTAATCTTA
TGTAAACCTTCTACAGCTGCAACTGCTGAAAATGCTCGGCAACTTTCACAAATGCCTTGG
TTTTTCACACGACTTACAGCACCCATCATCCTCCAATCAACGAAATAAGGTTGTTTTTCA
CCCTTCTTAACTTGGTACCGTTTAGAAATTGGAAGGGATACCTCTGCACTTATGTTGATT
GGAGTGCTTAAATATAAACTTCGAAACTCATCATCTGTCAAATCAGCAAATTGATTAAGC
CCAACAGTGTAAGAGTGGTTATTTTCTGGACGATTGTGCTCATCAATAAATAGCATATTA
TCTTTAAATATTTCAAATCGTTTCTCCTTTTCCCCAACATCATTGTATGACTTGTCATGC
TTCATAATCCATTCCTCATATAACCACCTCATCTCTTGCTCACTCCGCAGCCAATCCCTT
CCATTTATCCTCTCCTCATAATCTATAATAGAATTATCAAATGCAAAAGAAATGGCAAAT
ACAGTGAACAAGATAGCCAATAAGGTTACTATATTACACACTTTCATTGTTCCACCTATC
CTCCTCTCTTAATGTGAAATAGAGAACAAGAGCAAAATCAATAGAAAAGTAAGGAAGGAT
ACAAGTAGGCTGGGTGGTCATGGAAG
>comp1043_c0
ACTTGGAAAGCTTGAACATCTTCAATATCTGGAACTTTACAAAAACAATATCCAAGGAAT
AATCCCCTCTGAGTTGGGCAATTTGAAGAGCTTGATTAGCTTGGATTTGTATAACAACAA
CATTTCGGGTGTTATTCCACCGACGTTGGGACGGCTGAAATCTCTAGTCTTTTTACGGCT
GAATGACAATAAGCTTGCAGGGCAGATACCTAGGGAACTTGCCAAAATTTCTAGCCTCAA
AGTTGTAGATGTCTCAAACAACGACCTCTGTGGAACTATCCCCACTACTGGACCTTTTGA
GCACATCCCCTTGAACAATTTCGAGAACAACCCTCGGTTAGAGGGCCCAGCATTACAGGG
TCTGGCAACTTATGATACTAACTGCTGAAGGAAGGTAGATGATGTTCCCATTGTTGTGGG
TCAGCCAGCTTATTATGTAAATCTACTTAGTGTCTGCTTGTTGGTATTTAATTAATAGTT
CAAGGGAGCACCTTCACTTGTGCTTAATTGTATAGGTAAGTTTAGGCAGAGCTCTCGTTA
AGATTTCTGCTCTATAAACTCTAGACTGCTATTGAACTGAAAGAAGTGGACCATCAATCT
CCAAACAATATTGCAAGTATTTGAAAAAGTAGACTATAAAAATGCTACTTTTGAATTATT
TCTTGAACAAGGTCA
>comp1044_c0
CCAAAATGAACAGTAAAACACTATTTTTAATTGTTCATATGGGCCCAATTTTTGAATTTT
AGTTTTTTGGTCATCCGATTGAGATCGGACTATACGGACATGTAGGTCAGGTTAGGGCCC
ACCTAGAGAAATTGAAAAAAAAACTTTTTTTTTCTTTTTACATTAAAACACTGCCAGGCG
GTTAAAATTTGCAATTTTTTCTTTTACATTGAAAACACCGCCAGGCGGTTCTAGTGCAGC
AAGTTCTCAAATGATAATATGTAAATCAATTCTAGTCTTTGTTAGTTTGTTTAAGATGTA
AACTCCTTTTGTTCTCTTGGAGTGTTTTTGTGAGTTACACCATCCTGATGTTTGTATGGG
AGGAACTTTTGTTGCTCGCCCTCTTATTTCTTGTACATTGTCTTCCTTTCTTTTTTATTT
TAATACAAGTGGTACCATCCACGTTAAAAAAAAAATTCGAGTCTTTGTTGTTAGTTCATT
CTTGTGTCATGTGTGGCTTTCCTTTCTTTTTTATATTAATACAAGTGGTACCGTCCACGT
TAAAAAGGAAAATCGAGTCTTTGTTGCTAGTTCATTCTTGTGTCATGTATGATCAGGACT
CATGAGTTGGGTACAAACAAAGTAAATAGCTAAGCATCAAATAGATGACGAATGGAACTT
AAAGGAAGAATATGCATACAGTTAGGACTGAGGTTGTAGACTACCTATTTTAAGGCATTA
ATTTGCTCCTCTAATGTGAGGATTACTGGTGGATAAATTCCTACAACATAACAAGCTGGG
AATTGTTTGTTCTGTCTACAAAGGTTGTAGTCAGGACCCAAAGCTTCGAAAGCCCAATCC
TCTTTCCACCTTTAATAGTTGGATTCAGAGGTTAGAAACAATGTCCAATGGGTTTCCAGA
TTTGGAACTGAAGTTTTCAAGGATGTCTTGGAATCCCAAAATGAAGATAGGGGCTTTCCA
TACCGGGATTTTTGATAACACGGGCTGGCCAGGGTTCAGCCCATGAGTATTAAAATGTCT
ATAGCACAATGCCCCCTATATTTCTAGGAGAACAATCAAGATCATGGAACATTGGACAAT
GGCAGCTATGATGGACCGTTTGAGGAATTTTATTCAAGTGCAAAGAAGAGTTGGTGACGT
CTTAGTATGAAGGAAGAAAGGATCGGGCATCAGGTGCAGGTCAACCTGGCTCTGGCTGAT
CGGATTGGCCGATCCAATCCGTTCTGAGCTGATCCTAGGCCAATCTGGTCTGACCCTTTT
TGTTTTTGTGGCCTATGAAAAAATTGAAAAATAAGAACATTTGTATAAAATATAGAAAAA
GGGTATTACAATGTAAAAGGCCATTTGGGACCAAAAATTAAGATACTTGTGCTAACATAC
TCCTAGACTTACAATTCATTATAGGCTTGTACATAATCTGTCCAGCACATGTAAGTTATG
TGCACGTGTTGTTTCTGTAAGATATCAATTATTCCACTTAATTAGAATCTGTAACTTAAA
AAAAAGCGGATATTTTATGATTCCTTACAAGCGTAAGGATAGATTTGGATGTATTTAGAT
TGCTACTAAGTTTTTTACTTGAGTCAGAGGACTGGTGTTTTTGGTACTATGGAGTGTTGG
CCAAAATAGTCTTTTCCTTTCATTGTTATTTTTAAATAAATTTCTCTTTTTTGGATCCCT
ACCCCCTTTAGTCCTCCCTCAGAATGTCTTTACACCCCTGCTGGCTGGAGATGCAAGTGA
AATCTTTTTCACGTGTGCAGACAAAATGCCATCCGTCTTGAGGAAAAGGAGAAAATGGAA
AAGGAGCTAAGGTTGCAAATCATTGAGGAAGCCGAGGAGTACAAAAGGGCTTTCAATGAG
AAAAGGAAAATAAATTGCGAAACTAACAAGGCCCAAAATAGAGAAAGGGAGAAGCTATTT
CTGGCGAATCAAGAGAAGTTCCATGCGAATGCAGATAAACATTATTGGAAAGCCATTGCA
GAACTCATTCCACATGAAATACCCAACATCGACAAGAAGAGGGGGAAGAAGGACCAGGAG
AAAAAGCCATCGATTGTTGTTATTCAGGGCCCGAAGCCAGGAAAGCCAACAGACCTTGCT
AGGATGCGGCATATATTGTTGAAGTTGAAACACTCGCCGCCACCGCACATGAAAAACCCA
CCACCAGCTCCTCCTGCTAAGGATGGTGCTTCTGCTGCTGCCACTGGAGGCAAACCTGTA
GCAACTGGCAAGGAGCCCGCTGCTAATGGTCCTGCTGCAGCACCTGAGGCACAGGCAGCC
ACGGCTTCTGAGCCCACCTCCTCTGCGTGATCACTTGCAGTCACTGAAAGTATCTCTTAG
TTCTCTCAGCCTGGCAGTGGAGGGCCGCACTCAGTTTCTCATAGTTGATGCCTTGTTTTT
TGTCCATGTGAAAATGTTTATTTGACCGATGTTATATGGTGTCGTGGTTTTCTCAGACTT
GTCATGAGAGTAGCATCTCATGAAATTTGATCATTGACTTTGAATTCTGGCTCTCCTTGT
ATGGGGACTTTACTAGGACCTTTGAGAAGTGTACCCATTGATAGCTGTATAATTATGTGT
ATTGATAGATTTCACAAATTTTGTCTCCTCTGGGACATGCATGCTTTTTTATGTTGAGCA
GGTGTCTTCATTAGTGGAAACTATAGTTTGCAATGGAA
>comp1045_c0
CCCATTCCTCCCATCGCCACCACCACCACTGCCTCTCAGAGGAGAACCTTGCCCGTCATG
GCCTCGGTCTGTGCCTCCTCTTCTGCAGTCGCCGCGGTTGCCAGTCCACAGAAGAGCAGG
AATGGGGTGGCGGCAACGAGGGCCGCCTTCCTGGGTGGGGGTAGACTCAGGACGGGGAAG
TGGCTGACCTCGACGGCGCGGCGAGCGGTCACTGTGTCGGCAGCGGCGGCGGAGAGACCC
CTGTGGTTCCCGGGCAGCACTCCTCCCCCGTGGCTCGATGGCAGTCTTCCAGGAGACTTC
GGGTTCGATCCTCTTGGGCTCGGGTCTGATCCGGAGAGTCTGAGATGGAACCAGCAGGCG
GAGCTGGTGCACTGCCGGTGGGCAATGCTCGGCGCCGCTGGCATCTTCATCCCTGAGCTG
CTCACGAAGCTGGGAATCCTGAACACCCCCTCGTGGTACACTGCCGGCGAGCTGGAGTAC
TTCACTGACACCACCACACTGTTCGTGATCGAGCTCATCCTGATCGGGTGGGCCGAGGGT
CGGCGGTGGGCGGACATCATCAAGCCCGGCTGCGTGAACACTGATCCCATCTTCCCCAAC
AACAAGCTCACCGGCACCGACGTCGGCTACCCCGGCGGCTTCTGGTTCGACCCGCTGGGC
TGGGGCACCGGCTCGCCGGAGAAGCTCAAGGAGCTGAGGACCAAGGAGATCAAGAACGGG
AGGCTGGCCATGTTCGCCATGCTGGGCTTCTTCATCCAGGCTTACGTGACGGGGGAGGGG
CCAGTGGAGAACCTCGCCAAGCACCTCAGCGACCCCTTTGGGAACAACTTACTGACCGTG
ATATCAGGGACCGCTGAGAGAGTCCCCACCCTGTAACTTTCTTTGCTCGTCGACCTGGCT
CCTGACCCATCACTGCCCCTCCCATGCACTGTAAATTTTAATGAGGTGCTTCCCTTCAAG
GCTTGTTTAAACCTCCGCCATGTGCACACGAACTGTACGTTTATTCATATGTTAGAGTAC
TTCCATTGAAATGAATGATCAATCGAAGCATGCATGCAAGGATTGAGGACGGTGCATGAT
CGCCACATGAGAGCAACCTCTTTTGTTTCTCCAATCAGCCACATGGTAACAACTGTAGGG
GGGCGCGTGGGGGAGGGGACAAAGTTTACG
>comp1046_c0
GCCGCCCCAGCCAAACTCCCCCCCGACCATTTCTTCCATACCTCTCTCTCACTAGCTTTC
TCTCTCTAGCTCTCTTCGTCTCGTCCTGCCGCCAGCAGCAGAGGCTGCGTTGCTGCTGCG
ATCTCTCTAGGGTTAGGAGGCCGCAGCCATGGCGCTGGCGTTCGACGAGTACGGGCGGCC
CTTCATCATACTGAGGGAACAGGGGCAGAAGACCCGGCTGCGGGGCCTCGAGGCCCAGAA
GGCCAACATCGCCGCCGGCAAGGCCGTCGCCCGCATCCTCCGTACCTCCCTCGGCCCCAA
GGGCATGGACAAGATGCTCCAGTCCCCCGACGGCGACGTCATCATCACGAATGACGGGGC
GACAATTCTGGAACAGATGGATGTGGATAATCAGATTGCCAAGCTGATGGTCGAGTTGTC
TCGAAGTCAGGACTATGAAATTGGGGATGGTACGACCGGAGTTGTTGTTTTAGCTGGTGC
ACTGCTAGAGCAGGCTCAGAAACTGCTAGAACGTGGGATTCACCCTATCAGGGTTGCCGA
GGGATATGAGTTGGCATCCAGGATTGCTGTGGAGAATATGGAGAAGATATCTCAGAAGTT
TGAGTTCAGCATAACGAACATAGAGCCTTTAATACGGACTTGTTCAACTACTTTGTCTTC
AAAAATTGTAAGTCGACGAAAGCGTGATTTAGCTGCAATTGCTGTGGAAGCAGTCCTAGC
AGTTGCTGATTTAGAGAGGAGGGATGTCAATTTGGACTTAATCAAAGTAGAAGGAAAGGT
AGGAGGAAAATTGGAAGACACGGAGCTAATCCGTGGAATTATTGTAGAGAAAGATATGAG
CCATCCTCAGATGCCAAAACGAATTGAAGATGCCAAAATTGCCATATTGACTTGTCCATT
TGAGCCACCAAAGCCTAAGACAAAGCATAAAGTTGACATTGACACTGTGGAGAAGTTCCA
GACTTTGCGTCAACAGGAGCAGAAGTATTTTGATGACATGGTTCAGAAATGCAAGGATGT
TGGTGCAACCCTTGTGATATGTCAGTGGGGTTTTGATGATGAAGCTAATCATCTATTGAT
GCATCGAAATTTACCTGCAGTTAGATGGGTTGGCGGCGTGGAACTGGAGTTAATTGCAAT
AGCTACAGGGGGAAGGATTGTCCCGAGGTTCCAGGAGTTGACACCAGAAAAGCTTGGCAG
GGCTGGTCTAATTAGAGAAAAATCATTTGGCACCACCAAGGATCGGATGCTATATATTGA
ACAATGTGCAAACTCGAGGGCTGTCACAATATTTATTCGTGGAGGTAATAAAATGATGAT
AGAGGAGACTAAACGCAGCATCCATGATGCCCTTTGTGTTGCAAGGAACCTGATCCGTAA
CAACTCTATTGTGTATGGTGGTGGCTCAGCTGAGATCTCTTGTTCAATTGCTGTAGAAGC
AGCTGCTGATAGATATCCTGGAGTCGAGCAGTATGCTATTAGGTCTTTTGCTGAGGCTTT
GGATTCTATTCCAATGGCTCTGGCAGAAAACAGCGGTCTCCAGCCCATCGACACCTTAAC
TGCAGTCAAGTCCCAGCAAGTCAAGGAGACAAATCCCTACTGTGGCATAGACTGCAATGA
TGTTGGAACAAATGATATGAGGGAGCAAAATGTGTTTGAAACACTGATTGGAAAGCAGCA
GCAGATATTACTTGCAACCCAGGTCGTGAAGATGATCCTAAAAATTGATGATGTTATTAC
ACCATCTGAGTACTGATGTCAGTGAAATATTTTTGGATCTAGGTAGTTTTTGTTCTTGTT
GAATGGCACGATTTTCTGGTCTAGGCTTTTTTTTTTGGATGAGTGTGTTGTTGTAGGACC
TGTGGCACGTGGTTTGACATGCAAGTTGATCCTTGAAAGCTGAGCAGAGAATTCCGAACT
CCTGTTTACTGGATTTGAAATTCTCTCCCTCATTTGGAATGTACTATCATTTTTGCATGG
TAATCACTTTATTTTTGGTGGTTTTGTTCTTGATGCTATCAGTTTGTATGTGATTGAAAA
CAGCAGCCTCTCAGAGAGCACTGCTGTCCTGATATTCTTGCATTGATAGCAGAAATTAAT
CATATATTCTCCGTATGCTGTATCCCCCG
>comp1047_c0
CTCCAGTTTCCTCCCCAGCCAATTTCAAAACATTAACTGAAACCTTGTCAGCGAGATAAA
GACGGGTATAAATGTGGTTCAGGAACCGCGAAGGCGTGAACAGATTTCATTAATTCTACA
GCAGGAAGGGCATCAAACAATCATGGGAGGAAAGTAATCGCACAAAAACATAAACAAGCA
AACTAGATTGAAGGAAGAGTACAGCCGGTAGGGCTCATCACTCGCAAGTCTAAAATCACT
TTTCAAACATGAAAGAACCAAATCTGATCAGTAACCTCCAAGTTTAAGAACAGCTTTATT
TACTAGCATGAAATTCATACAGGTTCATTTGAGAGATTTTCTTAACATCATCTTCAGCTT
TAGTGGGAAGCCTCATGCTCATCCCCATGCCCATGATCGTGAGAGTGATCACCATGTCCC
TCCCAAGGATGACGCCAACCCAAGACCACAGGACCATCTTGCTTAGCTCGGTAAAGAACC
CAAAACCACATGATGGCGCACATGCCCTTGCCGGTGAGGACGTGCCACCGCTTCGGGTGG
TGGATCGTGACGCCCTTGTAGGTGGTGCCGGCGCCGCCGTGCCCTCCCCCCATTTCTTCC
TCCTCCGCCCTCTGCAACGACCTCCCTCTCTGGTTCGCAGCTCCCAAGAACGGGGGCGAA
GGCTTCTGGTTTGCTATGGCGAGTGGCGAACAGGAGCCCCACAGCGAGATCTTGA
>comp1048_c0
GCAAACATATTCTGTACTTCATGTAATATATAATGTTGTTTACATTACTTGCATTATAAT
CATCTATCACCCATCGTCCCACAACATGCAGGCAGTTAAGTACATAGGATGAAAGAGGAA
GTTCATGTATAACACTACTAATTGAATAACGAGGTCATTTTGCCAACAAGACGAATTGTC
ATATCATTCATGAAGACCTCAAATTCAGAATAAATGCTACAAGCTAAAATGCTCAAATGC
CTCGTGAGTCTAGTTTATCTTCTCAGTTCACAAACTCCAACCCTGTCACCGCAGCACCAT
TATGAATTTGAACAGCACAATCCCCAACAACCTTGGCCATAGTTCTGTAGGAATATTCAG
TAACTCCTGCAACATGGGGTGTTATAAGAACATTTGGGAACTTCAGAATTGGGTCCTCTG
GATCAAATGGCTCAGTCCAAGCAACATCCATGCCCAGGCCACCTAAGTGACCTGATTCAA
GGTGGCATGCAACAGATTTGTAGTCCAGAAGACCACCTCGGGCAACATTTACCAGAAGAG
CACCCTTCTTCATAGAAGAGAGGAATTTTGAATCCACAATGCCCGCCGTTTCTGCATTCA
AAACCAAGCAGGTAACAACTATGTCAGCCTCTGCAGCAAAACCATAAAGCTTATCAAGTC
CACCCTTTTCATCAACCAGGTCATCGCTCTCATCAGTTGCAAGTCCATTCAGTTGTGGCA
TGCCCATGGCCCATCTTCTTTTCGTTGCAATGATTTTAACACCGAAAGGCCGCAAACGCT
TTGCAAGATCAACCCCAATTGCTCCAAATCCTACTATAAACACAGTTTTCCCAAGAAGCG
TCTCTCCAACTGGCTCTCCTAACCTTTTGTGGCTCACGGCAATTTCCATCTCTTTTTGCT
TCCGAAGAAGACCCAACATCAAATATATTGCCATTTCTGCACATGATGCTGAATTTCCAG
TCACACTTCCAGGAATTCTTGCAACTTTAATTCCATGTCTCGTTGCAGCTTCAACATCAA
CACCTTCCAATCCAACCCCATACTGCATAATGAGCTTCATCTGGTTTGCCCGAGCAATAA
CTTCTGAATCTATACGTCGATTTTTCACCACGCAGATGTGGTAATCGCCGATAACGTTAG
GCACATCTTCTAGTGGTGCTTCATCAACCTGGATATATGGTAAATGTGCCACATATTCTC
GTGTGTAATTTTGAGAAGCAGGGAAATAAGGCCCACAAAATAGGACGCGAGTAACATTAG
TCTGACCATTCTCTACCATTTTCTTTGCTTTCTTGGCGTAACCTGGGGGAGCGTTCGAGC
TGAGGAAGCGAGAGCGGGGACGGCGGCGGCTCCCCTCCCGTCTCCCAGCAGCGAAAGCCC
CGCCCTCCGCGCTGCCGCTGCTGCGGCCGCCACTGCAGCTCCCAGCATATTTGAGACGTC
CTCAGCCCTCACGCATGACGCCACCTTCCACGCCCGCCCGAGGTCCGCGCCGCGACGCGC
CAGATGCCGCCTGCCGTCGGATGCATCCGATTCGCCTCACGAAGGCGAGATCAAGATGAG
CTGGGATGAAGAAGATGTTATTGCGAGGAAGACC
>comp1049_c0
GGAACTTTACGGCAAAACCCCGCCGGCTCCCAGAATTTGAACAGAATCCGTTTCACCACC
AAGGAACACTTATTTTTACAGCACGCGGCTGAGCGGCCCGCATCTGCCTCTGCCCCTCCT
TTCTTATACAAAAGGACGGAGCACAAGAAGAGAGACCCAGAAACAGAAGCAGCAGCTAGA
GAAGAACGAAGAGGAAAGGGTGGAGAGAGAGAAGAAGATGAGGGGCGACAGGAAGATCGG
GGTGGCGCTGGACTACTCCAAGAGCAGCAAGAACGCCCTGCGCTGGGCCATCGACAACCT
GCTCGACAAAGGCGAGACCCTCGTCGTCCTCCACGTCCTGCCTGACCCTGGCCATGAGTC
CAAGACGCAGCTCTGGTCTCCCTCCGGATCCCCGCTGATCCCGCTGGTGGAGTTCCGGGA
ACCGGAGGTGCTGAAGCGGTACAATCTAGAGCCCGACATCGAGGTGCTCGACGCGCTCGA
CACAGCGGCCAGGCAGAAAGAGGCGAATATCGTGGCAAAGCTGTACTTGGGGGACCCCCG
CGAGAAGCTCTGCGACGCCGTCGTGGATCTGAAGCTGGACTCGCTGGTCATGGGCAGCAG
GGGCCTCGGCACCCTCCGCAGGATTCTCTTGGGAAGCGTTACCAACTACGTCCTGGCGCA
CGCCACCTGCCCGGTGACCATGGTCAAGGACTCCGACCGCAAGCCCTAAAGAGATCACCG
CGATGAAACGAAGCGTCCTAGTAGATTATTATCAATAAATAATAAGAATAAACATATGTT
TCTGTTGTCATCTCCTTTTCATGTTTTCTTTCTTTCGGACGAGTATACGGTTATTGATTA
GATTGGCCTGCCTCAGCATGTGATCATCTATTAGATGGATTAATATTTGCTGCATCGATG
GTCTACAGTAAGTTGAGTCATCTTATCCACATAGATAGATAGCACCAGTGGCGGATCCAT
ATGGATCCAATGGGGTCCTAGGATTCCACTGAATTTTGCGAGTCTGTTGACCCAGTTCAA
TGTAATATAGTTCGGGCCTCACTGACTTAGTTCAGAATCCTATTGGCCTAACTCAGGATT
CCATATAGTCCAGTCTAAAATCTCACTGACCCAACCATACTTATGACTTAATGCCGAGTG
ACCCCACTGAATAAATTTGTGTCTGCCACTGGATAGCGCATAGGTTGAACATATTTTTTT
TATGAG
>comp104_c0
TGTTCGCTATCGGTCTCTCGCTCACCGCCGGGTAGGACCTTCCTGCGCAGTGTGTTCTGC
TCGTGGCCTCCATTCGCTCCGAGGTGAGGGATTCCAGTTCGAAGCGGCGGAGATGGGGAA
GTCCTACCCGGCGGTGAGCGAGGAGTACCAGAAGGCAGTCGACAAGGCCAAGAAGAAGCT
CCGCGGGCTGATCGCCGAGAAGAACTGCGCGCCTCTGATGCTGCGTCTCGCATGGCACTC
CGCTGGGACCTTCGACGTGGGGACGAAGAGCGGCGGGCCGTTCGGGACCATGAGGCTCGC
GGAGGAGCTCGGGCACGGGGCCAACAACGGCCTCGACATCGCCGTCCGCCTGCTGGAGCC
GATCAAGGAGCAGTTCCCCATCCTCAGCTACGCCGATTTCTACCAGTTGGCTGGGGTCGT
TGCTGTTGAGATCACCGGAGGGCCCGAGATCCCGTTCCATCCGGGGAGAGAGGACAAGCC
AGTACCTCCTCCTGAAGGTCGATTGCCAGATGCCACAAAAGGTTCTGACCATTTAAGACA
AGTCTTTGGCCAACAGATGGGTCTCAGTGACCAGGATATCGTTGCTCTTTCTGGGGGCCA
TACCCTGGGTAGGGCGCACAAGGAGCGTTCTGGCTTTGAGGGTGCTTGGACTTCAAATCC
TCTTATATTTGATAACTCTTACTTCAAGGAACTTTTGACCGGGGAGAAGGAAGGGCTTCT
CCAGCTGCCATCTGACAAAGCCCTCCTTAGTGACCCTGTGTTCCGCCCCCTCGTGGACAA
ATATGCAGCTGATGAGGATGCTTTCTTTGCCGACTATGCTGAAGCGCACTTAAAGCTCTC
TGAACTGGGTTTTCCCGAGTGCTGAAGTGACGCGCAAAGTGCAGCAGGCCGAGAGAAGTC
GTCTGTGTTTTGGGATATGCTGTCCGAGAATAGGAAAATCACCTTTTGTGCTAGTACTCT
GGATAATATCTTGTCTCTATTACTATTTTGCTTCTCTCTCCTAGGGATGTATTTCCTGAT
TTGAAGCTTATGCCTGCGGATGAACTCTGAATTTATTAGCCCACCTCTCTTTTTGCTATG
CTTAACATGAAAATGGATGAGGTCCATCTATTGTGTCACTGTACTGTGTACTCGAGCATG
TGAACGCTGTTGCCTCGCGGCAAATCCACTTTTAGTTTGTCGGAGCGCAGGCAGTTATTA
GTGTCATG
>comp1050_c0
AAAGATAGAGAAATTAGAGAGAGAAAGATAGAGAAATTAGAGAGAGAGAGAGAGCGGAGA
GATGCACTCGTTCGGGTACCGCGCGAACGCGCTGGTGACGTTCGCGGTGACGATCCTGGC
AGTGCTCTGCGTCATGGCTTCCCTCTCCGACAATCTCAACGTGCCCTCCCCTGCTGCCCG
CATCGAGGTGCTGAATATAAATTGGTTTCAGAAGCAGCCTAATGGGAATGATGAGGTGAG
CTTAACAATGAATATCTCTGCTGACCTCCAATCGGTGTTTACTTGGAACACAAAACAGGT
CTTTGTCTTTGTAGCTGCAGAATATGAGACTCCACAAAATTCTTTGAATCAGGTTTCACT
TTGGGATGGTATTATTCCATCAAAGGAGCATGCAAACTTTTGGATTCACACGACGAACAA
GTACCGCTTTATTGATCAGGGAAGCAACCTCCGGGGGAAAGATGTCAACTTAACTTTGCA
TTGGCACGTTATGCCGAAGACGGGGAAAATGTTTGCAGACAGAATTGTGATGACAGGGTA
TCGTTTTCCAGAGGACTATAGATAGAGGACTGTGTCCTATTTTTCCTTTTGTTTAATGTT
ATTGTTGTCAGCAGAAAAAGAAAAATTTTGCAGCTAAAGCTTATGTAGCACTTCCTGGCC
TTGGGCCTTTTCCCCTATAGTAGTAATTCTCGTATCCATGACTGCCGTACTTATGCATCA
TTAGGGCTATCTGTTTGCTTTCCTTTGTATTGCTTGTCTCTCTGTGATGGTAATATGATG
GATAGCTCATGCATTGAGTGAAAGCATTATATAACGTCC
>comp1051_c0
TCGCCTTTGTTTTTGCCTTGTGGGCTGGGGAGCACAGAGGGAGGAGGAGGGAGAAGACTT
CCCCAGTTCCCCCCACCCCACAAGGCAAAAACAAAGGCGAAGAAGAAGACCACCAGAAGA
GGAGAAACCCTACGAAGCGGGAAGAAGCCGCCGCCGTCTCTTCAGCCACCACAATCATGG
GGGAGAATCTTCATGCTTCTATAGAATCCCTTTTAAATGTGGAAAAGCAAGCAAGACTTG
CTGGCGATGTTGCTGGAACCAAGGATGCTGTCACCTCAATAATTCAGCTTTGCTTTGAGG
CTCGAGCTTGGAAGACATTGAATGATCAGATTGTTCTGCTTTCAAAGAGAAGAGGTCAAC
TTAAGCAGGCAGTGACTGCAATGGTGCAACAAGCAATGCAGTATATTGATGAGGCACCTG
ACCTTGAAACACGCATTGAGTTAATTAAAACTCTGAACAGTGTCTCTGCTGGGAAGATAT
ATGTCGAGATAGAGAGAGCGCGGCTTATTAAAAGACTTGCTAAGATTAAAGAAGAGCAGG
GGCTTATTGCCGAAGCTGCTGACTTAATGCAAGAAATTGCTGTGGAAACATTTGGAGCCA
TGGCAAAAACAGAGAAAATAGCATTCATTCTTGAACAAGTCCGTTTGTGTCTCGATCGTC
AGGACTACGTTCGAGCACAGATTCTTTCAAGGAAGATTAGCCCTCGAGTTTTTGATGCAG
ATGCTTCAAAAGTGAAAAAGCCAAAGGAAGGTGATAATGTTGTGGAGGAAGCTCCCCCTG
ATATACCTTCGCTCTTAGAGTTGAAGCGTATCTACTATGAGCTGATGATTCGATATTACT
CACATAGCAACGATTACCTGGAAATATGTCGCTGTTACAAGGCAATTTATGATATTCCAT
CAGTGAAGGAGGACCCAGCACAGTGGATTCCGATTCTAAGGAAAATTTGCTGGTATTTAG
CATTGTCACCACATGGGCCAATGCAGTCGAGCCTTCTTAACTCCACCTTGGAAGATAAAA
ACCTATCTGAAATTCCACATTTTCGGTTGCTCTTGAAGCAGCTTGTTACGATGGAGGTAA
TACTGTGGACAGGCCTTTGGGAGACGTACAAAGATGAGTTTGAGAATGAGAAGAACATGC
CAGGAGGCTCCCTGGGTGATAAAGCAGCAGAAGATCTCAGAGAAAGAATCATTGAACATA
ATATTTTGGTCGTGGCTAAATATTATTCAAACATCACCATGAAGAGGCTTGCAGATCTCT
TATGCCTCAGTTTGCAGGAGACTGAGAAGCACCTGTCTGATATGGTGGTCTCAAAGGCTT
TGGTGGCTAAGATTGATAGGACTCTGGGGATAGTCTGCTTTCAAGCAGCAAAGGACAGCA
ATGATATTCTCAATTCGTGGGCGATTAACCTAGAGAAGCTGCTTGATCTTGTTGAGAAGA
GTTGCCACCAAATCCACAAGGAGACTATGGTTCATAAAGCTGCTGGGAAACTTAGTAATT
GACTGTCATTCGATACTTACACTCTGGCTGTATTTGTTAAAAAGTGTTTGGATGATTGGG
CCTTGTCAACATTTTGGTTTCACAGTAGTCTATGTTTTCTTCTGTTGCGGATTTCATATA
TGATGCCCATCTTGATATTGCAAAATGTTATCTAGCGTATACCAGCCATTTTCCATAAAC
AGATTTTCTGATAATTGCAGTCATGATGTGCCTATGGTCTCTTACGTGAAAAGTTGTGAC
ATGTTTGTTTTTGTTATCCTTTTTTTATGATCATAGAGCTTTAGATCTTG
>comp1052_c0
GGGCACGATAACTGGTACACCAGAACCGCTATCCTTCCCCCGCCGTCCTCCTTAAATAAG
GGGTTTCTTCCTCTTTCCCGCGACGCAGAGAACGCTAGGGTTTGCGGGACCTCCCCTTCC
TCTCTCCTCCGCTCTCCTCTGCCACCGCCGCCCACGACCATGTCGTCGAAACAAGGTGGG
AAGATGAAGCCCCTCAAGCAGCCCAAGGCGGAGAAGAAGGCGTACGACGAGGCGGATCTA
GCCAATATTCAGAAGAAAAAGGAAGAGGAGAAGGCACTCAAAGAGCTGAGGGCAAAAGCA
GCACAGAAGGGGTCATTTGGAGGTTCAGGTCTCAAGAAGAGTGGAAAGAAGTGAGCTTCA
TTCTTCTGTATTAGTGTGATGATGCTCCTTTTAGGGATATGTAGGGCTCGAAACCTATCT
AACCATGTGGACATAATCCGGGATTAATTCCCACTTGGACATACAAAATCTAATGGAGTG
TGTATCGCTACATTATCACTGTAATCTGTTATATTTGGTTCTGTTATGCTAGTTAATCTT
TGATGGTTCTGGCAGACAGGTACTTTTACATTTTGGTGTCGAATTATGATCGAGTCGCAG
CAACCTAATAGTTTACTCTGAC
>comp1053_c0
ACCAGAACAGGGGGGAGGGAGAGCCGCACAAGTAGCACAGACGCCACCAGCAGCAAACCA
AAGACACACAGAGAGAGGGGAAGCGCAGGCCAGAGAGAAAGAGAAGCCATGGCCTCGGTC
GAGCAGGCGGCGCACCAGAACGGGGGGGCGGAGAAGCAGCAGGAGCAGCAGCAGGCGGGG
CGGCACCAGGAGGTGGGGCACAAGAGCCTGCTGCAGAGCGACGCACTGTACCAGTACATC
CTGGAGACGAGCGTGTACCCGCGGGAGCCCGAGTGCATGAAGGAGCTGCGGGAGATCACG
GCCCGCCACCCCTGGAACATCATGACCACCTCCGCCGACGAGGGCCAGTTCCTCAACCTC
CTCCTCAAGCTCATCGGCGCCAAGAACACCATGGAGATCGGCGTCTACACCGGCTACTCC
CTCCTCGCCACGGCCCTCGCCCTCCCCGACGACGGCAAGATCATGGCGATGGACGTCAAC
CGGGAGAACTACGAGCTGGGGCTGCCCGTGATTGAGAAGGCCGGCGTCGCCCATAAGATC
GACTTCCGCGAGGGCCCCGCCCTGCCCGTCCTTGACCAAATGCTCGAAGATGCGAAGTAT
CACGGGTCGTTCGACTTCGTGTTCGTGGACGCGGACAAGGACAACTACCTCAACTACCAC
AAGCGGCTGATCGAGCTGGTGAAGGTGGGCGGGGTGATCGGCTACGACAACACGCTGTGG
AACGGGTCGGTGGTGGCGCCGCCCGACGCGCCCTTGCGCAAGTACGTCCGCTACTACCGC
GACTTCGTGCTGGAGCTCAACAAGGCCCTCGCCGCCGACCCCCGCATCGAGATCTGCCAG
CTCCCCGTCGGCGACGGCATCACCCTCTGCCGCCGCGTCAGCTAATTAATAATTAAGCAC
AAACAAAGAGACGAGTTAAGAAGAGCCAGCAAATATTATTACGATATGAAGAGCTGCTTC
CCCTGTGATGATGATGATGGGATTCGGATTCCCTCCCTCTCCTTCGTTATTCCCCTTGGT
TCCTTTCACTGTCGTGTATCGTCTCCCTTTCTTTTGTGCTGCTTCTCTTCATGATTTAAT
CGAGAAAGCAAGTACTTTTGCAAGAAATATTAAATTTGCTTAAGCGCCCTTTAATTTTGT
GACCAAAAAA
>comp1054_c0
CGCATCTAGTACACCCAACACCCCCTAGACACATGAAATCAAGCTTTACGAAAATATATA
TTGGTTACTTATCGTTGAAAATGGCGTGCACAATTTACGTACGTCTCAGTTTCATGTGTC
TAAAGGTGTTGGACAATCCAAACGATCTAATTTCAAGGGTATTATACCACACAGATACAC
GGTTGCTTAGTAAAGCTATCGGGTTCGAGAACCGTACCAGGAATAGCTGCAAGATTGCAA
GATCCGTGGCAAACCAAGCTAAAATGTACTTGCCCATCTGGGTGTCATCCGAGCCGTCTC
CTACAGAATAGCCCAAGGTTCACAATGGCAGAAGGTAAGTCAGACTTCAGCCCAGGAAAC
AAATGTCACGCTCGCTGATTTCATCAAATGATGGGCTGGAATAGTCTCGCGGGATGATTA
AGAACCTCCAAAGCAGAGCACACACTGATCGTAGCGATGCACAGTGGCTCAGATAGCCCT
GACCTTACGCAAGTTAACCTTCGTTTTGATAGATTGGTGATTGGTTTTTCATGAGTTCAC
TTGGTTAAGATACCTGAACCAGATACTTGAACCCAACTCAAGACAGACGCGTGTTCAACT
GCAACCACTTGTACGATGGTACAAAAGCCTGCCACTGACCGACTCCAGAGATTGCAAAGG
TCAAATCCAATGGCCTTACATTCGTGAAGTCGGCAAGAAGGATCTTGAATGACCATGCAA
CATGCACCTTACAAGAGGGGACGGATCCTATTAGGTCAATTCGCTACTGCTATTTGGCTA
GTGTGTCTCCATCGAAGACTCCAAACCATCTCCAACACCAGCCAGCGACCCTTCAAGAGA
AGAACAAATTAGAGACGCCACACTTGCACCCTTTCATGTACACATCTGAAAACGCACTCG
TCCCCCGACAGAAAGATTCTCCACCCTGCCATCAAACAACTAACAAAGACAATACCAAAA
CTTAAAGTCTTCTTACCGTGTGCAAAACACATCCTACATATTTTCCATAACCACTTTCGA
ACTACGCACCAGAAATTGAACCCACTCGTCAGCGGATAATATTAGAACCATGCATATGCT
CATGATACCGATAAAAAACTTTCCAAGCGGAAGCGACGTTTCAGATAAGAAAACATTCCC
AATGTTCCCAAGACCAAACACCATGCCACAGCTTCGTTACCCCAATTGCATCACGGAAGA
CAAATCACCAACAAAATTTTCTCCAAATCAACAAAGACTTGCAACAGCCACACCAACACA
TAAACATCATGATGACATGCACCATAACTAATATAGCCAAATAACCGCGCACAGCAAGGA
AGATTTCCATACCACGAATGCAAAAGGATAAATGGCACTAGGTTAGAGAAATACTTTTTA
GGTACAAGACGCATTAACGGTCCACTTGAAACGGAGCAACCAAAAAGTAGCGTTTAGGTT
GAAGAAGTGGAGGATGAGACGAAACAGTTGGTAGTTGTTTCCATGGTCAAACATGTACTT
GGGACAAGAAAGGTGAGGAAAATTTACTAAAAACCCTAAATCGCTTTTGCTCCGAGAGAC
CGAGACTGCTGCAACCTAGCCACCACCGCATTCCAGTCCTCCGCGCCCGCCACGTCACTA
TTTACTCGTCATCTTCTTCTTCCTCCCCGCTCTCGTCGTCCTCGTCGTTAACCTCGGACT
TGGACTTGTCAGACTCGTCTTCCTCCATGACGATGGTGGATGTTTCCTGCTTCTTCTCAG
GGGCAGACGCGCCCTTCTGTAAATCGGCCTTTCGCTTGTTTGCCTTGTTGACGTATGGAG
CCTTCTCAGCATCGGACATAGACTTCCATTTCTCACCGGCGGCCTTGCCGACAGCGGCAA
CCGATTTGTTTTCTGGATTCTTCTCCTTGAACTGCTTCCGGAAATCCTCCAGGAAGACGA
AGAAGGCGCTCGGGGCCCTCTTAGGCTTGTTGGGGTCCTTCCCCCTCTTTGCCGGCTTCT
TGCTGGCCCTTTCGGGTGCCTTCCTCTTCACAGCAAGCCTGCCATCGGCCTTCTTCGGCT
CGGCCTTCGACTTCCCTCCCTTCATCGCCGATAACGCGGGAACGAGCTGGGATTAGGGTT
TGGGTTCGCGCAGCAGAAAGGGGAAAGCGTGGAAAGCCAGAGGGGGAACCACAGAAGGGG
TCAATACAAGTAGCGTAGCGTACACCGCTGCCGACTGTGGAGAAGATAGAAAGGGGGGTT
AAGAAGGGGCCGGACGGGAGGGACGTGTGACGGAGAATTAG
>comp1055_c0
GGGGGGGGGGCTACCCGAGTGACGACCATAACATATTTCTCAGCCTATCATCTATCATAC
TACCTACCACGCGAGGCCAGCGTGTGCGGATAGCTAAGGAACGTTTTTTCTTTGACACAC
GTTCGAAAACAGAATAAGAACAACAGCCTCAACGTCTTCATTTTGCCCCGGCTCCAGTAT
ATATATATATATAGTTCACGGTATGAGAGACAAGCCTAACGGCCTCTGCCAATTCCGTGG
GAGAAGTTACTTTCAACGCCTACCACTAGAGTTCTGGCGGGGAGGACAAGCTCCTGATCC
CATGGATCCAGCATGCTGTCCTTGCTCTGGTGGGGCAGGAAGAGCCCAACCATGCGAGGA
TTGTCCGGTTTGCACATCGCCAAATCCACTAAAACCATCATTGTGCATGTCTGCACCTTG
ACTCCATCCAGGTAAATGTTTTCTCGCCTTCCCCTTCCAAGCTACCTCAAAACCAGCAAT
CTCATCTTCATTCAGATTATGTAATGTTTGAATTGTATCCACCCTCCCATCTGAACCGAG
TTTCCTTGTAACTGAATGCCCCTTGTCAAGTATTCCTTTGGAGACCCTATGTGTGGCTTT
GCCAGTGGTCGTATCTGCTTCCCTGCTCTCCTCCACCGTCACTCCATCACCCCCGGCCCT
CCTGGTCGTCGATGAAGTATAATAAGCTCCATTAGGACCTCCATAGGTAACAGTGGAACT
ATGAAAGCTGTAAGTGCGGTTCTGCGGCTGCAACGCGCTGGCCCTCCTGTACTCTGCCCT
ATGTTGCATATGCTTGCTCCTCTTCTCTTCAATTTCTTCATCTGGGTCTTGCACATATGG
TTCCTTGCTGGATCTCGCGTGCTTTTTCGAGCCATCTTTCTTCTCCACCCCCTCTTCCCC
TTGCTCTTGTGCCTCGTCATCTGAGTTGATCTCCTGGATAACTGGTCCCCTGGATTTATT
CGGCTGGGCAGCGGCGGGAGCCTGGTCCTCCAAGAACCCAGCATGGATGGGTACACCAAA
GGGGCTCCCAGCTGCGGACCCAGCGTGGATGGGTACACCAAAGGGGCTCCCAGCTGCGGA
CCCAGCGTGGATGGGTACACCAAAGGGGCTCCCAGCTGCGGACCCAGCG
>comp1056_c0
ACAGCCATGACAGCATTACTTTGCAAGATCTCATCATCCTTCAACTATCCTAATGTGCTA
ACGTTTCAATGACACATGAAGAATGTTCTTTTAACCATCCGTTTGAGCAAAAAAACATGA
ATTTCTAGCAAGAGAGCTAAAAAATCTTAAAAGTCAAGACATATGATCCATAATAATTCA
GAAAAAACACACGCATAGTGCAGTGCAAAAGAAACCATAGGACTCCTTCAGAGCAGTGCA
AAAGATTTCTGCCCAGCAGATAAAAGATAAACGCCCTAAGAGAACTTTCAGGCATATTGA
AGTTCTTTGGAACACGTGGTTTACCATGACTTGAACGAAATAATCCACACTTAACTCCAA
CTGGATTGGTATAAATGTATGATACATTAGGTATAGCAAGCGCTAGAAAAACCACAAAAA
GGGACATCCAAGCAGAATACAGCAGAAACAGTGGCAAAAACATATCCAGCATCTAAAATA
GCACAACCAGGCAGATCACCAAGTTA
>comp1057_c0
CAATATCACCCACTTCATACAGCTCGCTCTGTATGGGCATTACTTCAAACCACTGGCCAT
CAGATTCACTCACTCCACCGCACGGATTGGTCACGATAGTTCCATTTGAATCGACGTCTA
AACACATAGACTGACCATCAGGCAGCTTCATCAGAAGCCTAGATTTCGCACCACGTACGA
TATCCCACTTGGAATTGGCCTCTGTGCAGATAATCCCAAGCCTAACGGGCTCGGATGCGC
CTCTAGCTTGCAAGCAGAAGTACGTTCCCTTCACTGTCAGGAATTGCTGAGGCGTGTAGC
TCCAAAAATCAGATCGGTCACAAGGGCCCAGCAACAGTGGATCCCTCAACGACCTCCTGA
GCACACAAGAGCCAGTCGGAGGATGGAAAATCTTGTTGGAGGTGCGACGAGAGACGGCCT
GCTGTGGTGAAACTCGTGTGTGAAGCACATCTGCTTGTTCGAAGTGCGGATTGTGCTGGG
AAACAGGGAAAGCCAAGGAGGAGGGCTTCTGGAAGAGGAGATCGGAGCAGAGAACCATTA
GGGGAGGCAGGAGTGACAGCCTCATCATCTCTGCAGGCACTCGCAAAACACTTCAGCAAT
GAACAAAAGCCACCAAAGTTTGGTTAGCGACACTGTTCGATGGCTGGCAGGAAAAATTTT
GAGTGATCCCTGCAAACTCATGTAGATTTCTTCGGACCGAAACGAAAAAAAATGATATAT
TAATTGGTCGGATGAGACCGCACGAAACCTTGCTTTGCGGAAGGTTAATCTTGCGGAGGT
TGACTTTCGTGTCACATTGACG
>comp1058_c0
AATTGATTCAAGTAAAAAGACTAAAATCTGCAAAGCCTTTAAACAGTATAGAAACCAATA
GTAATACATCCAGGAGCATGGATAAGCAAGCAAGCATATAGTTCCATACATCTGATAAGC
GTACACACAAAAGGGAGCCCTTGAAAAAGAAACCAGACTTACACATTTCCCATACACATG
ATGAATACAGACAAATGACTCAACAGCCAACCAAACCTCAACATTTCTAATGATGACCTC
TAGATACAACAACAATTTATAATACAAATATATATTTTCTATAGATCCCCAAAAAAAAAA
AACTGTAACAGGATCAAGGCAGTCTATACTCATTTCACATTGTGCGTCTTGTTCTGGAGG
GCCACAGACATCGCACGCAAATGACCTGCTATCTGTGTAAATGACGGCCGCTGCACAGGA
TCAGGCGCCCAGCATTGCTCCATCAACCGCTTCCATTCTGGATCACATGAAACTGGGACT
GGTGGCCTCAAAGTATTACTTACAATGCCACCTATGATTGCACCATAATGCATGTTTGCA
TAAGGTTCTTCACCAGTAAGAATTTCCCACATGACAATACCAAAGGAAAATACATCGACC
TTCTCAGAAACTTTACTACTGCTGCCATTTAATAATTCTGGAGCCATCCATGGTAGGGTT
CCCCTTACACCACCAGAAACCAGGGTATTTCGCTTAATCTTTGACAAACCAAAATCACCT
ACCTTGCAAATAGGTCGCTGAGGATCTTTGAGGTTCACGAGCAAGTTATCACACTTCAGG
TCAAAATGCACAATGTTTTTTGAGTGCAAGTATTCCATTCCAATAGCTGCATCCATCGCA
ATTATGAGCCGCTTACGACGATCAAGATATCTGTCTTTGCGAAGTAAAACGTGTCTAAGA
GAACCATTCACCATATACTCTGTCACAGTTGCCAGGGTTCCCCCAGGTCCATCTTTCACG
ACACCATAAAAAGCCACCACATTTGGATGATGAAGCTTCGAAAGAATTTCAGCTTCCCGC
CAAAAATCCGAAGTCAATCTCTCTTGCTCGGATGATCGACCAGTAAAACAGCTCTTCTTA
ATCCGCTTAATGGCAACATCAGTGCCCCTCCATTTACCATGATAGACAGTGCCAAAGGTG
CCAGAACCTAGCTCCCTCAACTCCTCAAGATCATCATTCTTTATCATCTGCAAATTGTCC
AAATCACCCAAAGGAATATCAATAGCAGGTCCACCAATGTTGCTAATGTCCAACTTCATT
TCCTCATACTCTGAGAGAGGAGTTCCTAAAGGATTTTCAGTCTGAACACCTTCATCACCA
GCCTGAGATGGTACATATACAGGGCTCACCGTGATGGCATCATTCGCATTACCACCTGGC
ACTTGCTGTATTCCTTCATCAATGTCAACCTGGGGAACATTGTAGGTCATGTCCCTATTG
AAAGGTGAAAAGTTGTATGTCATGGACACTCCATCTTGAACATTTGTAAATGAAGATGGA
TAAGGAATGTGATCCTGATCAATTAGAGAAACATCTTTGCGGTTAAATTCATCTTTAGCC
AAATTCCGGAAGAATGACCAGCGCTTAGGTTCAGGATTATGCACATTCAAGCTCAAACCA
GTGTCATCTTTGCGCACAGTTCTCATACTTGATGAATCCTCAGTAATTCTTGCTTTGGAG
AAAAGATCAGATAACAGATCACGAGGAAACCGATCATTGATATCAACAAGGATATCCTTA
CGCTGTGATTGAGCACCAAAAAAAGAAGCTTCTTGTAGAAATGTACCTTCAGAACATTCT
GGCCAAGGAAGTGTTGTGCCTTGCTCCGAAACAGTAGAAATACCTCCCCAGTGAAGTTCA
GACAAGCTGGAAGCAGGATTGTCCTGCCTCTTAGTGATGTTTCCAATGACTGTGGATCCA
GCTGACTCAGTTTCATCATTAGCAAACTCTGTTAACTGAGATTTCTGTTTACCCATTTCA
CCATCCAACATTTCCAGATGTGTGCTTGCATCACTTGCCAGACGAATCCTATCATCACTA
ATTGCCTGTTTATCATCAGAAGAGGCCAATAAAGCATGGGGCAACCCGGATTTCTGAATC
TTATTTCCAGTTTTGAAGCTTTGAACATCACCAAAAGCTTCAGTTTGACCATGGGCTGCA
TGTCCTATGCGGTTACCTCTTCCATCTTCCACATCAAGCCTATTCCGATTGGTTGAGAAC
TCATTATCAGCTAACACAGGATGACAACTAAAGCTCACAGTTTCTAAACCTTCTTTTGCA
GACACAACGTCATGATTTGCCCGTGTAATTGCATCAGCCAGCTCCTTGTATTTTTCAAAC
TGTGATAACCCATCTTCAATGGTGGTAACATTAAGGTATGATTGTTTACCAGATTGGGTA
GACTTTTCAGACTGGGAAACAAGGTTACCTTCATGCAGTGGATCAATGGACTCCGATATT
GATTCCTGTTGTGCCAGATCAGCACATGAATGAGGTATTAGAAATTGGGAGCCAATTGAA
TCATTAGATTTTGATAATCGGTTAACTAAATCCATTTGTTCTCGGGGTATCCTCTCAGAG
TGGAAAACACGGAAAGGACATGAAGGTGTCTCATTGTAGCTGCTATCTGCTGCGTCAGCC
TCAGCATTAGAGAAACCAGAAATATTGCCTTCACCAGATGCATAGACACCTTCATCATTC
GACTCATAAATCAGGCTATCATTCCCGGGTTCAAGTGGAGATGACCTTTGCTCAGGGACC
TCTGACTCCAAATGATCCTTATGTTTTGATGTGAACGAAGATGTTTTGTATTCTTGGAAT
GAGGTGCTATATGATAATTCATCCACTTGTAACTGCTTTGCAGTAAGGCCCTGTTGTTGG
GGAAGATGTGCATGCAATTCCGGTTCCGAGGATCCGACTTGCTCACCCCCAGTCTTCTGT
GGTACAAAACCCTCAACTTTCAAGTTTGCATCCTTGGTGGGCATTTCTTTCTCTATTCGA
AAGCCACCACCAATCCCTTCAGTCGCACACCCTTGCCTAGAGGGTAATGGTTCATGGACT
TCCATTACAACAGATGTTCCACCAAATGGGCCATAATTGGAAATATAGTTATAGTCAGGT
GGCAAAGACAAAGGAACAGAAATCCTGTTGTTCACACTATTCGACCCATCATGAGGATTC
CCACCAGAGGAAACACATGGTTGAACTTCCTCACTATGCATTCGTCGGTCCTGGTAAGAA
TGCATATGAATATCATAGTCATCAGACAGACCTGCCTGGACAGATGTAGAAGAGGGTGCA
GTGAAGGAAGGAAGGGTGGCACCCACCAGAGGGGTAGCATCAGTCCTCAGCGACTCCACA
TTGACTTTGTTTGTTTCCTCACACTGGTTGCTAAAGTTCAGCAGATCTAGATCATTTGCA
AATGAACTTGGTTGATCATGAACACTTGAGATCTTTCCAGACTGAAGATCCATGCCATTT
ACTGCAACTACATATTGAATTTCAGAATCTCCCTCCATGCTGCCTAGACCAAACTGCATG
TCATCAAAGTCCCCAGAAGAAAGAAGAAACATTCTGAGTTTTTGTGATCCCTCGCCAGTC
TCTAGAATACTGCATTCTTCCATCATATTCTGCAAATCTTCGTCACAAGAAACAGACACC
AATGCATCAAGATCCTCACCAGGTAACTGATATTTAATTGTATGAGCTTGATTGTAAATT
GTAGATGTCTTCTGCACAAACTCCTGCCAGGAAATGTCCTTGCTAATTCGGATCATACGT
GTTTCACCTCCTACATATCTGAGCTTCCCATCAGATGGGCGAGGTAAAATTTTGCCACCA
AAACTGCACAGAAATTTCATCTTTGCTGATAAAGTATCCGAAGCCCCTGAAGAAGCATAC
ACATGGGGAATCCCATGACTGCTACCATCAGCCGATGATGCATGTGGTCCCGCCCTGACG
GATTCATAGTGACCCTTATTTCCAGGGCCCGGGTAGTTTTTCCTGTCTAAATCCTTGGTC
CAGGCTTTCTCTCCAGTAGCCAACATTGACATGTCAGACCCACTCTCAGATTCTGTATGT
GAAACACCCAGAATTCCCTTCAGATCCATGTAACCGGAAACATTGCTCTGATCTCCAGAT
GCACTCTGTGCAGAGGTTCTCCTGGGATTTGCCCGTTCTCGCATAAACTCGAGGGCAAAC
TCCTCTCCAGTCTGAATCGAATAGTTCACAGGTCTAACACTACCCAACATATTAACCTCC
AAGGGTCTAGTATTAGTATCATTGGAACTGGAAGAGCCCTGAACAGACATTTGGCCTGCA
GAGCCAAGGCCTTCAGCCCTAGGTTCCATTGCATTATAATGGAACTGTTCATTCTTCTGC
CGTTCCATGGCGGCCTATTCTCATTCCATTTATCTCAACCTTTGAGGAAGAAAATTTCCT
CACTGGCAACCAATATAGTGAATGCTGCAAATTCAGCACCTGACCAAGTGATCTTATCTG
GATATTAATAATTATACAAAATGCCATACATGCAAGGACCCCGCATGAGCAATATGTTCC
TTCGATAAATCAAACTGCAGCCTCGAGCAACTGGATCGACTACTAAGCGAACAATCAGCA
CGCCAGCGATCTGGAAATCAGAATCGCACGGACGAACAGAGAGGTGAAGGCGTAGCCCTA
GGTGGGAACTTCTGTCACAGATTTCAACAGAAATGGAGGCGGAGGACGGGGAGGACGTGT
AAGGCGGGGATCCAGCAGCGTCCTGCTCCCCTTCGCGGACAGTGAGGGGACTCGAGCTCA
GGAAGGAGCGGGGCGAATCGCCATGTCCGCCTCCACCATCGCTGCCCCAGCGGCAGCGAG
CGGCAGCGGCAGCAGCACGGCGAGCAAGAGAAGGTGGACTACAGTGCGCCGCGCCGGGAG
GAGGAATCTTCGCGGCCTTTTCTTTCCTCTCCCGTCTCTG
>comp1059_c0
CAACAACATCCACCACAAACACAGTGGGCACATAAATATCTGCAGCCCAGCGCGTCTTCT
GCTTCCGATTCGCCGCCTCCGCTTCCTTCTCCCTGGTCAGGAAGGGAATTGTGGTTGAGC
GCACCAAGATCGTGGATACCTGCGTCGGATTGGAGAGGGAGCACCCCCGTCGTCGAGCAA
GGAAGCAGTCTTTGCTGGTGGTATCGCGAAGATGGCAACCCGTATCCAGTTTGAAAATTC
TTGTGAAATTGGTGTTTTTTCCAAGTTAACAAATGCATACTGTTTGGCAGCGATTGGGGG
GTCAGAAAACTTCTACAGTGCATTTGAAGCGGAGTTGGCTGATGTTATCCCCGTGGTTAA
AACCTCCATAGCAGGCACTAGGATAATCGGGCGTCTATGCGCTGGGAACAAGAAGGGACT
TCTTTTGCCACACACTACCACAGACCAAGAGCTTCAACACCTGAGGAACAGTTTACCTGA
TCAAGTTGTTGTTCAGCGGATTGAAGAAAGACTCTCAGCCTTGGGCAATTGCATTTCTTG
CAATGACCATGTTGCACTTGCACATACTGATCTGGATAGGGAAACTGAGGAGCTCATTGC
AGATGTTCTTGGGGTAGAAGTGTTCAGGCAGACAATCGCTGGGAACATTCTTGTTGGCAG
TTTTTGTGTATTCTCCAACAGAGGTGGCCTGGTGCATCCGCATACATCAATAGAAGACCT
TGATGAACTCTCTACACTGCTCCAAGTCCCGCTGGTTGCAGGATCTGTGAACCGGGGTAG
TGAAGTCATCGCGGCAGGTTTGATGGCCAACGACTGGACAGCCTTCTGTGGCTTGGATAC
TACTGCCACTGAGCTTTCTGTCATCGAAAGTGTGTTCAAGTTGAGGGAAGCTCAACCGAG
TTCAATAGTTGATGAGATGAGAAAGTCACTTGTTGATACTTATATTTGAGGTCCGTTGTC
TGGAGGGGCTCTTTAAAATGACAAGAACCTGCCTGCGTCCAAAGGGCCAGAGTTTTATTT
TCATGCTTGGTTACCTTGTGTGGTGATATCTCCTCTTTGTGGATTTATAGATTCAAACAG
ATTTTAAGTTCTTACAGTTGAGCATGACTGCTGAATGGGCATCACCAATTGCCGCCGTAG
ATCGAAGAAGAGTGCATCCGTATGACACCCCCTTTAAAATGTCCGGCTGTCAATGATACC
AATTGTTTGCATTTTGGCC
>comp105_c0
GGAATAACTCAACTCCCTTAAAAGGTGAGAATTGTTTATTTCTAGAATAAGAAAAAAAGC
CCCAAAGAGAATTCTTGTTGTTCTAGGTATAAGAGATCCGGGTATAGAAAATTCGGAATA
CTGTATCGATGAAACAAACTGGTAAATCATAGCGAAACTTAAATATCCACTGCATAACCA
GGAAATGTTTCACGTTGGCCCTACCAGGGGCAACCACACACACTACAGTAGATAGTAAGG
AACACACAACCTCAAGTGTCTAAATGGTGTGATGAGATTAAGCCGCAGCAGCAGCAGCTT
CTTCCTGCAACTGTTTCACCTTGGTAATGTAGTCATTCATGGCATCCTCCTTTGACCTCC
CTTCAACAGCCTTCCAGGCATCCCACTTAGCTCTGTCCCTCTGGTTGAATATGCGAGGGC
GGGCAGTGTTGACTGGTCCAACAGTTGCTTGCTTGTAAAGCCCATACAGAATAAGTTTGC
TCTCATTTGTGGTAGTCTCAGGGAGAGTCTTTGCCTTCTCAGCATGCTCTTCAAACTCTT
CCTTGAGACCCATCTCTCCGACCACTTCTGCTGCTTCCTCTTTCCCTCTTCCTCACCTCT
GCTTAGGGTGCCCAGCTGCTTCCTGCAAAGACCAAACCCTAAGAAATCTCTCACCTATCA
ACTCCAACTACCACCTTCCACCGACGTCCCAACAATTTGGCCTCTTCTTTGGTTATTTAG
GAGGACCCGTTTCCCCGATTTCTTCTGAGCAGGTGGCTGTCGATCCATCTCCCTCTTTCC
CTAGATTCCATAGTGCATGGGGTCTGGGTTGGGGGAGGAGATGGGTTTCCAGAGGTGGGT
TTCTCTTCTATGCCTCCTTTCTTTTGTTCTGTTGGAGATTGCCGCCCTGGAGGTCGAGCA
GAATCAGCAGACTGAGAGGATTTCAGGAAGTGCTGGTGATGTTTTGGAAGATGACCCTGT
TGGGAGATTAAAGGTCTTTGTGTATGAGTTGCCTAGTAAATACAACAAGAAGATCCTGCA
GAAGGATCCCAGATGCCTCACTCACATGTTTGCTGCAGAAATCTTCATGCACCGGTTTTT
GCTATCCAGTCCTGTCCGAACCCTTAATCCTGAGGAAGCTGATTGGTTTTACACCCCTGT
CTACACAACCTGTGATTTGACACCTAATGGACTTCCATTGCCTTTCAAATCTCCACGAAT
GATGAGAAGTGCAATACAACTTATCTCCTCAAACTGGCCTTATTGGAATAGAACTGAAGG
TGCAGATCACTTTTTCATTGTACCACATGACTTTGGAGCATGCTTCCATTATCAGGAAGA
GAAGGCTATTGAACGTGGAATTCTTCACATGCTCCAGCGTGCTACTCTGGTTCAGACTTT
TGGGCAACGAAACCATGTTTGCTTAAAAGAGGGCTCCATAGTTATTCCTCCCTATGCTCC
TCCTCAGAAAATGCAAGCTCATTTGATTCCCCCGGACACTCCTCGTTCAATTTTTGTCTA
CTTTCGTGGTTTGTTTTATGACGTTGGAAATGATCCAGAAGGTGGATACTATGCAAGGGG
TGCAAGGGCATCTGTTTGGGAGAACTTCAAGGATAATCCTCTTTTTGACATATCGACAGA
CCATCCAACAACATATTATGAAGATATGCAGCGGGCTGTTTTCTGCTTGTGTCCCTTAGG
TTGGGCTCCTTGGAGTCCTAGATTGGTTGAAGGAGTTATCTTCGGCTGCATTCCTGTAAT
TATAGCGGATGATATTGTTTTACCTTTTGCTGATGCAATTCCTTGGGAGGAAATTGGTGT
ATTTGTGGATGAGAAGGATGTGCCAAATCTGGATACGATACTCACGTCAATTCCACCTGA
GGTTATATTAAGAAAACAAAGATTGCTGGCTAACCCTTCGATGAAGCAGGCAATGCTGTT
CCCACAACCTGCACAGCCTGGGGATGCCTTCCACCAGATATTGAATGGGCTCGCACGCAA
GCTACCACATGATAAGAGCACTTACTTGAAGCCAGGTGAGAAAAATTTGAACTGGACTGC
AGGTCCTGTGGGCGACCTAAAACCATGGTAACAGCAGCGTTTTGTCAAAGTTTCCTCCAC
ATGTGCTGCCTCTGCAAGCTGCCTAAACTTGATGACACTCTTTAAATCGTGCCAGCTTCA
TCAAAATTGTATATTTTTTGAGTTTACCTCATCTGTTAGAAATTCTTTTTTTCTATCGTA
GGATTAGATGGTGTACGATGGGATGTATTTCGTGTTTTATGATGGTGATTATTGGATATT
ATTTGAGTCGGGATACAAATGATGCCATTTTGATGGTAGCAAAAAGTCG
>comp1060_c0
TATACAGATTGATGTGAAAATCATGTAAGCCGTCACATGAAAAAGGGCTTATAGAAACCC
ACAAGTCTCATTATTGCAAACAAATCTAGTCCAAAGGACAGTGCCTAACACCAAGTACAA
GAAAACTTCAGAAAGAAAAGAGGATGCTTCGACGTCTAATTTGATACAGAACTTCAACAA
ACTCTGAGCATCAATCACCCCACTGCAAAGGAGAAACTCTTTTAAGAGACTCACTTGGCT
TGTGGATTGGAAGCAATGTAGTCGATGAGATGGGCGGTGGTGGAGATCTTGATAGCCTCA
TTGCCAGGAATTTCGAATGCAAATTCTTCTTCCACTGCTGTCATCACCTCGATGTTGTCC
AACATATCCAATTGCAGGTCCTTCTTAAAGTCAGCTGCTGGACCCACCTTGGCGGGGTCG
ATGAAGGGCGTGGACTTTAAGACGGCGAGCACCCGATCGGTCACCTCCTGCTTGTCCAGG
CACGCCGCCGCCACCGCCGCCGCCGCGGAGGAGGAGGACAGGGGCCGGCCGCCGCCACCG
AGGGGCGGCGGACGGCTCAGGATGGTGCGGATCGCAGATCGTGCGGCCGCTTGCATCGCT
GCTTCTCCTTGTCGTCGTCCTCCCCTCTGCTTCGGAATGGGTGATGGCGCTGAAGTACCA
GAAGAG
>comp1061_c0
TTTTTTTGAAAACTGCACCATGTGGAATATATATATAATCGTTCATTACTCATCGCCAAG
GTGAACATAGTGGAGAATCCAGTAAGGAAGAAAGGCATTTACATCCTGGAGATGGGAATG
GGAAGCTTTGGAGTATGATCACATCAAGATTTTCATTCATATGGCACCAATGTTCTTGAG
ACCAAGGACAATCCCCACACCCATGATGTGCCCCACCGTTCCACAGGCCAAGGTATCAGC
CAGGGTGAAGCCGGCCGGGTCGCCGGTCTGCAGGCCGGAGTCCCTCACCTCCAGCTTCAA
GCCGGCGGTGGCCCTCCTGTTAGCAGATGGAGCCAGACCAAAGCGCCCGGCGAACAGCAT
CAAGCTTGTTGTGGTCACCATTATAATGTTGGTAGGAGAGCCGATGAAGTCGCAGCGAAC
ACTGAGAGCACCGCTTCCACGGCGCCGGATTGCCGGCGGCATGACCATGGATGGCCTGGA
TGGCCTGAGGCCATTGAACTGATGGAGGGAGGTCGCCAGTGCACCTGAGCTTAGCTTGGT
GGCCATGGCGGACTGACTTCAGTGCAGGACTACCCTCCCTTCACCTCTCTCTCTCCTTTT
GAAAGGGGAATTACAAGGTCCCTATTCATCTTGGGGTGGAGGTGGGGGGCGACCACCACA
GAAG
>comp1062_c0
CGATTGCACTGGTTGTCTGGAATTATTACTCATTCGTTAATCCTACGAGAACAAGAGGTT
GCTTACGCGTCGGCGCCCGCAAGAGGCTGCTTACGCGTCGACGCCGCGGGCGCCGACGCC
GGTTCCCTTTTCCCCCGTCACGAAAAGGGCCACCGAGTCAGGAGGGGGAGAAAGGGAAAG
AGAGAGACGAATAACGGGTCGGTTATCCGTATTCCTTCTTCGATTCCCGTCCCAATTCTT
CTCTACTGCCTTTCCCTTCCTGAATCGGGAGAAGAGCGATGGGTCTCCTCTCGAACAGGG
TTGGGAGGCAGAGCTTGAAGCCGGGGGATCACATCTACTCCTGGAGAACCGCTTACATCT
ACGCGCATCACGGTATTTATGTTAGTGATAATAAGGTCATTCACTTTACCAGAGGACGTG
GACAAGAAGTTGGAACTGGAACTGTCCTTGATCTTGTCCTCGTCAGTTCTGGTCCTGCAC
CTACTCAGGTACCCTGTTCTTCCTGCTCCTACTATCAAGAAGAGTCCCATGGTGTGGTCT
CATCTTGCTTGGACTGTTTCCTTGCTGGTGGGGTCCTTTACCGCTTTGAGTATGCTGTCG
GCCCTGCCCTCTTCCTTGCCAAGGCCCGAGGCGGAACATGCACTCTTGCAGTCTCAGATC
CAGATGATGTTGTGGTTCATAGGGCAACCCATTTGCTCAGTAATGGCTTCAGGTGCTACA
ACATCTTTAAGAGCAACTGTGAGGACTTCGCCATCTACTGCAAGACAGGCTTGCTTGTGG
TGGAGCAAGGGGTAGTGGGGCAGAGTGGGCAGGCAATATCAATCATAGGAGGACCCGTGG
CTGCTGTCTTTTCAACACCGATTCGCCTCTTGACCACAAACGTGTATGGTATGACAGCAA
CGGCTATTGGGGTCTATTGTGCAAGCCGGTACTTCGCTGATATTGGCAACCGGAGGGATG
TGGTTAAGGTGGCAGTGGAGGACCTGACATCGCAGCTAGCGACAGCAAGAGTTCAACTGG
TTGACGAGAATGGAACTCCAGTTTCTCCACCTAGGTTCGGCCGTGGACCTGCTGCCACCT
CCACCCCCAGCAACAGCAAGACTTCAATCAGTTGATGAGAGGGAGTTCCGGCTCACATGA
CCGCACATGGTTATATATTTAATAAGTTACATCGCCTGCTCTCTCAGTGTTGTATAAGCT
TGTCTACTGAAATCATTTGTTGCCGTCACAGACAGGCTGGGAAAGTGACAGTGCTTGTTT
TATAATGTGTGATCTTTTCTTTGGTATGTGAACTTCGGCTATGTTTCTGTTCGTTAAAGA
CTAGTGTTTAGGTTGAAGTGGCGGTTAAACGAGTTGAATGGTCCGAGCAGGAATAAAAGG
CACCCTGTTGTGGATTGAACGTAGTACGGTCAATGAATGGCTGGCGAGATGAAGAGGGAT
CATCTGTTAGTACAGCGATGGATGTGGGCTTGGAATGCTGGAAAACGTTTGACGTCTCTT
TTGTTTGTTTTTGTGAGATCAAGTGGAACATCATAGGGTTTAACTCGCACACTTCTTTCA
TGGTTTTAGGTAGCGTTTGCTTATTCTCTGCCTTGACTACTGTTCCAGGTTATAGCAG
>comp1063_c0
TGTTGTGGAGGATGGCACTGGGCTTCCCCTTTAAACTGAGCTCTGAGGCGGACGCAGTGG
TGGGGGGGGGTTCCAGATCTGGCCGCGGAGGCATCACAGATCTCCAAAGCGGGCTCTCCA
ATCTCCGCTTCCAGCATAGGTTTTGTTTATCTGTCGGCATCGTAGACCAGCTACAATGTC
GAGAAGACCGGTGAACCCTGCCAGGCGCTTCCCGGACTCCGCGAGTGTTCCACTTGCGGG
TTCATTACACGCTAAGTCGCGGACTTCTCCAATTCTGTCTGTGGGTCTAGTTCTTGTGGG
TGCTTTCCTACTTATCGGATATTCATATCGTGGCTCAGGTGGGTTTGGCAGTGATAAGGA
AGCTATCAAGAATGAAGGTGCTTCCTGCACTTCAGAAGTTGTACGAGATATACCTTTTCT
ACAAAAGGTATATGGGGATGGCATGCATAAAGTGTTGCATGTAGGCCCTGAAACTTGTTC
AGTGGTTTCTAAGTTGTTAAAAGAAGAAGATACTGAAGCTTGGGGAGTGGAGCCATATGA
CTTGGAAGATGCCGACAGTAGCTGCAAGAGCCTTATACGCAAGGGCATTGTTCGTGTTGC
TGATATCAAGTTTCCTTTGCCCTACAGACCAAAATCATTCTCTCTAGTCATAGTTTCAGA
TTCATTGGATTACTTGTCTCCAAGATACCTCAATAAGACTCTTCCTGACTTGGCAAGAGT
ATCAACAGATGGTGTGGTTGTCCTTGCTGGCTACCCAGGACAGCAGAGACCTAAAGTTCC
AGATCTATCCAAGTTTGGAAAGCCGGCAAAATTGCGGAGTTCATCATGGTGGATAAGGTA
TTTTGTTCAGATAGGCTTAGAAGAGAATGAGACCGCTGCGAAGAAATTTGAGCAAGCCAC
AAGCAAGAGGTCGTACAAGCCAGGCTGCCAAATTTTTCACTTGAACTCCAAATCCTAAAC
CTGAATGTCTTCAAATGGGTTCCAAAATTGCCAGTACAGAAAAGTAGGTCCTTCAAGCTT
TGGTGAAATGAAACATCCTGTCGGATAAGTCCGATGGGAAGCAAGTGGTGAAGTAATCAC
GTTATTTGGTGCCTTGGTCATTAGGTTTCGGATATTATTAGTTTCATCTTCATTGGTTAT
AAGATAGTTCAAGCAGTTCCCATAATGTATTGTTGTATTAGGCTTTACGGAAATCACTCT
AGCGAAATGTTAGACATTTTTCATCCGCCTTGGTGAATTCTGATTGGTTGGACCGTAATA
TTGTATCAGTGGATGTTGATTACTTGGATCCCTTTTGTTCATCAGCTCTGCAGATTACTG
TTGCACTATTCTCTGTTATTTGCTTGCGGCAGTTCGATTGGTGTGGC
>comp1064_c0
CCCTCTTGCTGTTTACCAAAAATTTTGCAGACTGGCGCCACACAAAAAAGTAAGTTCCTC
TGTGCATTGCAATTCGGGATACGAGGGTACAATTTCTTGAAAGTTGGACCATCAGCAATA
GGATAAACTCTGTAGATGTGCATAAATAGGGGAATCTTCCAAAAATAATTCAGTTTTTAT
ACAATCCACCTAGTCTCTTTTTACAAATGTCTTACTGCAATACCGTCTTTCAGGTGCACT
TTGAATTGTTGTTCTCCGTGTGATACTGCGTGTTATTGTGAAGGAAACCTGCCAAGCAAG
AACTAATTCACTTCGATTCATCACTAGAAGTGGTCTGAGATGACTGCTGACTTTCACCAG
AAGCTTTCCCAATGGATCTCTTGAACTGAACCAAGATCATGGTCATGTTGTCACAACCCT
CTCCACTGGCAGTCGATGGTGCCAAACATCTGTCAAGGACTCTCTCGCACACTGCAGAGA
GGCTGCTTTCCACATTTATGTGCTCATGAATGAAATCAACAAGCTGCTGACTAGTCATAC
AATCCCAAATGCCATCGCATGCTAAAACAATGAAGTCATCATCATCACAAAGTTCCACGA
TGTTTATGTCTGGATTAGCAGTTACAATTTGCTTCTCTGCAGGTAAGAACTTGTTCTGCT
TAAATTCCATGTCCCCAATAGCTCTAGCTAAATTTAAACTTCCATTGACTCGTCCAGCAT
GGATAAAACCACCAGCTTTCAGGATTCTTTCTCTTTCAACAGCAAGCTCTGGCTTGTGAT
CTCTTGATAAGTTGTATGCCTGACCCTTCCTTGAGATCACACAACGAGAATCGCCGGCAT
TTGCAACAATAAGCTGTTTGTCTCGAATGAGAGCCACACATGCTGTACTACCAGATGAAG
GGCCATCAAAATCAGAGTGGGGTCCCTCCTCAAAGGCCCAATCATCAGTTTGGTCATGAG
AAACTCCACCTCTTGGAGACCATATCAAGCCTTCTATCATGCCAGTAAATTTGTCTAGTT
TATCCCCCAAGATAGCTAACTCTCTCCATCCTCTCTGTCCTCGCATCATCTCATCCATCC
TGAAGAAAGACTTGTGAACTGCAGCACCCACATCACCAGCTAAATAGGCTTCATTTTTGA
GAACCTGAGTGTGCAAATATTTTGCACAAAACTTTGAAACAACTTTCCCTCCATGTCCAT
CATAAACACCAAAGAATGATGTGCAGCTGTCCAGATCTGGGAGGGCAGAATGTGCATCCT
CCATGGTCGCACGCCATCCTTGCATAGATGACAATCCAAACCTAACCCTTTCATTCTCAC
CATCTTCAGAAAGCTTCTCAGTTTTTGGTGCACTAAGATATATTCCCATTGGGTCACAAG
TAATGATCTGTGATCTTTCAGCACAGAAATTCAGCCTCCAGTTGTACAGACAAGAGAGCA
CATCATTCTATACCTTCAATGGGCCACTATTTCTCCAACCCGCATGGAACAAAGCCGATT
CCCACCACGACGTCACACGGATTAAAACCAGGAAACGAGACGAAAACAGAGCTTATCGCG
AGATCGCGATCGCGAGCAAACCGAAGTGAAGAAGATGGAGTTGGCTGGGTGCACTCACAC
GGTCGGGAAGATCCAAGATGGCGGCGGCAAGAGCGAGAGCGAGAGAGAGAGACAGAGACG
AGCACGGAGATGAGAGCAGGGATTGGAGTGTGGTTATAGGGGGGTGGTTGGGTAAACCGA
GAGCCGCCCGCCCCTCGG
>comp1065_c0
CTCAACTCATTATGTGTAAAAAGTTAAAGCCAAAAGTAATTTTCAAATAGAAGTTTTGCC
AAATACGTCCTTCAAACAAACTGCACCATATACATAAAGTATACACTTTTAGATAAGAAC
TTTGATTGGTAAGTATTTTTATACAGATCCTAGTCAAAAACCTCTGAAAGGCATGCTGCC
AATCTGACATCTTTAGAATAAATAAACTAGATATGCATATTTACATTTAAGCCGAGGCAG
GGAAGAGAAAACAATAATAAAAATAGGTAGCAATGGTGGCGCAAGAACAAGAATTTCTGC
GTTCACCGCTTCTGTAATCACCGGTTCTGGAAGTTTAGTGTCTTGATGCAGTAGGCATAC
AAGAACGCGAAGAAAACAGCGAAACCCACCAACACTGCTGCTACTGCCCCCATGAAATCG
CTCTCGTATCCAAAGTAGTCGCTGATGTAGTCCTTGATGCGCGCACGACCTGATCCGGGC
ACCTCAATCGTAGCCTCCACATCCCCGTACTGTGAAGTTATTAACCCATAAACGGTCCAT
GCCACTGGGCAGATCCAGTAGTACCAAATCCACCACTTGGGAATTCTGGGTCTTGGGATG
AAAAAGCCAGAGAAAAGGTTGAACAGTGCGTAGAAGGTTGCTGCCAAGATAGCCGCCACT
TGATGGTTTGGAGAGATTGACACAGTCATCATTCCATAGTAGGTGAAGTATAGGAAGGAG
AAGAAGTTCACAAAGAAGAACCAGAAGAACTTTGCAGCAGTCCACTTGAAACTTAGCATG
GCATATATTATTAGCGTATAGTAGGTCGTCTGGACGAACACATATGGAATTTCCGTGATC
ACCTGAGCAATGGCATAAGGTAAGGCAGAGTACATTCCAGCAGCCCTCTCTCGATAAAAC
ACTGTCCTTTCAATCGCCACAATCGGTTGTACAGTGGAGCAGTTGTTGATGCCCACAAAG
AGCACAGCAGCATACATAGCTCCAATGATGGTAAGCAAATCAGCTGCATTGTCCCTCTTC
TCGCCAATCTTCCAAAATATCGTGCCAATCATTAGGGCACAAGCTAATGTGAAGAAGTAT
CTAACAAGGTTGTACTCTGGGCTCCTCCAGTAAGTCCACCACTGCTTCCAGAGGCAAGAT
TTGAATTGTCCAATGGCGGATTGGGAGAACTGACTTGGGAACCAGAGGTCCTTCGAACCT
GCGGGTGGTGTGCTCAGCTCCTTCACCAGTGCCTTGTTGCGCTGGAATAAAGCTGATTCT
TTGTAGTACTCAGCGAAATCCATTCCTAACCGTACTTCAGCAGCTACTGAGCTTACTTCT
AGCATCCAAGTTGCAGGGTTGTATTTATCTTTGATTTTGGGAACTCCAGGAACTGCCTCG
AAATATTCAATAATCTTATGTGAACGTCGACCAAGAGGTCCAGAGTAGATCACTTGTCCT
CCTCTTTTCATCAGTAGCAGCTCATCAAAAGCCTCAAATATGTCAATACTTGGCTGGTGA
ATAGTGCAGACAACAGTTCTTCCTGTGTCAACTGTGTTCCTCACAGTCCTCATGACAATG
GCTGCTGCCCGAGCATCAAGTCCAGACGTAGGTTCATCCATAAAGATAATTGAAGGATTG
GCAACCAGCTCCACTGCAATTGTCAACCTCTTTCTTTGTTCTGTTGACAAACCTGTTACT
CCTGGAAGCCCCACAATAGCATCCCTGAGATTGTCAAGCTCTACCAGTTCCATCACTTCA
TCCACAAAAGCCATCTTTTCTTCGGCGCTGACTTCCTTGGGGAGACGAAGGAATGCGGAG
TAGATCAAGGACTCTCTCACAGTGACCTGGGGAGAGTGGATGTCGGTTTGCTCACAGTAT
CCAGAAATCCTTGCGAAGGTCTCCTGGTTCTTGGGGTATCCAGATATTCTGGTATCTCCT
TCGATGTAACCCCCCGTCTTCCTCCCAGCCAGAACATCCATAAGGGTCGTCTTTCCAGCT
CCGCTAACACCCATGAGCGCCGTCAGCACACCTGGCCGGAACGCACCCGTGATTCCTCTC
AGCAGCTGGAGCTTGTCTTCGGTCACACCTTGTTCTTTCATTTCTGGAGGCATGTCAACA
TAGTAGTTCACTTCATCAAAGGACATGGCTAGGGGTGTGAAAGGAAGAACCATTCCTCTT
TTGGGAGCGACCCCATTGGCCGATTCGGGAGGTGCATCAGCATTCTCACTGATGCCACCC
ATACGACTGCTCATGCGCCGGATCATCATTTCTCTCGTGTTGTTTCCATCAGAAGATGAT
AGAGATCGACCCATGGACTCTCTCTTCGATCCTGTGTTTCTCAATCTTGGCTCCTCCTTG
GTTTCTTCTTGGTGCGCTTCCATCTCACTGGCTGCTTCCTCGGATATGACAGCTTGTGGT
TTCCCCAGGGGATTGAGATACATGAGCGACAGGGTGAAGAGCACGTTGAAGAGGACAGTG
AACCCAAGCATTGCCGCCACCCCGATCCAATACCAGTACTTCTGGGCGAAGACGTCGAAC
TGGTCAAGTACTGCCAAGCCCAGTATCCTACCATCGTCCGCGAATTTGTCCATCCACCGG
GAGTCGAACATCTCGTTCACGGCTATAGCGTTGAAGGCGTAGGTAAGGGGGGAAATCCAG
TAACCCCATATCCACCAGTTTGGAATCACACTTCTCCTAAGGATGAAGCCACCGAGGATG
AAGACAATGAGGAGGATGAGAGCACCGCCCGTGTTGGCGACGATGTCGGAGCGGCACGCC
CCGGCGGTGAATCGGAAGAGCCCGGCGGCCATCTGCTGAATGAGGAAGACGAGGAGCAGC
TGCTTGAAGAAGCGGCTGGCTTCGGGGGCGAAGCCGATGGAGTAGTAGGTAATGACCATC
CAGACGACGGACTCGACCACGGAGATGGGGATGCGGAGGACGAAGTTGGGGAGGGTGAAG
GCCCAGGCCGGGTAGAAGAGCAGGTCCCGGTGCTTGTAGAACACCGGCAGGCGCTGGATG
GTGAGGGACAGCTCGGCGAACCCGTTGAACATGTTGATGACCATGGCAAAGAGCAGAGCG
CCGATGTAGAGCCCGCCGTCGCGCTGGGTGTCGGTGTGCATGCGCGACCGCAGGAACACG
GTGGAGGCGATGGCTGCCACTATGATGATCTGCACCGTCTTGAAGATGTAGACGAAGGAG
TTGCGCTTGATGAGGAGCCACTCCTTGGCGAAGGAGGCCTTGAGGAGCTCGGAGATGGGC
ACGGCGTTGCGGGTGAACACCAGCGCCGCGCGGTGGCTCTTGGCCTTGTCGAAGGGGGTG
GAGAGCTCGTTGTCGAGACGGAGGCCGACCTGGAAGCGCTTGAAGCGGGCGACGAACTCG
CTGACGGGGACGTAGCGGTAGGGGTGGCTCTTGTCGGCCCAGTACTGCTCCTGGTCTTTC
CGGGAAGTGACCTCCTGCAGGAAGTCGGCGGTGCCCTTGCGCTCGGGGCAGCGGAACCCG
CAGCTCTCGAAGAACTCGAGGACGTGCTCGCGGGGGCCCTGGTAGACGACCTGCCCCTCG
GAGAGCAGGATGATGTCGTCGAAGAGCTCGTAGGTCTCCGGGGCGGGCTGCAGCAGGGAC
ATGAGGATGGTGGCCTCGCCCAGGTGCACGATCTGCTGCAGGCACTTCACGATCTGGAAC
GTGGTGGAGCTGTCCAGGCCCGTGGAGATCTCGTCCATGAACAGCGTCCTGCACGGGCCC
ACGATCATCTCACCTGTGGTGACTCTCTTCTTTTGACCGCCTGATATTCCTCTCTGCATT
GCGTCTCCGACGATAGTATCCCGGCATATATCCAGTCCAAGGATCCTGAGAGTGTAATCT
GTCTGAAGGCTGCTCTCCACCCCTTCCATTGCTGTTGCCTTCATGAAAAGATCAACCTCA
GCTTCCGGGAATATGCCGGCGTCCTTCTCCCTTCTTGCAAGTTCACTTAGAAGCTCGTAT
CTGGAGCCAACTCCTTGGCACCTCGCCGAGAAATCAAGGGTCTCCTTGACGGTCATCTCC
CCGACGTGGACATCGTTCTGGCTGATGTAGGCCGCCGTCTTCTGTGGGACGAACTCCTTG
AGCTTGTACCCGTTGTAGGTCACCTCTCCCCTCACCTCCAGGCTCGGATCCAGCCTTCCA
GCTAAGGCCAGCAGAAGAGTCGTCTTCCCAGACGACGGAGGGCCCAACAACAGCGTCATC
CTGGAGGGCTTTATAATCCCGGAGGCATCCCGGAGGATGGTGAGCGTGGTTCTCCTGCCG
AGCTTGATGCCCAGCAGGCCCACGGCCGTCTCGGCCATGTTTCTGGCCGAGTTGAGCAGC
GACGGCAGCGCCCTGTTGCCTATTTGGCACTCGGCCTCGATGGTCAGGTGCTCGAACCTC
ACCTCCACCGTCGGTAGGGTGATCCCAACCTTGTCAAGCCGGTTCCGGAACTTCTTGAGG
AACCGCTCGTTGTCCTCCTCGGCGACCCGGAAAACCCTCTCGATGAACTCCTGGCGCTCG
TTGAGGCCCAGCTTGCGCACGTCCACCTCCCGGTGGGTGAAGTTCTTCCCGGCGCGGGCG
TGCTGCTCCTCGACGCCGCCCTCCGCGACGGACTTGAAGATGCTCGTCCGCAGCCGGTCG
TAGGTGGGCAGCTTCTCCAACGCCGCCCACCGCAGGGCCTCCTCGTCCTCGTCCACCCTG
CGGCTCGCGTACGACGTCCGCGAGCTCGCCCGGGAGAACACGTCCTCCATGCCCCAGTTG
CTCCTGCTCACGTTCCTGCTTATGCTCCGGCTCAGGTTCCGGCTGGCCCGCCGCCCCGAA
TCCCATACCCTCTCCACGCTCTCCATCTTGTACCTACTTCAGTCTCCCCCTGTTCTCCCT
CTCCGTCTTCTATCTATATATTTTTCGCTGTCTCCCTCTCCTCTTCCCAGCCGCTCTTCT
TCTCTGGACGTGGCAGCTCTCCCCCTTCGCTCTTGCTCCCTCTTGCTCCCTTTTGCGTTT
CCTCTGGATGAGGTTTGGGGGATGGGGGAGAGCTGACAGGTTTGGCGCTTTAGGGGAGCT
GGTGTTATATGCAGAGCGGAGGTGGAAGGAGACGAG
>comp1066_c0
CCCTTCTTCTCCGCCAAGAAGAAACAAGACCAGTCTCATCACAGCTTCCCAGGTTCCTGT
GCGTGCGAAAAAAATTCCAAAAATGGCCAGGAAATTCTTCGTTGGTGGCAACTGGAAATG
CAATGGGACGACTGAAGAAGTGAAGAAGATTGTGACCACCTTGAACGAAGCCGAAGTGCC
ACCTGAGGATGTTGTGGAGGTTGTGATCAGCCCTCCCTTTGTATTTCTTACATTGGTTAA
AAGCCTGCTGCGTTCTGACTTCGCTGTTGCTGCACAAAATTGCTGGGTTAGGAAGGGAGG
TGCCTTCACAGGTGAAGTTAGTGTGGAGATGCTTGTTAATCTGGGTATTCCCTGGGTCAT
TCTTGGCCACTCTGAGCGCAGGTCTTTGCTCGGCGAGACAAATGAATTTGTTGCGGACAA
AGTTGCATATGCTCTTTCCCTAGGTGTGAAAGTGATTGCTTGTGTCGGAGAGACT
>comp1067_c0
ATGGTGCTCCCGAACGAGCGAGGAGGGTTTCGGTGTTTTTCTTCGCTTCCGACCTCTCGA
GTTCAGCGGCCGCCGCCTGCTCCTGTACTCTGCAGCTGATTGTTCACGCAGCCCTCGCCA
GATTGAAACCAAAACATGGTGCTCCCGAACGACATCGACCTGCTGAACCCGCCGCCGGAG
CTCGAGAAGCGGCGGCACAAGTTCAAGCGCCTCGTCCAGTCCCCCAACTCATACTTTATG
GATGTCAAGTGCCAAGGATGCTTCAACATAACGACCGTGTTCAGCCACTCGCAGACCGTG
GTGGTGTGCGGGAACTGCCAGACCATCCTCTGCCAGCCGACGGGGGGCAAGGCCAGGCTC
ACTGAGGGCTGCTCCTTCAGGAAGAAGGGCGAC
>comp1068_c0
GTCTGATTCCGTTCGTAGAAGCTCACACAATTTCACATTACAGTAAAAGGCATATCCGAC
AAAACTCACTTTTGAACTTTCTTTCTTAAAATGAGGTGAGAGTTGTAACTAACTTGGGCA
GCTATGTAAGTTGAACGTTCCTTACGATCAATTTAACCCAATTTATGGAGCTACAATCTG
AGGCTTTTGGTTGGAAGTCGAGCAGCAGTTAAATGACAACATAAATGGCTACCATAACCT
AGTGCCCTCTCCTGAATCTCCTTGCCCTTCCCTAATGCCATAGTTGGAAATGTGCCAAAA
GTGGGGCCGCCCAAGAGTGCGAGGAACGAGCATCAGATAGAAAATGCATAGCTTACATAC
ATAATTAGAAAGGGGTGACAAGAGTTTCTCATTTTTCGATACAAGCAGTCTTTGAATGCA
TGCAGGAGAAGCCATCATACCCATGATTGCAAAAAGAACTCAAACGTGCAATACACGACC
TGACCAGTCATTAGCATGGCATTCCCACTTTGTCTGCAGGAATTAGTACAGCTTCCACTG
GATTTCTCACCAATGATTAAAAATGCAGTAGCAATACGACAGCGCCATCTTCAAAACAAA
GGCTACTTCACATGTCAAAGAGACCTGGTCTGTCATCATCTGTGCTATGGCACTCCGAGA
GCCATAAATCCATGTGATACGTGATCTGCTCTCTCACTTTTATAACTGCCTCAGGAGATG
TGCATTTTTCCGGATTGCCTGCTTCAATGTTGAAGGAAGACTGAGGACATCCACTCAGAT
CACTGCAATGGCCGCAATTATGGCACTTGATGATATATGAAGGCAAATCATTAGATGATT
TCTGCTTAGAAGCATGGCGCCAAGGATCCTGAGAACCATTTGTAAAAATGATCCTGGAAC
CAGCAATCTTTGTGCCTCCATAGTATATGTTGGTCATATCCACCTCCGGGTAGACTCCAT
CGCCAAAAATATTCTTGCAAAGACCCAAATGGTATCCCAAGTCTACTCTGGCGGAACGAA
CACTATCACTATATGGTGCAACCTGAAAATAAGCAACTTCACTGCAAACTTGGTACCACC
ATAGTCTGTCAGCACTATGTTCTCCGGGAGAGATGTTCTTTAAATACTGCTGATCGTATG
TTTGAACTGTCTGACCAAAAGTTCCCACGTAATAATCCTTCACATACTCAGCATATGCTT
CCACTAAATCTCTGCCAGTCTTCTTTGCTTCAGTGAGTGGGGTGCATAGACGATCTGGAT
TCCCATATTGAATCGCTATAACTGCAGCATCAGCAAGGAAATACAGAAAGTCACCATCAA
TCTTCAGCTCAGATGCTCCAAACATATCTTTCACTGCTACTGAATCAGATACAAGTCTTT
TCTCAACAAGTTTTGTTATTTCTTGAAGTACAGCTTTACACTCAGGACCAGCTGACTCTC
CAACCTGTTTATCAAAATCTGTGAAGTTGTAGACAGCTTGAACAACAGCTGAGCTTGCAA
GGCTTCCACATGTCAAATGAGGAAATTTTAGACGAAACCAGGCACTTAATGCTCCAGAGT
ATGAACCACCAAACACAAACCAGGGATTTTCCACATTCAAGACATTGTGTCTTGCATTCA
GTAATTGCTGATAATACTCACGGAAAACAGCCAAGTCAAAGAGAGCCTGCTTAGAGGAGA
GGTATCTTAGATTTTCCGTTGTTAGAAACTTGAAAGGGGAACTCTTCCCATAGTATCGAT
GCTCGAGAGCAAGTATAGCGACACCAAACTTCTTTGCCAAAACAGCAATATAATTGTTTG
TGATTCCACGAGCCGTGCCTTCACCCCCAATTATCAAGAATATTGGTGATTTAGGATCTT
CAAAGTAATCAAGAAACTCATAGTACCGCTGCTTGAATTGACGATGGTCGGTCGGAGAGA
AGTGATCGAGCGTCTGATTGAACCAGTGCTCGTCCGTGGTCAGGTACCTGCCCTCGTCGG
TGGGCAGGCGGAACCTCCGGCACTCCGCTTCGGGAAGCCTTCCCCCCAGGAGGGCAACCA
CAAGGGAGAACACCAGCGGCCAGAGCAACAAGGTAGGCATTGCCTCCTCTCTCTCTCCCT
CTCTCTCTCTCTCTCTTCCACCCGACGGCCTCCCGCGAGCGAGAGGGGGAGGAGCACAGC
GAGCGAGCTGAGAGGGATCTCTAGAGAAGAGAGGGGGCTCCTCGTCCTCCTCCCCCCTCC
TTGCGGCCGCCTAGGGTTTCCAGCGGACCGCTCCGATCGGCCCTGGGATCGGGTTTATCC
GTCGATCGAGGGGGTGGGAGCGTGGCCGGAGTCGATCCCGTGGCGGCGCAGGCGCAGGGG
ATGGAGGCCGCGGTGCTCGACGACATCATAAACAGGCTGCTGGAGGTGCGATCGACCCGG
CCGGGAAAGCAGGTGCAGCTTTCGGAGGCGGAGATCAGGCAGCTCTGTGTCGTGTCCCGG
GAGATCTTCCTGCAGCAGCCCAACCTGCTGGAGCTCGAGGCGCCCATCAAGATCTGTGGT
GACATTCATGGACAATATAGTGATCTCTTAAGGCTTTTTGAGTATGGTGGCTTCCCTCCA
CAGGCCAATTACTTATTCCTAGGTGATTATGTTGACCGGGGCAAACAGAGTTTGGAGACA
ATATGTCTTCTTTTGGCATATAAAATCAAATATCCAGAAAATTTCTTTCTTTTGAGAGGA
AATCATGAATGTGCATCTATCAACAGGATATATGGATTTTATGATGAGTGCAAACGTCGA
TTCAATGTGAGACTATGGAAGGTTTTCACTGACTGCTTTAACTGCCTTCCAGTTGCTGCA
CTTATTGATGATAAAATATTGTGCATGCATGGTGGGCTTTCCCCTGATCTGTCAAACTTG
GATCAAATTAAGAACCTGAGTCGTCCAACTGATGTCCCAGATGCAGGCTTATTATGTGAC
CTGCTTTGGTCCGATCCTGGGAGGGATGTTACAGGCTGGGGAATGAATGATAGAGGGGTG
TCCTACACATTTGGTGCTGATAAGGTTTCAGAATTTTTATCAAAGCATGATTTGGATCTT
GTCTGCCGTGCCCATCAGGTTGTTGAGGATGGGTATGAATTCTTTGCTGATAGACAACTT
GTTACAATATTCTCAGCCCCAAATTATTGTGGAGAATTCGACAATGCTGGTGCAATGATG
AGTGTTGATGAAAGCCTGATGTGCTCTTTCCAGATTCTTAAGCCTGCTGAAAAAAAGCAG
AAGTATATTATGTCAACTAAAATCTAATGGTGATGGAGAATAATACTCCTAGTGTTTGCA
AGTTAATTTTTCCTATTGGAGGATACTGTAGGAGGATTGAAGCCTGCAAATGTCGAGCAA
GATCAATTAAATTGGGGCATTGTTGCATGTGTGCCAAAGTAATTTATTCAGATACTGGTA
CCAGCAAATGGTCTGTAGGCCAATCTGAACATTTGATGGAGAAAGCATCTGTATGGCCAC
TCTGAACCTTGGATCGGTAGAGCACTTCCGTTGGTTATTTTTATTTATTTTCTTTGTGCA
ACTCAACTTTTGGTGTACATACAATGTTCATTTTAACTGTTTTAGTAGCTGGCTGTGCAC
CTGCAAGAACAGCCTTTTGTTCGTCAGAATTTTTTGGTTCCCCGGATTTGAAAGCTGTAT
CAAAAGAATTTCTCTAGAACTCCGGTTCTATTAATGTGGGGACCTGCATCTACGAGGAAC
AATGTTCGGAAGATTGCTCCTGATTGATTGAGGACTATGGGAGACAAGGGAGTACACTGA
CTCAGATGAACTTAGCATTTGCTTGGTCTCGCCGTGTCTCGGTGTGTTCATGCCATTGTA
ATCCTCAGCTGAGAATCTTGTGACCTACCTATGTCTTTCCATTGCCGTGGAAACCATGCC
ATTATGCTTACTGGG
>comp1069_c0
CCCATTCCTTTCCAAAACAAGGGGGTGGGGGACGAAAAGATCCGATTTTTATCAGCCTCA
GAAGCCCTTTTGACTTTGTCACCAGAGGTGCTGTGAGTGCAGAAGCACCACCTTCCTCCC
TCTATATATAACGTCGCCGGCTTGCTTGCCAACCCAACAGGACAGCCCTTCGCTTGCCCC
TTCACAATCCATAGCGGCAGAGAGGTTTTGAAGACAGGGGATTCCCTTCATCTTTCTGCC
CACCGCTTCTTGGCCGTCGGGTAGGCAGGGAGGCCGGCAAAAGGCGTCACCTTTTTTGCA
GTGGGTTGAGAAGAAGAGAGGAGAGATGGGCAGGTCCTCGTCGGCCATGGAGATCATCCT
GTCTCTGCTCGTGGTCTGCGCCGTGGCAGCGAGACCTGCCCTCGCTGGCGTGGCCTTCTC
CTCCCTCCAACGCACCCTCGTCGTCTCTGCTTCGCCCAAAGAAGGCCAAGTCTTGAGAGC
TGGGGAGGACGCCATTGATGTATCGTGGGCGCTGAACCAAAGCTTCCCGGCGGGCACTGA
TGCCGCCTACAAGGAGGTGAAGATCAAACTGTGCTATGCTCCAGAGAGCCAGACTGACCG
TGCATGGAGGAAAACCAACAATGACCTCAGCAAGGATAAGACATGCCAGTTTGAGGTCAC
CATCCAGCCTTATAGTGGCCCTGGCAGCAAGAACCTCAAGTACCTGATTGAGAAGACGGT
GCCAACTGCAACATTCTTTGTTCGCGCCTATGTGCTCGACTCCGCTGGCACGGAGGTCGC
CTATGGCCAGACCACCAATACAGGCAAGACCAAGAATCTGTTCAAGATCCAGGGGATCAC
CGGCCGCCACGCATCGCTGGATATTGCTGCGGCGTGCTTCTCTGCCTTCTCAGTCGTCTC
ATTGATCGTCTTCTTTGTGGCGGAGAAGAAGGGCTTCAAGAAGTAGGATCATATGCTTCT
GCCTCTTGGACAAGCGAGCAAAGGATCCACCACTTTGTCTCTGTTTCCTACTATTCTGTT
CCTCCCTGCAGGTCTCTACACCAAAGTATTAGAGAATCAAGATTTCATCACATACATACC
AGCTGTTTGTAGGTATATATATCCAAGTTGGATTCTGAATCAACTGCATGTTGCATTTGT
ATGAAAAGTTGGATGCTGTCTTACTGCATCCTACTTGTAATTTGTAAGCAGTTAAGAATA
TGGTTATATTTTCAGATGCAGTCAATTATTGGTGTGCCCACTCTCTGCAAATTTGTTGGT
AAGCGTATGATTACATAACCTATTCCTGCG
>comp106_c0
GTCTACAGTCAAAAACATTCACAACTTAAAATTTCAATCAGATGTTAACAGCACCACACC
TTTTATAGATGAGAACCACACAAAGTAGAATCCAAGTCCGAGTGGAACTCTTCCTTCTCC
CTGTCTTATCTGTGACAAGGATGCAACAAGGACACATTTGCAGAGTCCAACGGGGAACAA
CCCCACAAACTAATCAATCGAGCTGTTGAGACAAAAATCTTGTTCACATTGTCATCACGT
CGCTCCACCGCATTTCAAGCTTTTAGCACTAAACAGTACCATTCTCTGCTGTAACTACAG
CATCAGGAAAGAGTTGAAGCAAAGATGAAGAAGGTGAGAGAAAACGGGACAGAAGGCAAC
ACCATGGCTCTCCCATCTCCACTATTGCAATAACTTATCTGATTGATTCTTACAAGTACA
TAAACTGCAGCATCTACAGGGGTGGAAAAGGGCATAAGATCACTAATAAAGAAAAAAGAA
AGAAAGCCCCAGTCCACACACCCCAAGGTACAAAAGGCGAAACCACACAAAAGGACAAGG
AGAACCTGTCAGAAGCTACCGCCTACCCGTACAAACCACAACACCATGTTCCAAACTTAT
AACCCCAAAAAAGGTAAAAAAGGATGAAAGAAGAAAACCCAAGTAGATATTTGAAGAAAG
CAAGAGAAAAGAAGCAGCTGATTTTACCCGGATTTATGGAAAGGCCATGAACGAACAGGC
TTTACTGCCTATAGGAAATACAGACTGACCCACAAACAGCTTTGCTGCTTTTGGAAGCCA
GGACCACCTCCCCCATGGAAAAGAAATGATAACGCTAAACTAGGAAAACATGTATTTGCT
TTCTAAAGCGAACCAATCGCTTCTGATGAGGGGGCAAGTAGGGCTGATTAAGCTAACAAC
CGTTTGCAACCCCGTTGGCAACAGCCCTTTTCTCAGTTCCTAATTTGGCAACCTTCTGGG
CTTCACCACCAACTGTAGAAACACCATTCTCCTCAGATTGCTTGCGTTCTTCGAGAGCAC
CCTGGATGGTTTCCTTGTTCAAGGCAGCCAATTCCAACGGCTTCTGCAACCTTGGCTTCC
CATTTTTGGCAATCTCATTTTTCTCCTCGGCAGCAACAACTTCAGCTGACTTTCCATCCC
AGACCTGTTTCTGGAACTGCTGCTGTTTGGCCCTTCTCTCTTGCATAGTCGTCTGGCGGG
CCTCATAAAACAAAAAATCATCCAGAATTGATGTTTTGCTTACATGTTCCTTGAATAATT
TAATCATCTGAAGCCCCTGTTCAAGCTTCACCTCCTGAGTGTCTCTGCTGTTTGTCACTG
GTTTATTGTCATTGTTCTCCAGTGTAATATGCTTCAGGACACTGTTGGGTACATCCTTCA
CTATATGCCACTTGACAGGGAAACAACCGGTCCACTTGCTTTGCTGCCAGTAGTCTACTG
TCTTGTTAAAATCAACAGGACCCACCATTTCCGCAACACCAACAAATTGCCCACTTGTGT
TTACGGAGAAAAACAAGAAGACAGGACAACCACCAGCCTTCTCTTTTGATTCTTGGTAGG
CAGCATCAAGCTTCTTGTTCCCGCTGGCAGTGCTAGCCCATACATTGTATTTGACACTCT
TGTGAACATCATCCTCACTGTATGACTTGATTACAAAACATTTTGCATCAGAATACTCTT
CAGGAAAGTCCTCTTTGTTGTACAGGTCTTTGTCTGGAACTACACTAGACTCTTCAACAT
TCCCTCCTGAGGGCAGGTTCTGCCCCTTGACAGCAATTGTTATGTTGGGTCCAAGCCCCT
TTTGGGTCTTGAAGCGTCCGGATCTAGGTCCTCTATTCAGCTCACCTATGCCGTCCATGT
TCTCATTGCCATAGCCAAAAAATCCATTGCCCCTTCCTCGGGGCTTGTATTTCATGTCAA
CAGCCAACCAGCCACGGCTGTTTGTCCTGGAATCATAGCCATGTGATGAAAATCCTAAGC
CTGTTCTGTATGCATTTCCACATTGGCCATACATTCTAGTGTTTGGATACAAACCACTCA
TGAGTCCAGGAGCAGCTGGGCCCATCCCAGAAGTTGGCCTAGGTGTATGTAAACCCATAG
GATGAGAAAAGGGACGCAGATTCTGACTCCTTGTTGATGAATTGTTGCTTAAATGATAAA
CTGGTGACGAGACAGAACTTGTTGTGGCTAGTCTGTGCTGACCATCTGGAAAGGCAGAAC
TGTCGAGCCATGGGATAGGTGAACGAATTCCATCATATGCATATCGTGAATCAGGGTAAC
CAGATGGGAGTCCACCCTGCAAAGAACCTCTTCCATATGAACCATTTGAACTGATGGGTG
GATTTTCGGGGCTTGGCCTCTGTGGTGCTGTTCCATTGTTACCATTCGAGCTACCATTAG
AAGCTCCATTTGAGTTTGATTTTGTTGCATCTACCGAAGCAGTTGACTGATCTGAAGTGA
CAGGTGTGGAAACTTCTACTTGGGAGAAAGATTGTTGGCTACTAGGTGTAAAAGCTTGAC
TTGTGGGTATCGGCGGTGGGTAGTAGGGACCTGGATATTGATAATGCTGAGGGCCATATA
ATTGACCATCATGTCCCACTGTTGGAACTGGAGAACCAGGAGGCGCATATGCACCATATG
GTGCATAACCATAGCCATGGTGGTAGATATCCCCGTACACTCCAGCAGGTGGCAACTCAT
CAGGGTTTACATATCTAGAGTATTCCTCCCACTCATTAACTGAACCATCGTAAGCTCCAT
AGTAATAAGCCGGTGATGCGTACCCATAAAACATGCTTGGATCCATGAAATCCTGAAGCA
GAGGTGTCGTTGACCGTTCACTTGACGGAACCGGCGCACTCACTATGTCCCCCCCATTGG
CAGACCCATAAGGCTTCTTGGTGACATCTGAAGCACCGTTTGTTTTAGTCTGCGAATCAA
GTGACAATTTTTGCAGCAAATCCGTGGCTTGGTCAGCTGCCGGGGCGACGGCCGCCATCG
TGCTTGAGCGGATCTGCTGCAGAGGGACCGCGACCACCTCCTCGGGGGGAGCTCCGACGG
GAGTTTGTGAACGAAGCCCGTTCCCAAACCCTAACCCTAACCCAGATAAGGATACAGAGG
TAGAGAAAGACAGAGACCAGTGGATTAGGGAGAGGGTGGGGGAGGGCGGAGGAGAGAGAA
AAACCCTAGAGCAGAGGGAGGAGAGCCGCCACACAGCCAAAGCAGGGTTGGGGAGAGAGA
GAGAGAGAGAGAGAA
>comp1070_c0
GTGAACTCTAACTAAATATGTCAAAAAAACTTCATAAATCTTGATAACAGTAAGAGAATA
TATGCAAAATTTTAGTAAGCTTAGGGATATATATGGAAAATATCAATGAATTTAGAGGTA
TTTGTGCAAAATCCTTAAGTTTGATTTAATAACATTTTGACGGAAGGGCATAACTGCAAC
ATTTCTGAGATTTCGGGGGTAGTGAAGGCATTATGTGGGAGTTGAGGGTACAGATGCAAA
TATGAAGTTTTTCAGGGCTATATATGCAAAAATCCCAATTATATCATGTTCTTAAAATTT
TGTATATGTTGAAATTAATGCTTATTTCACCATTTCTTCACAAATTTTTCAGATCTTTTA
CCATTTTGAAATTTTTCCTGAGGCCATTTTTCCCAAATCCTGACTTGCAACATTGCATGT
AACTATATCAAAATAAAAACTCTTTCTCTTATATCGAGAGCCCTAACCCTCTATCCAAAA
CAGGACCTACAAAATGTCAATCAAGACTACTACAACTACATCGCTTGTTACCATGTTATA
CAGAAACAAGATACAAATGTAGGACACAGCAAAGATCAAGAGACACTGGGTCCAATAATA
CTTTGCATTGGCAGCCTAAAATTTCATCATCAACCAGAAAATTTGGAGGTTGTGACAACA
GAAATACAAAGCCGCCTGTCCTCAAACTTCACAATTAGCACTTAACTCTTTCACCATCCA
CCTTCAGGAAAAAAAAGCCTCTTACCATCCACCACAATAAGCATTCCCCACTAATGCCAG
ACTCCATCACACATCATTTCTATGGTACCTGCTCCTAGAAACTCTCTAATAAGGAGCTAA
TTATCCCAATCATAAACTTGCACGCTTATTCCCAATTTTGTCACACAAACCTCCATATGC
ACATCCAATCTTCACCCATTTAACTGCTGGATGCGAGAAAGGTTACAAGATATATTCTTA
GTGTCACTTTGTCCTTTTTCCCTGGTAAAATTTCACTGGTGAGAAGCCACTCCCATTTTT
GTCAAGAACATCCAAAGAGTCCTTAGTTCATTAGCCATTGGTTTTGGAGCTAAAATTGAC
ATACATTGGAGCAAGAAACTCAATATAACTACTTGCTTTAGCAATCAAAAGTTATCCCTG
AATGCATGCTAACTCATCTAATATCAACATCATTAACCCAATCATAACAAATTAACCCCC
ACACGTGCAAACCCCATATTGGAGGTGGAGGGTCAACTGTTCAATGCAGTAGCTGCATCT
TGCACCCAAGCAGTATAGAATTTTGTACATGCTTTCCGATGATTCTTGCTAAATTAATCT
TAAGACACTAGTACAAACCAATAACATGCATATCATATACATCATCATCTACGACGTGAA
TTCAATTAATGTTACTATATGTTTCTGTAAGCATTGTAGGCAAACAAGAGCAAACACACC
TGCCATGTGCAACAACTTTTATGCATTCATCAGCCACCGGAAAAGAATCCATTATTATTT
TTTATTTGGAAAAACTTCAATTACACAACACCATGAAAGTCCTACAATGATCTCTGCTGC
TTCTTGATCTTTCTATCAGACAAACAGTTGAATAGGATGAGGGCCTGAGTGAGCAATCAA
GTATGAATTTGAGGTTCCAAAAAATTCAATGAAGACAAGAGAAAAGACAGTCATGACAGG
GAATTGAAGAGATCTAGCATTTGCTCGCCTCATAAAAAACAGCAGTGTTTGGCAAAAATC
ATGCACAAGAAGGGTTCATACTTTCCTATCAAGTTACACTCTGCAATTAACTCCCCACTC
CAGAGGACCATAACATGGCTGGATGGATTTGGTGTGTGGGCCCATGGTGTTTCTTTTCTG
ATCATGCAGGCTCTTATTTCCCATTGATGACAGAAGGGATGACACCATTATGAATAACAC
ACTAACAGTTGGAGACAAAAGATGGGTTCTCTGAACCCGTGAGGCTTTAAACCAGGAGAT
GTAAATATTTGATCATATACTATAAAAACCATATATTAGAATAGAGGGACAAATGGCACT
ATGATGTGGTGCATATCACCCACGTAGTACATTTATGAAGAAGACGAATATCTTAGTCAT
GGAAAGGCACATAAATAGGTTACCATCGTTTTTTTTCTTTATGCTAAAATGCCATTTAGA
TCATCTATCAACCTTTGCCTCCACTTGTCAAGGCAGCGTGCAGCTTAGTCATATGCAAGT
CATAAATATACTGTAACCAAATACATGAAAAAGTTTGTTAAAGAGTAGGGTATCTAGCCG
TTTCCTATTCAAGAACCCTATATAGTAGAAAAGAGTTGGATATGTTAACTATCACTTATT
TTGCTATCAGCATTAGCTCAAACTAGAAAACATAATCTTGGATAGATGGTGAGACTACAA
TTCTTCAACTCTGGCTAGAATGACAATTTGACTTTTAACCCATTGAATGGCTACAGCACA
TCATTCATCGAGTAGGTAGGGACTTCA
>comp1071_c0
ACTTGGAGGCTTGCAGCAGCGTCAACTCTGCTTATCAGAACAAATACCACCGGTGTTCTC
TATCTCCATCCCTTGTTATTTTCCCCTTCTCCGCACCTGCAGCTTCTTCTATCACCACTT
GCTGCTCCAAAGCATTAATTGCTGCAAATCATTAATACAGTGAAAGAGAGCCATCTTCCT
CTTCCGGTATATATCGATCCCAGCATGGCAAATCTGCTCCTCTCCACCAGGGCACGGCAT
CAGAGCCTCCCGGAGGGCTACGTCCGGCCGGAGCAGCAGCGGCCGAGGCTTCACGAGGTC
ATGAGCGACGACAACGTTCCCCTGATCGATTTGGGTTGCTCTGACAGGGGGCAGATCATC
CGGGAGATGCGCGACGCCTGCCGTTCTTATGGTTTCTTCCAGGTTACTAATCATGGGATA
TCCAAGGAATCCATGCAAGAGATGATGGGGGTCTCCCACGAATTCTTCAGGTTGCCGGCG
GATGAGAAGGCGAGGCTCTATTCCGATGACCCCTCCAAGAAGACGAGGCTGTCCACCAGC
TTCAACGTGCGCAAGGAGACAGTTCGGAATTGGAGAGACTACCTTCGGTTGCACTGCTAT
CCTCTGGAGGATTACCTCCCCGAGTGGCCCTCCAATCCCCCTCACTTCAAGGATGTCGTC
AGCTCGTACTGCAAGGAAGTCCGGCGGCTGGGCTTCGAGCTGCTGGGGTTCATCTCGGAG
AGCCTGGGACTGGAGGAAGAGTACCTGGTGAGGGTGCTGGGGGAGCAGGAGCAGCACATG
GCCGTAAACTACTACCCGCCCTGCCCGGCGCCGGACCTCACCTACGGCCTGCCAGCCCAC
ACCGACCCCAACGCCCTCACCATCCTGATGCAGGACCAGCAGGTGGCGGGCCTTCAGGTT
CTCAAAGACGGCAGCTGGATCCGGGTGGATCCCCACCCCGACGCCCTCGTCATTAACATC
GGCGACCAGTTGCAGGCACTGAGCAATGGGCTGTACAAGAGCGTGTGGCACCGGGCGGTG
GTGAACTTGGAGAAGGAGAGGATGTCGGTGGCGTCGTTCCTGTGCCCCTGCAACACGGCG
CTTATCAGCCCCCCCGAGAATCTTATCGCCGAGGTATCCCCGGCGGTCTACAGGAGCTAC
ACCTACGCCGAGTACTATCAGAAGTTTTGGAGCCGGAATCTGGACCAAGAACACTGCCTG
GAGCTGTTCAAGTGCTAGCTAGCTAGCCTAGCTCATTTGATATATATAATTGGATTAATT
CGAATATCATGGCTCATATTGTCTAATCCATTTGGGACAGATCTTCTACGGTCTCGACTG
ACCGTAGAGGATCAATAAAGAAGGGGGAAGGGCAAAAAAATGCGAATTCACCTCCCCTCC
TTCTTTACTAATTCTCTACGATCTGCCGAGGACAATAAATGCTTTGCACTCAATTTTCTC
CTTTCAGGTTTGATTTGTGTATGTACTGGTTGTATTATTGTACCATTGGCTTAAAAAAAA
TGCGAATTCACCTCCCC
>comp1072_c0
CCCTTCTGCATCATTTGGCATTTGCACTGAAAATATTTAATTTTAAATGTGGAAAAGTTT
CCAAAGAAATCCTCGCGAAGTGGAGGTGAACCTCTGGGTAGAATGTGGTATTGTAATGTC
TCAGAATGAAATGCACCAAGTTTGCAGCTTACATTTGATGACAAAGCCGTCCAAGGATAT
AAATGAGAATATAGATAACAGAGCAAGCAAGAAATAGTTTGAGGACATGTTTTCCTCTTC
TGGAGCTAACAGTGAATTGTGCAGAGATGCATATCTTCGACACGAGCCATAATTGTGCCC
GAAAGGTAGGAATTTGAACAGGAACAGACACTAGGGTGTCTGGGCTGTTCGAATTTGCAC
TGCAATCATCTCTAACAATATCTGCTCACAATTTAGATGTCTAGCCCGTTTCATCTGATA
TTGCCTCGGAAATCTTGTGGAAGTTCAACTAGTTACTGGAACTAATGATCCTTTTTGCAA
AAGATGGCAAGCAGAATGCAGCAGAATGAATCTCAGAGTTGTAAAATTTCAAAGGTCCTT
TAGATTCATCCCAGGCACCACTCTCATATATGGGATTGACTGGGTGCAGAAAATCAACTG
GTGGCCCTTCAGTAGAGCAAAGCATGAAACCAATAACCCCACTTGGGTATGTTGGAACTG
TTGTCCATGCATAGTTCACAGAGCCTTTAAATATGTGACGGCAGTTGGACACAATATCCT
CAATAATGTGCATGTGTAACCATATGCTCTCTGCTTGTGTGCATATAACCCCTCCTGGGC
GAAGGGCTCTAGCAACTGATTCAAAGAAGGGCTTCTCAAAGAGTTCTTGAGCTGGGCCTA
TAGGGTCAGAAGAATCGACTATAACTGCATCATACGTGCCTTCAGGAACACTCTTAAGGA
AGGCCACACCATCACCAATGTGGAGATTAACACGAGGATCATCATATCCAACAGCCAAGT
TTGGGAAAAATTGCTTGGACACCTCTATGACCATTGCATCAATCTCACATATATCTATAT
GCTCCACTGAAGAATGGCGTTCCACTTCCCGCAGAACCCCACCATCACCTCCTCCAATGA
CCAGTACCTTCTTAGGATTTGGGATAGAGCAAAGAGGAAGGTGAGCAATCATTTCCTGGT
ATGCACACTCATCCCTCTCTGTCACCTGAATTACTCCATCCAAAACAAGGACCTTTCCAT
ATGTCGACGACTTAAATACAATAACATTCTGGTACTCAGACTTCCCTTGGAACAATATCT
GTTCTACCTTCAGAGAGTGAGCTTCCCCAGGCCACATGGGGCTGATCTCGGAGAACCACC
CGGGGATGACGGCCGACATGCCCGGCAGCCCCTCCCCCGCCCCCTCCA
>comp1073_c0
GGCGGGTGAGGCGGCCGCGGCCCTCGACGAGGCCGTCGCCGTGGCGCGCCGCCGCGCCCA
CGCCCAGACCACGTCCCTCCACGTCGTCTCGGCGCTGCTCTCGCTCCCCTCGTCCTCTCT
CCTCCGCGACGCACTCTCCCGCGCCCGCAGCGCCGCCTTCTCCCCTCGCCTCCAGCTCAA
GGCCCTCGACCTCTCCTTCTCCGTCGCCCTCGACCGGCTCCCCTCCGCAGCCCCCGCCCA
CTGCGGCGACAACAACAGCACCATGCAGGAGGAGCCACCCGTCTCCAACTCCCTCATGGC
CGCCATTAAGCGCTCCCAGGCCAACCAGCGCCGCAACCCCGACACGTTCCACCTGTATCA
GCACTACCAGCAGCAACAGCAGCAGCAGCAGGAGCAGGGGCGGCAGCAGCAGCAGCGGCA
CTCGGGGGTGTCGTCCGTGGCGAAGTCACTGCTCCCGGCCAGGCGCCGGCTCCGCCTCGA
CCCGGCCAGCAAGCTCTACTTCCCTTATGAACCTGGTAAGCAGGTTAGAAGCGCAATCAG
AATTAAGAATACCAGCAAATCTCATGTAGCATTCAAGTTCCAAACAACTGCACCAAAGAG
CTGCTTTATGCGCCCCCCTGGAGCGATTCTTGCTCCTGGAGAAAGTATCATAGCAACGGT
CTTCAAGTTTGTAGAGCATCCTGAAAACAATGAGAAGCAACTAGATCAGAAGTGCAAGGT
TAAGTTCAAGATCTTGAGTTTGAAAGTTAAAGGACCTATGGAGTATGTGCCAGAACTGTT
TGATGAACAAAAGGATCAGGTATCAGTTGAGCAAATTCTACGCGTTGTATTTTTGGATGT
TGAGCGCCCTTGCCCTCAAATGGAGAAACTGAAGCGCCAGTTGGCTGAGGCCGAGGCGGC
ACTTGAGGCACGCAAGAAGCCTCCTGAAGACACTGGTCCAAGGATTGTTGGTGAAGGGCT
TGTGATAGATGAATGGAAGGAACGAAGGGAAAGGTACCTTGCTCGACAGCAGGTTGGCGT
TGATTCAGTGTAAATTACGGGATCAGGTCATGGTAATACTTTTCTTTGTCTTGGTTGAGT
TGAGTTACTAAGTAATTTGTATGAATGTCCGTCCAGTCCCCTGTGCTCCACAAAAGCTTT
CTCGGAGGAGGGGTCACTAGAGGGTTCAGCCACAAGCAATAGTTTTCTCTTGTCGGATGA
ACTGGTGGGGTTTGTGTTAATTTGGTTCAGGCGTACATCGTATTTGTAGATAATGGGATT
TTGATTGTGAACCAATAAAGGTTTGTGGGAAACATGAAATGGTTGTATATCGTTCTTTCT
CATGGCGTTGGATTTAAGGATGGAAATGCAGCAATCTCTGTGTGTGTGTGTGTGTCTCTC
TCTCTCATTTGTGGACTAAGGAGGGTCCGAGGCCCTCCTTTTCCTTTGTCCTCTCTTAGA
GTATGTC
>comp1074_c0
CTTGTGTATCTCTTTAAAGATCACCTTCTCTTAAACGGATAGCATATACTTTCTAGTCAC
AAGGTACCATAAAAGACTCAGACTTCTTACACAATGATACAAATATTTACATGTTGAGCA
TCATATTTACAATGTATATTACAAAAAGCAGCACTTGGTTGAACGATAAGGTATTTACAG
TGAATCATGGAAATTGACCATCCATCTGTGAATAACAAAATGGATTGCAATTTCTGCTTA
CCTTTTCCACTGTTTATGTCAAATTTTCTTTCGTCCCCCACATGTATTTTTCTTTTGTTC
TCCTCCTTGTTCAATTGCCTCTGCTTCCTTGATGAGAGGTTCAATTGCTTCCTCCACCTC
CTCTTTTATTTCATCTACCTTGTGGATGAAGTCCTCTACCTCTCTGGCGTAGACGATCAC
CATGTCTGCCACCTCCTCCACCTCAAGAACCACCTTCCTCAGGCCGCCACCCTCGGGAAG
GTCTGTCGCCACATCAACCGCCACCTTCTTCACCACCTCGGCCGCCTTGTCGGCCATCTC
CGCCGCCGCCTCCACCTTTTCCTCCACCACCTCTTCGGTGCTCAGGACCCTCTTGCAAAG
CGGGACAGCGAACCAGAACACGGAGCCCAGAACCCACTTGGCCCTGCACAGCAGATAAGA
ACATGATCTCGAAATAAACCTCCTGTGCTGACAGATGCAGAAATCCTTACCAGACAGATA
CGTTGGGCAGAGGAAGGCCGCCTCCTCCTGTTGGCTGTGGGGAGGAGACGTTGGAATCTG
CTCCCCTGCAAGAATTCACCAAAACACGTAGAAACCAATCAAGAAGAAGAGCCAAACCCA
GCACAAAGGAAGACTGCGCGGTGCATAAAGCTGAGGTAAAACTTCTCCAGCGAGCCGCCT
GAGACGGTGATCGAGTTACGCACTTGGCGCTGCTGGGCTCGCCAGGCTTTCCAGCATCAA
CGATGGAGGTGGACATCGTTCCAATCGGCACGGAGCCACGGCCAGGCGGTCCCAAGTTCC
ACCGCTGAGGTCCTCGCCGAGCCAAAGGCGGCGGCGGCACGGGACGGAGATGGAGAGGGG
GAGAAAGGGGAGAGAGGGGAGGCCGTGGACCGTAGTGGTGGTGGTGGGTGGAGGAGGGAC
GGGGCCGGGGACGAATTCGTCGTAGGCCACGCTTGTCGCTTGTGTAGCCGTGAAC
>comp1075_c0
CTCTTTTTTCTTTTTCTGCTTTCCCTTCTCCTTCCGCTGCCTGCGCTGCCTCCGCCCTCC
CCCGAAATAAGAAGAGCGAAGCTTGCCCGCTCGCTCTCCTTCTCTTATATCTACCCACCC
TCCTCTTTAGCTACTGTGGCACCCACGCCTCCTCCGTCTTTCTTCTTCTTTCCTGTTATT
GTTCTAATATTAAATGACCAGAGTAGCAGGAATTGGGTTCGCTGGTCTCGCCGATCTCGT
CGATTAATCCGGATCCTTGCGCTGCTGCTGCTTCAATTCGCCGGAGAAGAGGGGAGGAAG
AAAGAGAGAAAGAGAAGGGATGAAATTTGGCAAGAGCTTGAGCAACCAGATCGAGGAGAC
CCTTCCCGAATGGAGGGACAAGTTCCTCTCCTACAAAGACCTCAAGAAGCGTCTCAATCT
GATCGGCCCTCCTCCGTCGTCCTCCGACGGGCCACCCCCCGCCAAGCGGCGAAGGCTGCC
CTCCTCCTCCGATGAGGCGGCGGCGGACGCCCCCGGCAAGGTTGGAGCCGCGATGACGGC
GGAGGAGGAAGGGTTCATGAGGCTGCTGGAGGCGGAGCTGGACAAGTTCAACACCTTCTT
CGTCGAGCAAGAGGAAGAGTACATCATCCGCCAGAAGGAACTGCAGGACAGGCTGAGGAC
GGCCAAGTACTCCAGCTGGGAGGAGCTGATGAAGGTGAGGAAGGAGATCGTCGACTTCCA
CGGGGAGATGGTCCTCCTCGAGAACTACAGCGCCCTTAACTACACCGGGCTGGTGAAGAT
ACTGAAGAAGTACGACAAGAGGACAGGGGCCCTCATCCGGCTGCCCTTCATCCAGAAGGT
GCTCCAACAGCCCTTCTTCACCACCGACCTGCTCGACAAGCTCATCAAGGAGTGCGAGCG
AATGCTGGACGGCCTCCTCCTCCCCTCCTCCTCCGCCATCGACTCATCTGCATCATCCAT
CCTGCAACCGGAGGATCATGACGCCACCACGGCAGCACCCTCCTCCGGGGACGTCGCCGC
CGCCGAGCTGCAGCGCGAGGCAGGGACGTCAACATGCCCAGGGCGACGGATACCGGAGCT
GGAGGAGATAGAATACATGGAGAGCCTGTACATGAAGAGCACCCTGTCGGCACTCCGGGT
TCTCAGGGAGATCAGGAGAGGCAGCTCCACGGTCAGTGTCTTCTCGCTACCCCCGTTGCA
GACCTCCCCCACCTCCGGCGTGGAGAGCCGGTGGCCCAAGATCCCCGTCCTCGAACAAAC
GGCTAAGTAGTTGCTAGTTGTTGTAGACTCAACACCATTACTCAGTGGTGATACTAGTAC
CTACCTACTCGGTGTTCATATATATCTTCCCCACTAGGTTTGGTTTTACATCCTTTACAG
TACCCCTCGGTTTCGGTTTTCTTCCTCACTTGCTAATTACATTACATTGATATTCTCCTT
GGGTCCTTGGTATGATATATGGATTTCCTCCCTTTTGCACATGTTAATTTGTCTTCGAGT
AATGGTGCCCTGTGATGTACGTACCTTAGTCTTCATGTTATCTATACGTCGTCTTGGTGA
ATGCTGCTGAATATGCATGCTGCTTTCGGTTTC
>comp1076_c0
AGCGTTTCCATCACACCCCAAAAGTGTATCTTTCACACCCACAAAAACAAAAAGGTTGTC
AAAAGAAACAGCAGCAAACTCGGAGAATGCTCTGCAGATTATAACAGCTCTTATTGTTAT
CCACGTACAAATCATTATATAGTAACACAGTACATGCGCTCATCAGCAACAGTTTATTAT
TTTGCAAAAAGAACTGCTGTCTAAGAATGAAGAACCATAAATACAGTCCAATACCTGTTG
GCAAATAATATACTACGTGGACTATGGGCACTCCCATCATATAATGACTAATGGCTATTC
CTTATTCCCTTGATAAGGATGGAAAGGCATGTTGATGAACAACTCTTTCGCGTGCAAGGC
CTTTCGTCACTCTCATTCCAGATTCCCTAGGAACTCGCACAGACAGCTAAACATCCATCG
AGTCTGGAATTAATCCTCCTCTTCTGCTGCTAATGCAAATGAAAATGGGGCAAACTTGTA
TCCATCACCCTCATAAAATTTGTTCTGAAATTCCACCCAGTGAAGCCGCAAGGCATGAAG
GAATGCACTCAATGTTTCCATGACAAGCAACACCCCAACCGTCGCACAGATAAACACAAT
GCCACCAATTATGAGAATAATGATGTTGTTATACCCCCAAGCAAGAAGTAGAACTTTCTC
GTAGAATACACTGGATAATTCTGAGTGAGCAAGGCTTAGAGCCCACAGTCGGAGATACGA
AGCAGTATTGGAGACAGCTCCAAGGACAAACTCTATCGTATGAATGAGTTGGTGAACAAA
AACCTCACTGAATTCAAACTCCTCATGACCATGTGAACCATGATCAGCTTCTATCTCGAG
TGAATCAATATCAGAGGCATGAAGCAACGCATAAGACTGACCTTGGTGCCTTTCCTGGTG
TTGCTTTTTCAATAGGAAAGGCTTGGGAAATAACATCCATGGGACAGATACGAGGGCCAG
CAGAAGTAAAACAAGCTGAAGTGTCTTCTGGCCGGCAAAAAGCTGATTTTCACCAAGATC
ATCTGTGGGGCTCAGAAACATATATATCATTACATGATAGAGATCAGCCTTTGAACCAGT
GCACCATTTCACAATGACAAGAAGTGAAAGATAACCAAATAAGCTGTTCAGAAATATCAG
CTGTGGAACAAACTGGTACCAGATGTTTACGTTATTTGCAAAGAATTTGGCATTGAAATA
GCTCAACACAATACCAAGGTTCATTTGCGCCACCCCAAGAAGAATCGACATCTTCATCTT
AAGAGAGTTGAGGAATGGTAATTCACTTCGGCTACCATGCCATGAAGGATCCACACCAAA
TGGATAGGTACCCCGTACTTTAATCAAGCCTTCTGTGTACGCATCCCTGCAGGAACTATC
ACGGCACCCATATGCAGATTTACCAAAAAGCTCAAATGGAACTGAAAAAAATTCATTATA
GACCAATCCTGTGTAAATTGAGAATAATCCCATCATCATAATTACATAGCGGCCACCGAA
AGTCATTTCCGTTATGTCTCCAAGCTTCTGACCAGAAAGTTTCTTTTCCCTAATTATGAA
GTACAATGTTGTGAGTAACAAGCATATGCCATGTCCCCAATCACCAAACATGACTGCAAA
CAGAAAGGGAAATGTAACGATTGTGTATACAGCAGGATTTGCCTCTTGATACTTGGCCAC
CCCATAGGCATCAACAATCTCTTGGAAAGCTGAAGTGAATTTATTTGTCCGAAAATATGT
AGGTGGCAATTCCCTGGTATGCAAAACTTGGAAAATAGATCCAACTTGGGAGTTGCTGTC
CAGTGTTGCACGTTGTAGTGCATCTTGGATCTGGGAAGTTGCAAATACAGGACCCCAGCC
CTCAGCAACTAGGCATTTTTTTGTCACATCAAGGCTAAGCATGTTCAGAGTGTGGTACAC
TGATTTCTCCTTCTTCACCATGAGATTCCACTGCTCAAATTGGTGGGCAATATTTTTCAA
CAAGTTATCTCGGTGCAGTAAGCCAATATCTATTGTAGTCTTTAGCTCTGATATCCTCCC
TTGAACCTCCTCAATTATCTGCCTTTGTTTGCCTAGGTCCTCCGTGAATGGATAGCGATT
TGCTCCAAAAGCTTCACATATCTTGAGAATTTTGGCCTTTGCTCTCTCTCCAGAATAAAA
TACAATGAATATATTTTTTAAAACCTTCTCACCGGAAACTGGATCAGTGACAGGATCTTC
AACCTCTGCTTGTTTGAGAAACATGTTGCCCCTAGTAGCACGGAATAGAATCCGCTCGAA
AGCCATTGATTTTTCTTTTGGTACGAGGCCGCTAATAAACCCAAGCTTAACTTGCTTCGA
TGGATCAGTTGACATTTCTTGCTCCAATAATAAAGGACTGTCTATGGATCCATCACCAAT
ATTGCGTACTTCGATTTCTCTCTGCTGAGCTGTAGCATCGCTTTGAGCAGAGTGAAAGAA
CTCAGCAGCCTTCTGAAGAACAAGCTTATATTCTAGCAGCTCATTGAAAGTCCGCTGCAA
CTTCTCACTGTTTGCATTAACTTCTACCAGCTCCGCTTCAAGTTCTCCAAGTTTCACCTC
CAAGTCATCAAGATCAATTCGAGCTGTCACAGGCATAACTGAGGGAAAAATGCCTGCCTT
AGACATTTGCTCCCTAAAAAACCGTAGCTTGCGTGCCATTTCTCCACATCTTTTAATCTG
GTTAGCATATGTTCGTTGGAACGGGCTCTTATCTGCATTAAGGTCCTTGAACTGGAGGAG
GCCGAGGTCGCCAAGGTAGGAGAGGGTGAGGTGGGCGGACTCGATGGGGATGATGAGCTG
CACCAGCTGCATGGGCTCCGACCGCATCAGATCCATGGGCGGGCAGCAGCACCCCCCGCG
CCCTGCCATGTCCACCTTCCCTTCCCCACCCGCCCGCTCGTCCGGAAGAGAAGAAGAGGA
GGACAAGGGCGGCTGCTATTTCTATCTAAGGTGAGGCGGACGCCCTTCCTCTGCGTGCCG
ATCTCCAGATCCTTCCCTTCCCGGCGCTTAGCCTAGCCTAGGGCGAAGGAAGGAAGAGGA
CGGGGTGGTGGGAGGGCCGCGAGAGGAAACCCTGGTGGCCTTCCACGACCCACCCGTCAC
GCTTGTTCGCTGACGTGTGCCGCGCCTTCTCACGTTCACCTCCGATCTCCAGATCCTTCC
CTTCC
>comp1077_c0
AGAAATCATATTTCTCTGATTTCACATGTACTTTGCTTCAAGATAAACTAGTTTCGACAA
GATATTTAACTTCCAAAACGCTAAATATAAGCAGAAAATGGAGAGAGATATCCAGACGCA
GCTCTATTTCCAAAGACAGAGAAATGACATTGCAATTAACCAGATCTAAAGTGGACATCC
AGCAATAAACTCCAGCAAAGTGCACAACACCCTCAAGACGATACAAAATTCCACTTCACA
AGAGACAAGTCTCAAATACCGTCATCAACCCTCACATCTTCTCTCTAGTCTCTTCCCACT
GGAAATTTTCTTTTAAACAAGCGCACACACATTTTTTAGTTTATTTTTATTACATCTAAC
ATGGATCTAAGAAGAGTGGGAAGATTAGCGCTAGCCGGAGATCTCGATGGCCTTAACGTT
GGGCTTCTTCTTCGACTCCACCTTGGGGACCGTCACGGTGAGCACCCCGTTC
>comp1078_c0
GCTGAACGGTACTAGTAGTAGTACTACGGCGGATGGTGAAGTAATTGAACTCCTCAAAGA
TGAGGATAGAAGCTCGAACACAACAGAGAACAGCAGTACTGTTACAGCTTCTGAGCTTCT
GCTGAACGGTACTAGTAGTAGTACAGCGGAAGGTGAACTTGCAGTCATCAGAGATGAAGA
GATCAGAAGCTCAAACACAATAAAGGTCAGTATTACAGCTTCTGAAGAAGTGATCAAGTT
GGAGCAAAAGGATCGTTTTAATGGTGCTGGTGAGGTGATCAAACAAATCACCGATGGTCA
CACCCAAACCAGCATCACAGGGAGGGGGCCTTGCCAGAGGAGAACTAAGGGTCGGGAAGG
AAGGGCGGCTGCAAGGATTTGGGAACAGAACGTAGAGGCTTCTAAGGGTTCACCGATGGG
GAGCTCCCACCAAGACCAGGGTGAGAACCCAGCTGATAGCCAGGTGTTTGACAGAAATAA
TCCAGCCGAGAGGCGCAGTGGTGAAGTAGTCCAGTCCAAACTGCCCGAAGAACGAACTGC
ATCAGCTGGAGCAGAAGCTGAAGCGCAGCAAACGCAAGCAAACACCGGCTGCTTGGATTC
TGAAACTAGAGGTTCCAACATTGGAAGCTATCCGGACACAGATGGGTCGGAAGTGAAGAG
TGACATCGACAACAAGGTCAGCTTCGATTGTGCACAGCAGGAAACAATTTCCAGCAGCAA
TGCATCGAACATGTTGGGAGGTGCTCGACAGGAGGACGGAGAGCCTGAGACAAGAGATCA
AGAGGACATCGTTAGGAGCACAGTGGAAGCTACTGAAAACTTGGCTGCTCCTATGTCGTC
TATTCAGATCATGTGAGAAGTAAATTGGATTCTCAGGTTGCAGTGAAAGGTCAACATTAG
AGGATTATGCTTGCTAGAAAGGGTTTGGACCGGTTAAAATGAGAGTAATCAGAGTCGAGA
AACCTGAATACACTGTTTTACCCATTGTAGTGTTTTCATTTCCTTTTAATGTTATTGTAC
TTTTGTTTCGTTTTATTAGTATCGATGGATGGTTATCGAGTTGTACAGAGGTTCTAG
>comp1079_c0
CTTCCCTCTCCACGGTTCAAACAAAAGTCTTCGGACCCATCACCACCGTCTCTTCTCCTC
TTTTATTCTTCTCCACCTTTTCCTTATCGTTGGAACTACACCATAGTTTTATCCTCCTCA
CTTCTTCGGCCCTCTCTCCTCTGCAGCTGCTGATCCTCCCAAGTTGGGGCCTTTGCCATC
GGAATGGCGTCGGCTACTCTATCCGTAGCCAATGCCTCCCTCCAGGCAAATGGGAAGGTG
TTCACGGAGTTCTCCACGCCGAGGGGGTCCTCGTCGTCGCTGTCGTTCGCCAGGAGGTCC
GCCTCCGACGACTTCGTCTCCATCGTCGCAGCGACATGCATGTCTCCTAGGAATGTCTCT
GCCCAGGTGAGGCTGGGTTCTGTGAGAGCAGAGGTCACCACAGAGGCTCCTGTCAAGGTA
GAGAAGGTCTCCAAGAAGAATGAGGAAGGTGTTGTCGTCAACAAGTTCAAGCCCAAGAAC
CCTTACACGGGGAGATGTCTCCTTAACACCAAGATTACTGGCGATGATGCCCCCGGAGAG
ACCTGGCACATGGTCTTCAGCACTGAGGGGGAAGTCCCTTACAGAGAGGGCCAATCTATT
GGTGTTATCCCTGATGGGATTGACAAGAATGGGAAGCCGCACAAACTACGGCTCTATTCA
ATTGCCAGCAGTGCTCTTGGGGACTTCGGTGACTCCAAAACTGTTTCTCTCTGTGTTAAG
AGGCTAGTCTACACCAATGAGGCAGGGGAAATTGTCAAAGGAGTATGCTCAAATTTCTTA
TGTGATCTGAAGCCTGGGTCTGAAGTCAAGATAACTGGTCCTGTTGGGAAGGAAATGCTT
ATGCCTGTTGACCCCACTGCAACCATCATTATGCTTGGAACAGGAACTGGAATTGCTCCT
TTCCGCTCATTCCTGTGGAAAATGTTCTTTGAGAAACATGATGACTACAAGTTCAATGGC
CTGGCCTGGCTCTTCTTGGGAGTTCCCACAAGCAGCTCACTGCTGTACAAAGAGGAATTC
GAGAAGATGAAAGAGAAGGCACCCGACAACTTCAGGCTCGACTTTGCAGTGAGCAGAGAG
CAGACAAACGAGAAGGGAGAGAAGATGTACATCCAGACCAGGATGGCACAATATGCAGAG
GAGCTCTGGGAGCTGCTCAAAAAGGACAACACCTTTGTCTATATGTGCGGACTCAAGGGA
ATGGAGAAGGGGATTGATGACATTATGGGGTCTCTGGCCCAGAAAGATGGCATTGACTGG
CTGGAATACAAGAGGGAATTGAAGAAGAAAGAGCAATGGAACGTTGAAGTGTATTGATCT
ACTGCTTACTCTTATGTGCAGTTCCTCTCTCCAGTGAGTAGTATATATGCATCTTTTTGG
GAAAATCTTCATGTGTTTATATTTGGGAGTACATCTTCTACTGCAGTTGAACGAAGACAG
GTACCTCCCAGCTCACCACCTCTTCTTACTTGTGTCCTGATGGATGTTGCTAGAACAAAC
CAATTACCTGAATCATAATCTTAACGCCGTGGTTACTCGGAACATGCCAATAACGTAAAG
ATTTCCTTAACATGCTCTAGTAACGCTCGTGTAATCCAGTGATACGTACATCAGTTACAT
TACAGC
>comp1079_c1
TCTGAATTCTATTTAATTCTATCATACTTATATGCTTGTTCCTTCCCGCTTTGTTCAAAT
TCAGTAGATCACTGCCCCTTAATTATCTCTTGCATGCATATGCAACACATAGCATTTGAA
CTTTTTTTCTCAATATTTCTAGCTTAAGTATCCCTCAACCCATATATATTACACCACATT
TGATTTATCCCAATAGTTCTATCTTTTTGTTTCATTCTCTTATTTAATTTCCTTGTGTGG
CCGGTTGATATCTCTACCAGCCAACTTGCACCAGCTACAAACAAGGCACCTTATATGAAG
CAGACCTGCTCTCTTATTTGGGATTCTGTGTGTCCTAAGCTGAACCCGAAATTGATAGAT
GAAACTTTATGATGATGCTAC
>comp1080_c0
GGACCCGAAGGGGAAGCAGGGCCCCACCACTCCACTTCCCGATCTTGTCACTATTCACAA
CCCAAAGGACGAAGAGGAGTTGTCAAGGCCTGTGCCTGTAGCTGTGCCTGTCCCTGTCCC
TGTGCCGGTGCCTGTGCCCGTGCCAGCTGCCCAAGATATTGAAGTGGGGGCTGAATGAAG
CTGCTCCTTTTTTTTGTAGGATTTCGATTGGGTGCTTAAAGTTCTTGTTGTTCAAGACAA
GATTTCTCCTTGTTCTTTTCTGGAGCTTAACAGTTTATCTAAGATTTCCTTTTTTTTGAT
GTTGGCAATTCTTACAGTTACGTTTTCTTCTCTTTAAGATAGACTTATATTTATCAATTC
CCATTTGGAGTTTCCTTTCATTCATGTCTTAGAATAATTCAGGTGCAGCCTGTTATTTCA
AAAAAA
>comp1082_c0
ACCTTCTCAGCCTGCTTTGGGGCAGCCTGTTTTTTGCATTTCCAAATCCATAACGCGAGC
AAATCCTTCCCTTTCCCCTCACCCATACCTGCGTCGGCGAGCCCACCGCGAGCACTCCCG
CCCTGCCCTTCAGACTCTAGGACAAAAGCGATCATGGCAGAAGAAGCTCCAGTTGATGTT
AAGGAGGAGGTTGCGGAGCTTGCCCCTTTTGATCCAAATAAGAAGAAGAAAAAGAAGAAG
GTTGTCATCCAGAGTCCCGCTGATGAAGTGGAGGAGCTTGCCGAGAAGACGGAAAGCTTG
TCAGTTGCTGAGGGTCTTGAACAAAGCTTTGTTGGTATGAAAAAAAAGAAAAAGAAGCCG
GTGGACACTGACTTCCTTAATGATGAACATGGAGATGGTGGGGAAGATCTTGATGGTGAT
ACCATCGGCGAAGATGAAGAAGGGGAAGGAATTGTGCTCGGAGGAGCACAATTTCCTTGG
GAAGGCACTGATCGAGATTACTTCTATGAAGAGCTACTAGATAGAGTGTTCAACATACTG
CGCCAGAACAATCCAGATCTTGCAGGTGATAGGCGTAGGACAGTGATGAGGCCGCCTCAA
GTTCTTCGGGAAGGCACAAAGAAGACAGTTTTTGTGAATTTTATGGACTTATGCAAGACG
ATGCATAGGCAACCGGACCATGTTCAGAATTTCTTGCTTGCCGAAATGGGAACTAGTGGA
TCCCTTGATGGGCAACAGAGGTTGGTTGTGAAGGGTAGATTTGCTCCTAAAAACTTTGAG
GGGATACTTCGAAGATATGTCAATGAATATGTGATCTGTAATGGATGCAAAAGCTCAAAT
ACTATTCTTTCAAAGGAGAATCGGCTGTTTTTCCTCCGGTGTGAGCAGTG
>comp1083_c0
CTTGCGTATTTGGAACCCTCACTACGACGGTCCTCCTTCCTACCTAGCGATGGCGAGACC
GAGGGCGTTCCCCCTCGTCGTCTTCCTCCTCGTCGCCGTGCTGATCTCCGTGGCCAAGGG
CTTCTCGGCGGACAGCCCGACGGACCGGCGGCTTCTGGTGCTGGTGGACGACCTGGCTGT
CCGCTCCTCCCACTCCATCTACTTCCGGTCTCTAGAGTCCCGTGGGTACGAGCTCCACTT
CCGCCTGGCCGACGACCCCAAGCTCGCTCTCCAGCGCTACGGCCAGTACCTCTACGACGG
CCTCGTCCTCTTCTCCCCCTCCGCCAAGAAGTTTGGCGGCTCCGTGGACCTGGCGGCGGT
GCTCGACTTCGTGGATTCGGGGCACGACTTGATCCTGGCTGCGGATGCCTCCGCATCCGA
CTTGATCCGGGACATCGCCAGCGAGTGCGGGGTGGACTTTGACGAGGGTCCTGCTGCTGT
CGTTATCGACCACATTGGCTATGCCGTCTCGAAGACTGATCTGGACCATACATTGATTGC
CTCTGATGAATTCATCCAATCTGATGTGATTTTGGGGCCGGAGAAGATCAAGGCTCCTGT
GCTTTTTCGCGGAATTGGTCATTCCCTGAATCCTACCAATGGCATGGTTCTGAAAGTTCT
GTCTGCGTCTCCTTCAGCATATTCTGCAAACACAAAGATCAAGTTGGCAAATCCTCCATC
TCTCACTGGATCTGCAATTTCATTAGTTTCTGTTGTGCAGGCAAGGAACAATGCTCGTAT
CATGATCTCTGGTTCTCTGGACCTGTTTAGTGATAGGTTTTTTAAATCTGGTGTTCAGAA
ATTCAACAGTTCAACTACGCATGAAAGATCTGGCAATGAGCAGTTTTCAACTGAAATCAG
TAAATGGGTCTTCCATGAAAGAGGCCATCTCAAGGCTGTCAATGTCAGGCATCATAAAGT
TGGTGAAATTGTTGAGCCAGCAATGTACAGAATCAAAGATGATCTGGAATACTCTGTTGA
GATATATGAGTGGTCCGGAACAAGCTGGAAACCCTATATTGCTGATGATGTTCAGGTCCA
GTTCTATATGATGAGCCCCTATGTCTTGAAAACCCTATCCAATGATCAGAAGGGACTTTA
TTTGACATCATTCAAGGTTCCTGACGTTTATGGTGTTTTCCAATTCAAGGTTGAGTATCA
AAGGCTTGGGTACACAACCCTATCCCTTTCAAAGCAGATACCCGTCCGACCTTTCAGACA
CAATGAATATGAGAGGTTTATACCCGCGGCATACCCTTACTATGGGGCATCGTTTTCAAC
GATGATTGGATTCTTCATTTTCACCATCATTTACCTGTACAACAAATAACTGCGGCATGA
GGAAGGATCGGTGAAATTTTCGTGTTAAGCGTAAGGGGCTGACTTAGCTAGCAGCGTGTT
GCGAAGTGTACGATTTGTACCTTTTTCCAGACCTTGAAATGTTATGCATCATCTTAGAAG
ATACTTTGATTCTTGGAGAGTCCGGGAAGAGGGTTTATCCTTGACTTTTACTAAGTTTAT
TTTATCGAGTTGCTCTAATCCAGTCCAGTGGGATCCTAGTGCTTCCGAGCTGCTTCGGTG
CGGCACCATTGCAATGTTCGGATCTGCACCTGCCTCACCACAAAATAACGTGGCCGTTAC
ATATGTTGCCGCAGGACTGTGCCCCCCGTTCGCTTGAGAAAGTGGTACTCTCATCAGTCG
TCTGTTCGTCGGAGTTATTAGAATGGATCACCGAAGAGAGATGTCAGTAAACAGAACTTT
TTCACACACACTGTGCTAGCCTTGGTAACTTTATGATAGTTCATCATGCGTCTTTCAATG
TCTGAGCGACTACGATGAGTGGCATAGATCTTAGCCATCGATCTGATCAAGGTTTGGTTA
AGATATCGAGAAGGATTAAGCATTTGACACTCTTTTGACCAATTATGGTATTTGATGATG
AACTCTACAAGATGGCACGGAGCATAGTTAGTTAAGGAGAATATCTTGCTGCACTGTTAG
GCAGTTCTATATTGTCTGGTAATGTTTTCATTTAATTTTTTAAGTGGTCCTCAACCTGAC
TTTAGGTATCATTTGGAAATATGGTTCGATTATGGTTTTTGGAACAAAAGCTTATTTTTT
TAATTAAACTTTCACCAAGTACAACTTTTTTATCTTTACCTTTT
>comp1084_c0
CACCTGGCCTAGCATTTATTCATGGATTTGATCACAAAGGAGCAAGATACGACAATTGAG
TCAGTTACCAAGCCAACTTTATTCTATAACATGCATACAAATTAATTTACAAAGTGATCT
AGTCTTGTGGAATCTGTAGCTTCTTTCAAGCAATAGTATAAAATACAGAAGCACTTTTCA
CATTCAAACAGCATTCTGGACTCAAAAATATTATGCCTATTGCTTTACACAGGTGATCCC
AGAGGAGGACATTTTTGCAGTCACACTATTCATCAGTTCTCCCTGCGATGGCCTGCCTTC
ATGATCACTCAGGGTAGCAGTCCTGACTGGCAATGGTCTGTGTTGCAAGATCCACATCCA
CTGAACAGGATATCCTCCCCTGGAGGGGGATATCGACGGCGAAGAGGTGGACCTGCCCGT
CCACCTCCGTGACGGTGTCGAAGGAGATCCTCCCCCTCGCCACGTCCTCGATCAGGAAGA
AGGCGTCCTGCAGCACCCGGATCCCGTCCAGCCGTAGCCTGGCGTCCACGTAGGACACCC
CCCTCGCCCTCACCCGCCCCCCGCCGGCCATCATCGTCCCCAGCCGCCGCCCACGGTAGC
CGATCCCCACACGGATCTGCTCGTAATTCAAGGAGAAGAAGTCCGGGTTCCGCACCCGCA
CCTTGAGGTCCATGTCCACGTCGAGGGTGGGCGCGCCGCGGTGGTCGGTGGAGACGTGGA
CGCCGCGGAGGGCGACGCGGGCCAGGCGGATGTCGGGGTCGGAGGGCCAGAGGAAGAAGG
CGGCGGCGGCGAGGACGACGGCGCCGGAGAGGAGGGCGAGGAGGGAGGAGGAGGAGAGCA
AGGAGGAGCAGCAGGCATCGCGGCGGCGGCGGGGGCGGCGGGAGAGAATCGGGATGAGGA
GGTATGGCTGGAGGGGGGGTTCCTGGTGGTAGCCGGCGACGGGGACGCCGTAGGAGGGAG
GCGGGCGGGGGAAAAGGAGGGGAACCTGCGCGGCGGCGGCGGCGTCGTCTGCCGCTGCGG
GCTTCGCCATGGCTCTGCTCCGCCCTGCTCTTGGCGTGACCGGCAAAAAGAACAGCGATC
GAGGAGGAAAGTTCCGCGTTCGCTTTTCTTCCGAAAGTGATTCCCTGCGCTGTGGCGCAG
TACGCCGCGTACAAAGGAGGTCTTGGTTCGAGTAGGAG
>comp1085_c0
CAAGAAAATACTCAGGCGAAACGAATTCCATTGCTGTTGAAAATATGGACCAGAAACCAA
ACGGAAAACAGTTTATGTTTAACTGCTTTAAACAAGACCCAGTCCCCATAGACTGTAAAT
AGGAATTCAGCTCCATCACTCAAAACTCCTACAAAGGCAACTGCTAATTGTGTATCTCCT
CGGGCTGAAGGCAAGAGCACAAACTGGACTGGGTAGACCGCATCACCATCCACGATTCGA
TGGAGAGCAGAAAATCTAAGGCTAGGCTGTTGACTCAAAGTTTTTATATCATTATATATC
AGTCGAAATGTAAAGATCTACTTCCATTAAATGATGGATGGGAAAGAAAAGAAGCTAATC
TGACTCTGTCAACGACATGATAAACAATAGTCCTCATTCTTTGTCTGTGCCTGATCCTTC
ACTGTTGGAATAACCTTTGCCGTGGGCAGCACCATTGGCTGCCTTCTTCTTGTCCTGTTC
ATCATCCTCATCGTCACTGTATTCACTCTCATAGTCTTCATACTCTTCTTCCTCTTCTTC
TTCCTCCTCAACACCTTCATCTGCTGCTGGGCCTTCTTCGGGGGCATGGGCTCTCGTCCC
TGCCCGACTCCGTTTCAAAACCTTCAATTTCAGGTTTGTCTTCTTGTCACAACCTATCCA
TGCATCACACAAGCAGAAGGAACAAAGATTGTAGTTTCCCTCAGAAGGGGCCTGAAACTT
GCCCATCACCAGCCTCGATCCAGTCCTCACCTTCTCAACTGCATCTCTAACAGCAGTGCT
TATTTCCGTCACACTTGCACCAAGTGCCTCCTTTGTCTCCTGAATGGCCTTGGATGCTGC
CGCAATAGCTGCTGCCTCATCCATGAAGCTAACCTTTTGCGACATCCAGACATCATTTGA
GGCAGGATCTGCGAGAAGCAACCAAAAGTTCTCCTCCTTGTGGAATGGATAGTAAGGGGC
ATGAGGAAGGGCAACTGTCAGGCCATTACCCCGCCTGATCGTCACCCAAGCATACATCGA
GACAATGTCGCCCTCCTGTATGCCTTCTTCACCTTCTGTCTCACATGTGATGTCAATCGT
TATGTTAGGCATCATCTCAAGGACCACACCGACATCATGGGCTTCAGAAGAGGAAAGACC
AGCAACCTGTGTGAGCAACTCAATACGGTCCTCTGTGGGCATGTCTTGTAACTCTTGAAA
TGTACGTACTTTCTTGCGAGCAATTTTTTTGACAATAGTTTCACTGAAATGTGGAAGTTG
TAAAAATGGTGCAATGCCTTCAGCAGAACCCCCAGTTGCTTTCCTTGCACTTAATGGAAC
AGCCTGAATGATACATTGTGAAAGTTCAACTACCCCAGTTGCAGGCCTCAGCCATCCATG
ACCGTGCGGGCTTCGTGGCATAACAGCTATCTTAAATAGTTCTTCAAGAAGACGGGGTGC
AAGTTCCAGCACACGTTTGAAATCACTCTGCAGAGCAGAAGGCAAAGCAGCCGATTCACG
AGTTAACTGAGCTTGAATCAATAACTCTGTCTTAATTAAGGCTGGATGCTGCTTCCAAAA
CTTTGCTTGCTCTGTTCTTATATTCTTAAGGTCCAGATTCAACTCACTGCGAACAGCGAG
GAACAGTTTCTGAAGGGGTTCATCATCAGTTCTGCGAACTGGAATTTCCATGTATTCTGA
AGCCTTGATGAACACATCCAAGACCTTGCTTGGAGCCAATGAAGGTTTCATAAAATAGAC
ATATGCCGACAGAGTGTTATGCATGACATAATTCCCAGTGTACTTTGATGACCTTGAAAG
ATATATGACTGCTACTATCAGAGGCAAAAGAATGCCAACCCCAACAATGCCAAGCAAAAG
TACACCACCAGATGCACCATCAATATTCAACAAAAACTGAGGCAAAGCAATCCCCATTTG
AAGCCCCTGCCTCCCATCTGGATGGCCATATTTCTCATAATTCTCACGAGACACTGGATC
TGTTAGAGCTTGATATGCTTTAGATATGAACTCCACAAAATATTTATGCGCCTCTGGATC
TGGATTTTTATCGGGATGGTACTGAATGGAGAGTCTTCGGTAAGCCTTCTTTATTTCTGA
ATCTGAAGCTGCCGGCTCCAACCCAAGAATACTGAATGGTTCAAATGGTTGAGTCTCCCG
GCTTATATGTTTGATGTAGTAAACGAGGACCGCCATGATCACCCAGAGCAAAACCAGCGT
CAGATTACTGCACGTCGAGAAATTCGAAATCCGCTTGAAGATGGAGCGGCGGTACTTGCC
GGAGCGGACGCAGATGGAGCACTGGCAGTGGATGCTCCGGGCCTTGCTGGAGGCGGCGCG
GCAGAGCTTCATGATGGTGTAGGGGATGAGCGGCAGCGCCATGATGGTGAGGATGAAGAT
GGGGAAGAGGGCGCTGTTCTCCTCCGACGACGCCATGGCTGCTGCTGCTGCTGCTGCTGC
AGGGCTTGTCTCCGCCTCTTTCTCGGGTGCTGGTGAGGGGAAGGAAATATATGCTGAGCT
GATGTTAAACTGTGGCATCTTTCATAAAAACAGCTCATATGCCAGCCCTAAAGATGAAAT
CAAAGTCGATCAAAGATTGCATAAGAGGAGACAAGCTCCATACCAGTCGCAAGTCAACTA
AAATATCCAAAGTATCACAATTTGAGGCCAAGGCATCTCAACAATCAGATAACATACTGA
CTCAAATTCCATCGGATGCTTCTGTTGAAGTTTCCAGGGAAAACATTGACACAGCTGAAG
TCATTGAACAGGAGGATTCATTTCTTCAACCATCAACTCCATTATTGAAGCTGCCATCAT
CAGTGCCTGATGTAACATCCATTGAGAGAAATGGCTCTCTATCAACTGGATGCCACTCGA
TCCTTGAGACGATCTTCTCACCTATTTTGGACCACGGCGATGCCCAAGGTGCATTAATGG
ACTGCAACGTTGAAGATAAGGAGCAGCCTGATTTGCCTCACCTGGTACCTGATGACAGTG
ATGATGCTAGTTGTACTTCAAGTGATTATCAATCTTGCAATGTAATAGATTATTGCATTC
CTGATTCAAGTGATCCTTTGTCATTTAACGGAACCTTGGGACTTTCCAATGGAATAACTG
GTTCTTGTTCTGATTATGATCATGCTGACTATGATACAATGCTTGATTTGCCTGAGAGGT
ACATGATACTGCCCTTTATTGAGAGAACAAGGCAAGGAAGTAATGTCCAATATGTGGACT
CGGTTGAAGAGGGTGTGGTAAATTCAGATGATTGCCTTTATCTAGCAATTCATCAGATAA
AATCATCTGATGATGATATTAGCTCTCATTCTTGGGATTTTGAAGACCTGGGTTCTTTTG
ATCCACAATTATTTATCAAAAACTTACCTGATCTACCAGAAGCAGTTTCGTCCCTCTGGC
CAATGTTATTACCAAAAGAAACACGGAAAAGAAAAGCTATAACGTTGGTGCTTGACTTGG
ATGAAACTCTTGTTCATTCTACTTTGGAGCATTGTGCCGACGCAGACTTCACATTTCCAG
TATTTTTCAACATGAAAGAGCATACCGTATATGTAAGACAAAGGCCATACCTTCATATAT
TCTTGGAGAGGGTGGCGCAGATGTTTGAAATTGTCATCTTCACGGCCAGTCAAAGCATCT
ATGCTGAACAGTTGTTGGATATACTGGATCCTGGTAAACAGTTAATTTCTCAACGCATTT
ATCGTGAGTCATGCATATTTTCCGAAGGTGGCTACACAAAAGACCTGACCATTTTAGGAG
TTGACTTGGCGAAAGTGGTCATCATTGATAACTCTCCGCAGGTTTTCCGGTTGCAAGTGA
ATAATGGGATACCAATTAAGAGTTGGTTTGATGATCCATCAGATTGTGCATTAATTTCTT
TGCTTCCATTTCTAGAGAGCCTGGTAGATGTGGATGATGTCCGTCCCATTATTGCAGAGA
GATTCAACAAGGAATAATGGTTTAGTCCATTACAGTTTAACATTCGGTGGATCCTCGCCA
TCTCCACTCATAGAATTCACATCATATTTGATATATTTTCATACAAATAAATCCATCAGC
CTTCACTCATTCATGGTGGGTCAGCTAATCATATATTACCCGTTTCTTCACTTTGGATGA
AGCAATCTATATCAATTTCCTATGCTTAATTCCCAGTAGTTGTATTTATCAGTTTTTCTT
GTGCAGAGAAACCTCATGTTTGTCATCAGGCTTGATATGAACAGTTTTATAGTGGAATGA
AGTTGCTCTATTTTGGTTTGCTTTTATTTCTTGTTTCCTTTATTCATCCATGCACGTGCT
AAGCATGCCCGGTATATTCAGCAGTTCACAGATTTGCATGGTCATTTTTGCCTTTGTATA
ACAAAATATTTGCCTATTCTAAGAAAATATATGAAGTATCTCTATAGAAG
>comp1086_c0
GGACGGTAGCTTTGGCGAACATCGATATCCTCTTCTCGCTTCTTCTTCCACCTGCCGCTG
CATTTGGCTGGCACAGCGGCGGCGAACTCCTGGCGAGAAAGAGCTCAGAGAGAACCAAAC
AAAGAGGGAGCAAGAAGAGAAGCGCAGATGCCGGCGACGGCGACGGTGGTGGGGGCGCTC
CTGGGGTTTGGCACCCAGATCTACTCCAACGCCCTCCGCAAGCTCCCCCTCATGAGGCAT
CCGTGGGAGCATGCGCTGGGGATGGGGCTGGGCGCCGTGTTCGTCAACCAGCTGGTGAAA
TGGAACGGGAAGCTCCACGACGACCTCGAGAAGATGATCGAGAAGTCCAAGGCCGCCAAC
GAGCGCAGATACTTTGATGATGATGATGATGATTAGCGATGGAAGTACCTGAACATGGTG
CCAGGCTGTGTTTAGGATGCCGATTCTGCTTTAGAAGCTTTTATTCCACAGCCGGTAAAT
GGTTTCGTGTGGGTCTCAAATGTTTCTTGAAATAAGTATTTACGGTAGTCTTTACTATCA
ACTTGATTGTGTATTAGCCTTCCCCTTTTTCAAATTGGCAAGCATTTGGTACTTGTTTGG
ATGACAGGTCAAGCAAGCAACTCTACTCTCTGTTCGGTGCATTATTATTGGGACTTTTGC
ATATTTATCCTCCTTTAAGGCCAATTGTGCACAAATGCAACTTTCAGTGGCATTTGCATG
TGTGCCCTTTTCACACGAATTGAGTGGCATATCTCCACTTATGGTCAAATTCTATGACCA
TGTGAATGAATACATTAACGGGAAGTAACCCTAAACGATATCAATAGGTAGGGGTCTAAA
GGGGGAACCTTTGAGAGTTTCTTTGTCATTTTTTAGTGTTGCTTAATGGTTAGCAAATCA
TACTGTAT
>comp1087_c0
CTCGCATTCAGAACAAAGTGCCATAAATATACATCATCCAGCACAACACTTGACCATAAC
CCGAAAAGATACAAAAGAACTGAATCAAACCAGTCTCCTGAACAAAACCAACATGATTCT
ATCCAATGAAACACCCACCCCCACCCCAATTACATCAAAATTTACAACTGAAAGCAATGA
CCATCTCTACTGGCAGGTTTAAAGATGAGCTGCTCAACTAAACACGCACGCTTCAAAATA
CAGAAGCAAATGTAAATGGATGTCCTTTCACTGAGATGCCAATCCAATTTTGGCCAAGGG
GGAACAAAAACACTTGATGTACAATTCCACCATCAAAGCTCTATGTACAGTAGAATTACG
CTGCAACAGTTATCTGAAGGTTCTTTCAAGGAGGATACGCCAAAAACTGGGGCAAAAGAA
TAGGTCAACTATGAAATTCTGGTTAACCATAAAAAGACTTCCTAGTCTGAAAATCTCTCC
TCGAACTCGAGCTCCTCAGGCTTGATGAACGGATCATAGTCCAACATTGTCCCATTGGAC
ATTCGATTATATAGAGTCTCATTCTCCTCATAATCTGTGCCAAGCAATTCTGGCTCTTCA
TCTGTAAAATGCTCCTCCCCCATTTCACTAACCCTTTGAACATCTTTCCGATTTTTACTA
CCATTCTTGTTCTGCTTTTGAGAATTGGTGTGCGTCACCAGCTTAGCCTCAGAACTTTCA
CATATGCAGGTTGATGGGTTTTCATGAAATTCACCTCGGCCAGGTCTTACCTCCTTAGGA
TCTCCCATGAAACCTCTCTGATGAGTTCGAACTCTGGAAGCAAATGCTTCCCAAGTTATG
TTAGCCCTGTTGAGGAATAGAGAATAAAGCTTCTTAGCGTTGGGCCTAATAGTCCGCTTG
TGCCCAAAATATCTCCTTCTACCAGCCAAGATTTTAGCCATATTTCCGTTGTTATTAGTA
ACAAATACATCACTTCCGTCACATACAATGAAATCAAGTGCAGCCATCCGAGATGAAAAC
GAAGCAAACGGTGCCAACTCCTCCTTACTAGCCAGAGTCTCTTTTGAATGAAAATTTGGA
AAGAGTGCTTTCAGAGGAGATAATGTCTCTTCACCTCCATAAACTTCACCAGACGCCACA
TAGAGATGAATGTCACTGCCAAAGCCCAATGCACGCAGCATAAAGCCAACTTCTTCTGGA
GTGAGTGGACATTTACCATGCCGTCTTTCTTTATCTGGGTTACTAGTATGTAAAGTTTTC
CACCTCTTCCTTATTGCACCCAGCTCTCTTCTTTCTTTTTCTCCACCCCCATAATAGCAC
CCAGAGAAGGCAAGCATGTCAGGCTCAAATCTCAGATGGAGGGCAATAAAATGTTTGCTT
TTCATCTTCATTCTCTTGATTAATATGTTACCCATGTCAAGTATAGGATCTGTGAACCTA
AGAGCGTGATAATTAACTCTACATCTCAGCTTCTGCAGATCTGTATCCAATCTATTTGCA
AGCCTGTAATCGAACTTTGTGAGCTGAACAACATGCTTTTTCAGAAGAACAGGTAAGACA
CGATTTTGATAACATCTTGGAGTACATTTCCTTGGAACACGCATAGTATATGGAGTGGCA
AAATATTTTCCACCCTTCCTTGGGAGCTCTTTTATAATTTTAACATCTTTCAAAAGAGAT
GAAATAAACCAATCAACGTCAAAGATCTCCGTGAAATTGCTAGCATCTTTCCAAAAGGAT
CTCTGATCCAGCTTGGGAACAACAAGTGTAGCATTCAAAATGCGGGCTGCAACTACTGCA
TCTGTTATCCCTGTACGTTGTTGATTTAAGCCCCCACTTGTGGCAATCATCAAGTACCTA
TTGGGATATATGATATCTTTTGCAGTTGGAAATTTACTGCTGGCATTGCTGCAGCCATAG
TAGTACTTGGACAGCTTCGAACCCCAGAGATCGTGATCCGAGCCCCCGCCTCCACTCGGA
GCTCGAAAAACCCCATCTCCCGCCGAGTTCCTCGCTGTTCTGATGTGATCATCGAGCAGA
ACAGGAAAGGAGCGGCGCCTGCTGCGGCCGCCATGGCGGCCGGAGCCGGGGCCGGGGAAG
GCGGGGTGGTCGAGGATCGTGGGGACGAGGAAGGAGAGGAGAGCGAGGAGGAGGAGGAGG
ACGGCGACGGCAGAGACCTAGGCACCCAGAGACGAG
>comp1087_c1
GATGAGCTCACTCGATTAGGCAGGATTAAGTTGCAACAAAAGAGCAACAGTTTGCACTAA
TTAAGGTTGGTGATATTTACAAATAAAGTCGAAGGAAAAAAAAAAAAAAGTTAGAACAGA
TCAACAGCAGCTGCAGCCATAAGAAGGGGAGGACAACAGAACTGATGAGGTCTGTTAAGA
GGTAGATTTGCCCACGGCGACGTCTTCACCATGCTACGGCAGCGCTCCTGCCACTCCGCC
GCGCGCGGAGGGCGGACCTCCTCTCCAGCTCCAGCAGCTGCCGCTCCCACATCTCCCTCG
CCATCATCCCAACCCGCCCGGCGGCTGATCCCCTCCCCCCGCCCAGCTCGGCGTCGTGGT
CCCTGCGCAGGACGGGGTCCGACAGCGCCTCGTAGGCGCGGTTCACCTCCACCAGCGCCC
TGGCGCACTCCTCCTTCCGCTCCGGCGGGCACACGTCCGGGTGGAGCCGCCGGGCCAGGC
TCCTGTACGCGGCCTTTATCTCCTGGGCGCTCGCTTTCTCGGGCTCCAGAGACAGGACTT
TGTAGAAGTTCACGTTCCTTGGCTTCTGCACACCGGGAAGTCGGCAGGAGATGGAGGGGG
CTTTGGCCTTGGCCGGCACCCGGTTGGCGCCGGGGTGGGAGACGAAGCTTAGTGCAGTAG
CTGCCATGGCTTGTCCAACCGTTATGGATGGGGGATTAGAGTCCGAGAAGAAGATAGAAG
AAGCTGAGAAAATGGGCAGAGTGTGAAGAGAGAGAGAGAGAGAGAGTAGGACAGTATTAG
AAGGGAAGCTGTAGGCAATAGCTAGTTGTTTTCAAATGCAGGCTAAAATCTGAACTAATC
CGCAGTGTTCTGCATGCGCCTTGTCAATCTTGTGCAGCAGTATCTGATCACATATGTAAT
GTATTGCTCTAGGCTCTGCTACCTTCGTTTGCTTGGGAAGCAATAAATGAATTAGGG
>comp1088_c0
GAGAGAAAGAGAGAGAGAGGGGCATCCAACAAATTGCCCCTTCCCCTCATATATAGCACT
CCTTTGGTGCCCCTCTCTCTCTCTTTCTCTCCGCCATGGCTTCCAAGGTCTGTGCCACCA
CGGCACTCCTCCTCGCTCTCAACCTGGTCTTCTTCACCTTGGTCTCCGCCAACGTCCCAT
GCCCACCCCCACCGGTCAAGCCACCGCCGGTCAAGCCTGCCTACCCATCCTGCCCCAGGA
ACACCCTGAAGTTTGGTGTGTGCGGTAATGTGCTCAACATACTTAAGCTGAAGTTGGGCA
CCCCGCCCAAGTACCCCTGCTGCTCCCTTCTCGACGGCCTGGTCAACCTGGAGGCCGCCG
TGTGCCTCTGCACCGCCATCAAGGCCAACATC
>comp1089_c0
TTTTTTTATAATAATAATTTTACTAAACACAAACATTAAAATATGACATAACTCAGTCAA
ACATCCACAATCCCTAGCAATATCAAAACTGATATTGATAGCGCTATCTGCTACAGCATC
CAAGTACCCTGTAAAGGATCAACCCTGAACTTGATTTGGCTTACTCCAAACGGGATTTTA
AAAACACATCCTTAACAAAACCTCATACATCTGACGAGCTCCCACAAAATCTGATTTTGT
AAAATCGTGACGTTCAAAAGCACTTCCACAGTCTACAGAAGTGAGGCGACAGAAGTGAGG
GACATCAGAATCTCGTACAACCATCCAAATTAACACTGAAAAGATTACTTAACATGCTCG
ATACAAATGCTCCCCAGGCGTCACTTCCCCGAGTTCTGCATCAATGTGATATTATCCCCT
TTCAGAAGGATCCTCCCCAATGGCTTTCTAGTCTTCTTCTTAATGTTCAGTTCTTCAGCA
TCCTCGAGAACCAAATTCATATATTCATCAAATCCGATGATACGCCCTTCAATCCTCAAG
TCCTTCTGCTCGAACAGCCAAATCTGTATGCGCGCTTTGCTCTGAAGGAACCTGAAGATG
AGGTTGATGGGCTGGGTCATGATCTTCTGAATCTTGGTGGTTGCCATGGCTGCCGCTGCT
GCTGCTGCTGCGACTGCTG
>comp108_c0
TGTTGAGAGGGTAGACGAGGATAAGGCCGCGTCGTGCACCCCAGTTCCCAAAAACAGACA
CGGGAGCGGGAAGGGCGCGGAGAGAGAAGAGGCATCGGCACCACCATAAAGCGGAGGGGG
GAGCGCAGAGGAGGGCGACCATGAGAGCTTCGTGCTTCCTTGCAGCAGCCGCAGCAGCCA
TCGCCGTGCTCCTGCTGTTGCTGCCGCCGGCCTCGTCGGAGTTCATCCCGCGGGAAGCCG
AGGACGATCCGGTGTTCGCCATGGCCATGACGGGGGGCATCATGGACGTGGAGGGGGCGC
AGAACAGCGCCGAGGTCGAGGAGCTCGCCCGCTTCGCCGTCGACGAGCACAACAAGAAGG
AGAATGCGCTTCTTGAGTTTTCCCGGGTTGTGAAAGCGAAGGAACAGGTAGTTTCGGGAA
TTATGCATCATCTCACTGTGGAAGTGATTGAGGGTGGCAAGAAGAAACTGTATGAAGCCA
AGGTCTGGGTTCAGGCTTGGCTGAACTCCAAGAAACTCCATGAGTTCAACCCCATTGGCG
ACTCATCCTCAGTTACGCCAGCAGACCTTGGTGTGAAACGGGATGCGCATGAACCTGGAT
GGCGGGAGGTGCCAGTACATGACCCCGTTGTCCAAGATGCTGCAAGTCATGCTGTGAAGA
CCATCCAGCAGAGGTCCAACTCTTTGTTCCCCTACGAACTGCTGGATATCGTTCGCGCAA
AGGCTGAGGTGGCTGAGGACTCTGCCAAATTCAATCTTCTGCTCAAACTCAAGAGGGGAA
ACAAGGAAGAGAAGTTCAACGTGGAGGTGCACAAGAACGTTGAGGGCACTTTCCATCTGA
ATCAGATGGAGCGAGATCACGCAGACGCTGGTAACTAGCCGCAAGTACGTGTGAAATGCA
TCATGCACTTGTAAAAAAAAGTAATACGGGTGTGCTTTCTATAGCCTCGTATGTAAAAAT
GACGGAAGCACCGTCTAGACCAGAGTGGCTTCCTTATGTGCCTTTCTTTGCCTCTTTCTT
TTTCGCTGTTTAGTTTGTGTTCCTTAAATCATCAGTGACATTCTACAGCCATTTCCTTCT
ACAGATACTAAGATGTCGCATATATTTCCCTATGTACCGGGCTTACGCCTGCTTATGGAA
ATGGCTCTGTGTATGTAGTTAACATCGAAATAGTGCATCTTATTTGTGTACCTAGTTCGT
TGTTTCAAAAAAA
>comp1090_c0
GGGAAGCCATGGCAGTGGGCACCAGTCACCACTACTCCAACTCTCCACAGAGACCCTTCT
CAGCTCTCCTTACCAGGTGGTGGGGAGGGCTTGCTACTGCCCACTGCCATGGCTTCCCTT
GCGGCGGCGGCGGCCACGGCCTCCCTCGGTGTGTCAGAGATGCTAGGTAACCCCCTCAAA
TTCGCTGGCGCCTCCCGCTCGGCTCCCGCCTCCGCCGGCGCGGCGTATTCCAAGATCGTT
TGCCTCTTCGGCAAGAAGAAGGCCGCGCCCGCCAAGCCGTCGAAGCCTGCGCCGGCTTCA
ACAATCGACGATGAGCTTGCCAAGTGGTACGGCCCCGACCGGAGGATCTTCCTGCCGGAC
GGCCTGCTCGACCGGTCGGAGGTGCCGTCCTACCTTAACGGAGAGGTTCCTGGAGATTAT
GGATACGACCCGTTCGGCCTCAGCAAGAGACCGGAGGACTTCAGCAAGTACCAAGCATAT
GAGCTTATCCATGGACGGTGGGCGATGCTCGGCGCCGCGGGTTTCATCATCCCGGAGGCC
TTCAACAAATTTGGTGCCAACTGCGGCCCCGAAGCTGTGTGGTTCAAGACCGGTGCTCTC
CTGCTCGACGGCAACACACTGAACTACTTTGGGAAGAACATCCCCATCAACCTCGTGGTT
GCGGTCATCGCCGAGGTCATTCTACTTGGAGGGGCCGAGTACTACAGAATCATCAACGGA
CTGGACTTGGAGGACAAGCTGCACCCAGGCGGTCCATTCGACCCGTTGGGGCTGGCGAAC
GACCCGGACCAGGCTGCGCTGCTCAAGGTGAAGGAGATCAAGAA
>comp1091_c0
GGTAAGTATATGTATAAGAATTTTGGAAGGTATTGCTTATGTTGATATATTGCTCTTCTT
GATGGACATTGCTTATGTAATGTACTGCTCTTCTTGCCGGGGATTGCTTTGTTGTCTCTT
TAGTTGACCAACTGCCACCTTTGATCAGTACATGCAAACATTTATTATGAGTAGCTTCTT
CTGAGGTCTGAATTGTCACGTATATATCCAAAATCCAATGGCTAGTTAGATTTTGTGCAA
ATCACACAAACTTTTGGTTTATGATGAAGTCTACTAGTTTTGCGAATGACTTGCAGCAAC
AGTTTCTTGGTGAACAATATCCTATGTAACATTGTATTCTAGAATTGCCCACATGATAAA
CTGCTTCGAATTTTATGTCTCTTCTCATAGCTGCAAGAATCATAAGAATTTCGTAAAACA
TCAAAAAAGGATACAATGAATATCAATGAATGGGAAAATATGCAATTTTTTGGTCTATAA
TGAAGTTCTACTATTTTAAATAATTTAGAGCAGTTTCTATGCCGACAATATACTATATAA
CACTATATTATATAATTGCACACAAGCCGAACTGTTCAGAATTTCAAGTCTCCTTTTCCT
TAAATAGCTGCAAGAATCATCAAATTTTCATAAAATACCGAAAAGAGATATATCTAAGAT
TCTATGGCCTATTAGATTTGGTTAACATAAACATATGGGGCTTACATCCTAAACATAAAG
GCCTGGCACCTTTTTCCTTTCCCTAGGAATCTATTTGTGAATCAAAAAGTGAAAACTCTT
CCCTAGTATGCAGCTATGCTGCTTGGCATTTGGCTGGGAGTGCGGGGAGGGTCTTCTTAG
TATAGGAATGCTTTAACTGACAGGAAGAAAATTCTTACACCAAGCTGATAAAAGTTTCAA
GTTGTCTTTTCCAAAAAAAAAAATTCTCACAAACCTTTCAAATGCTTATTCTTAGTTCAA
CTAGATTATGCTTGGTGTTTCCATAAGTTTAATCCTAAAACACTTTTGTGGCACAGGATC
AGCCTTCAAGCAATATGCACTCAGCTTTTGGTGTTTGATCTTCACCATGCTACCTGCTTG
GTGGAGGCAGTTGGTGCTTCTTTACACTAGTGGATATTCCTGTGTTGAGTGGTAAGAACG
TCTAGAAGAATTATGTAATATGTTGCTCGTCTTAGTGTATTAGCCTTCTTGATGTGGAAT
GGTTTTGTCAATGTATTTGCTTTTATTGCCGGAAATTACTTTCTTTGGCACTTCTGCTTT
ACCAGATGGTTCTGTGCTGGCCCATTATCTTAGGCTTGTCTTTTGTAATAAAGAGTTGGT
TTGGCTGCTTCCATCAATACTGACTGTATGCCAGTCTGAATGGGTAATAAAGGATTCAGA
TTCTTCTGTCGTGTGTCATCAAGCTTTAGTGTTTAGGACAACAAGATGAAAGATCTACTG
GAGACTGTAATCATCCCCAAATTTAATGCAATG
>comp1092_c0
GAGGCCGTGGTGGTGGGAGGGAAGGGCTCCACATCCCATAATTTCCATTCCCGTCTACAT
ATAACAATCTCATCCCCCCCACGACCGCGCCTCTCGCAACCACCGACACCGTCCTCCTCC
CCGCCTCCCGTTCCCCGGACGCAGAGCGAGAAGGCAAGAGAGCAAGGGAGAGCCTGCAAT
GGCGTCCTCGGCCGGTGGTGCTGCGGCGGCGAGGGTGGATCTGGACGGGCGCCCCATCCA
GCCCATCACCATCTGCATGATCGGCGCCGGCGGCTTCATCGGCTCCCACCTCTGCGAGAA
GCTCATGGCGGAGACCCCCCACACCGTGCTTGCCGTCGACGTCTACAACGACAAGATCCG
CCACCTGCTGGAGCCGGAGGGCGCCCACCCCTGGTCCGGCCGCATCCACTTCCACCGCCT
CAACATCAAGCATGACTCCCGCCTCGAGGGCCTCATCAAGATGGCGGATCTGACGATCAA
CCTAGCAGCGATCTGTACCCCAGCGGACTACAACACCCGCCCGCTCGACACCATTTACAG
CAACTTCACCGATGCCCTTCCAGTGGTCAAGTATTGCTCAGAGAATGGCAAGCGCCTCAT
CCATTTCTCCACATGCGAGGTTTACGGGAAGACGGTCGGGAGCTTCCTCCCCAAGGATCA
TCCCCTCAGGAAGGAACCTGAATTCTACATCCTCAAAGAAGACGTCTCACCTTGTATCTT
TGGTCCTATTGAGAAACAAAGGTGGTCCTATGCTTGCGCCAAGCAACTAATAGAAAGGCT
TATCTATGCTGAGGGAGCAGAAAATGGTCTTGAGTTCACCATTGTGAGACCTTTCAACTG
GATTGGACCAAGGATGGATTTTATCCCTGGAATTGATGGCCCAAGTGAGGGTGTTCCCAG
AGTTCTGGCGTGCTTCAGCAATAACCTTCTTCGAGGTGAACCTTTAAAGCTTGTGGATGG
TGGTCAATCCCAAAGGACCTTTATTTATATCAAGGATGCCATCGAAGCTGTTTTGTTAAT
GATTGAAAATCCAGACCGAGCCAACGGTCAGATTTTTAATGTTGGGAATCCCAACAATGA
AGTTACTGTTAGACAACTTGCTGAAATGATGACGCAGATTTACTCAAAGGTTTCGGGAGA
GCCTACACTGGAGTCCCCAACGATTGACGTGAGCTCCAAATACTTCTACGGAGAAGGATA
TGATGACAGTGACAAGCGTATTCCAGACATGACCATCATCAATAAGCAACTTGGTTGGAA
TCCGAAGACATCACTGTGGGATTTGCTCGAGTCAACTCTAACGTACCAGCATAGAACATA
CTCTGAAGCTGTCAAGCGCGCGATTTCAAAGCCAGTTGCATCTAGCTAGACATTACAATA
TAGTAATAGCACGTTTCCACAGGATAATTCTTACTAGCCATTTCTAGGACGCGGAAGGAC
AAGATTCTTTTGATAAATTCGCATACCTGTCTATTTCACGGTGTCTAAATACTGGAGGTT
GCTACTCCACACGTCAAAAATACTGTTGCTGCTATTTTCATGGTGAGAATTAAATGCTGC
TTCTGGGGTGATGGTGTTTACATGCGAGGAATGGGTCATCTTGTGTTTATTGCGTATCTA
CCACAAGTTTACCCGCACTGAATGAGTTGCTCTAGTCCTCCATGTCGGTTGTGATAGTAA
TCAGGCCTCATGCCTAAAAGTTAACATCCATTGACCTTTGTCAGGATTTTTGTAGGTGGT
GGTTGGCAATGAGTACGAGAATGAGTAGAGTTTGATGTTTGAGATTTTGAAGTCTATTAT
AATCATCCG
>comp1093_c0
CCACGCAACAAGTCCTACTCCACAACTACACTCCTGTCTCCGTGTGTGTGTGTGTGTGTG
TGGGCGCGCGCGCGCTACCCCAGTTCGGCTTCTGAGTTCTCCAGACGAAGATCTCTAGCC
TCCTGCGCCTGCCCACGCCGAGCGGAGAGAGAGAAGTCTGCGAGCATGGGTCGTGGTGTC
AGCAGTGGAGGTGGTCAGAGTTCCTTGGGCTACCTGTTTGGCAGCGGTGAGGGTGCTAAA
CCTTCTCCAGCTGCTAGCAATGAAACACCTGTCCAGAAGCCCCCAGCTCCCGCACCAGCG
GACAAAACTAAGCAGATCCCAGCAGGCATCCAGGGAAACAATGTGAACAATTACTTCAGA
GCAGATGGCCAGAACAGTGGGAATTTTATTACGGTTTGAGCACATCCATCCCATTATTGA
GGCAAACTTTATACATGAGGCGAGATTAGGAAGACATGCACCGGAAATGCACAACTAGCT
TCCAACATTTAAGACTTTTTTTTAATTAAATTCTTAGCTCGTTTATTCTCTTTCCCCAAC
CCATTGGCTTATCCTTTACCATTCCTTTGCCTAACCTAAGGTATCCATGATACAGGATCG
TCCTTCAACTAAGGTTCATGCCGCCCCTGGTGGCGGATCTTCTCTGGCTTACCTGTTTGG
CGGTGGAGGCAATTGATGCTTGTTTTCCCTGGCAAATTTCTTGTGAATGAAAGGGTAAGA
GTGTCCGGAAGAATTATGTATCTTCCGGCTCACTTCAAAGTTCAGGCTCAAACTAAACAG
TGCTACTATTAATTGTGTAATATATAATCATGCTGGTAATTGCTTCAAACGTGCATTTGC
TTAATTAAGGCATTTGTAATGAAACTGAAACATCTATGGGAGCTATCCGTCTTCATCTAA
ATGCACATCCTCGCACTTAAAATGACAAGGTATTATGCTATGCATTCCAATTCACCG
>comp1094_c0
CTAACATCCATTCAACATTGAACCGTCTAGCAAATCTAATGAGGGCAATGGGATCACAGA
AAAGTAGATAGTAACTATAAAAAGACGCTTTCACCAATACGTCTCATAGTTTTGCTCATC
TCAAAAGAAAAACCACAACCGTGCCCACAACTCTGGGCACCCAATACAGAAGAAAGACAT
TAAATGGACTTGTGAAGAGAGATGGGAAAAAGAGAGAGAGAGAGAGAGGAAAGCCTTAAC
TAACATATATTCCCCCACAGCCAAACGTGGACATACACCTGGACTTTAGTCGACTTCTTC
AATCTTAGGACCGGCACTGCTGCCTCCTGCACCTGCAGGAATGTCTTCATCCATGTCACC
GGCCATGCCTGCACCTGCTCCCTGATACATTTTTGCGATGATGGGGTTGCAGATG
>comp1095_c0
CGAGATTTTAACGAAATGGATGAATAGATAAATAAGGAGTCTGTACCAAGGGGGACGACA
AGCAGGAAATGGAGATCAATTACAGCAACTGCTCTCTCCCTTTCTCGCTCTGCTGAGCCC
TCACCAACCAGAGGAAACCAACTACACGAGCTGCTTAACTTTCACATAATGGTAGACAAC
AGAAGCAACACAACCGCTTAACATTGCATTTCATCAACCCTAGCAAGAAATAAAACCAGA
CTTCTCATAAAGATGCTCAAAAACATGTCCTCGGACAAATCTTCTCTTTCCATATCATAT
AAGCAACCAAGCAGCAGCACAAGAACCGATTCGCAGCACCACATCATATCGCCCATGCTA
GCCCTGGTTTCCCCTCCCCCGACCGCCCATTCTTCCCCTGCCTCTGACATAACCTCTCCC
ACCACCGCCTCTGCCTCTTTCATATCCGGCACCACGATAATTCCAGCCTCTGCCTCGTCC
ACCACTTCGGCCCCAATTGTAGTCCCATCCACCATTCTCTCCATTGTTGCCATATCCCCC
ACCATATCTTCCACCATATCCACCGCCATATCCACCACCGTATCCACCACTGTATCCACC
ACCATATCCGCCTCTGCCCCAACCCCTTCCCCTTCCTCTACCACGACCTCGGCCACGACC
GTAAGAATCTTCTACAACTGTTCCTTGTGTTTCATTGGCTTGATGTTGCTGGTGCTGCTG
ACGATATTGATACTGTGGTCTGGGCTGCTCCACAAATGCTGGAGCTTGGTACCCAGGAGA
ATTCTTGTTTAGTTCTCTGGTTGACAAAGTGATTGAGATCATTGAAACATGACGAGTTGT
TTCCAGAGTCACAAGGCCCTCCTCAATGGGCTCCCAAACATCAGTGATGCTGGTTGAGCT
GATTGTGGTATCCTGATGCAACCCAGGCATCCTCTTCTTTATAATCTCAGCAATTGCCAC
AGCCTTGCTGATAGCTTGTCCCATTGCCTTTAACACAATTTCTCTCACCCGTTTCTCCTG
AAGCAGGCTGGAAGCATAGCTGATGTAGTTGCGTATGAGGCCCTGGGTGGTGATCCGGAT
CTCGTTCTCGTTGATGGCCGACTCCGGCCTCGGCTTCTCCACCCTCTGGTACCTGTCCAT
GCCTGGTTTCTTTCTCCCTTCTTCCTTCTTTCCCCTGAGCCGATAAGAGATTGGGGTGGT
GGTGGTGGTGGACGGGGGCTCGCGGTCGGGCTAGGGTTTCTAGTGCTCGCAGCTTTTTCG
CGGCCTGGACGAACGAACGGGAAGGAAAAGAGTATGACGCGGACCCTAG
>comp1096_c0
CGCTCTGCAGATAGACCGAAGGGAAGATGATCGAACATGAATGAAGATGACAAAGACAAT
CACCAAACCACATTAAAAAAATGTCCAAGCTCGTCTACACTTTTTCTTGAGACAAAAAGG
GAGACACTGGAAGAAATCAAATGGAACTTGCATTAGCTAACACACTGCAATGAGAGAAAC
ACCGATGCAGACCTCGCTCAGAGAAACAGAGTTCCACATATACAGCAGCGACTTTGCACA
CATCGCAGCCCCATCCTTCCAGCTCCCGCTCTTCACCTCGGTTCTCTTCCCAAGCCCCCT
CTCTCTCAGAGCATTTCCTGAGAACGTCTAACAATGCGACTAACCTTCTTTCTGAATTCA
TCCTTCCTCTCTCTCCAGTCTTTCGCAGCTTCGACATTTGCAGGAGATTCATCATTGGGA
CTGGAAAGCATTGAAATAATACTCAAAACTATGCTCTCTACTGTGTGAACAGGAGTCCAA
CGCTCGCTTGCAAGCTCATAGCCATTAGGGTCTTCTCCAGGTGCATGAAGGATCGATATG
CAAACACGTCCATCAGGATAAACATTTGGGTGCCACATATCTGATGTAAATCTCACAGAT
GGTGGGCTATTTGGATAATTTGCTGGGAAACTCATAATAGCATTAAAATAGCCTCCCTCA
CTGGTAAACCCATCCGGGTATAGCGTATCGGGCGGCCCAATGATCGTGACGCTCCACTCA
AAGATATTGCTGTCGTCCACCAGCCCGGCCGAAAAGCCATCCACCGGATTCTTGGTCAGA
TCTTTGAGTTGCTTCTGGAGGAGGAGGCTTGCTTGGGTCTGCGCCGCCATCGAAGACGGA
GAAGACAGACTAGGAGCAGCAAGCAAGCGGGCGGGCGGTGGCGGCGGCGACGGTGGGGGC
TTGCGGGGGCGGCGACGGCGAGGGGAGGAGCGGTGGAAGGGGAGGGCGGAGGGGAGGGAA
AGAAGGAGGAAGCAGAGACGGGGAAGAAAGGAAGGAACGATCTGTCTTCTCTGAGGTCGG
AGAGATGGGTCTCAAGG
>comp1097_c0
GGGACACAAAGCTTGTCTCTTATCGTTGAGAAAGTCAAAAAAAGTACATCATTCACATCA
TACAATCATTGGTAACTCCAACTAGCCTCAAGATTTTAGTCCCCAGAACTATTTGAACAC
ACTTTCCACTTCCTGAAATGAGCATTATAGCCAATAACTAACTACAGGAAAAAAGAAATC
CAAAGCAGACCACATAATGACAAGTTCCAATAAGATGATGTTCCACACGTAAAAGTGTCA
ATAACAACGTGTAATACACTGGCATTTCAGCACCAGATTGCCACAAGTCATGCTTGTAGG
CGGCAGAATGGTAAGCACCAGAAGATGTCACATAGTACAACATAGGAGCTCACACAGTTA
ATTCTGTCCTTGAAATGAGAATCCCATCAGTGTCCGCATAGAGCCACTCACCATCACAAA
TTCGAGTTCCGGCAATATTCACAGCTACATGCTTCTCCCCAGTTCCTTTCTTGCTAGCCT
TCATAGGGTGTGAAGCCAAAGCTCTGACTCCAATGTCACAACCATTTATCTCATCCACAT
CCCGTATGCAGCCATTGACCACTATACCAGCCCACCCATTGTTCTGGGCCTGCTGAACAG
GATTGCCACCTAGAATCGCACAGCGCATGCTCCCGCCTCCATCGACAACCAGGACTCTAC
CGTTTCCCCTCTCCTCAAGGAATTCGCGCACAAGAACGTTATCCTCGAAGACCTTGAGAG
TTACAATCGGCCCAGAGAAGACCTGGCGCCGCCCATATATTTGGAAGATAGGATGGAGGG
CACGCAGCTCTCCACTCTGGATTAGGTGTGCATTGGCATCACAAACTTCTGCAGTCGCCA
AGGGAAAAGAGGCCATGATAATAGAACCTAAAAGAATGAAATACACTAAAAGCTTCCGCT
ATCTCGTCTGGGGAGGTCCCGGCTAAGGCGGCGGCGGCTGCTGGTGTTCGGTGCGCGTGG
GAAGAGAGGGGAGAGGAGGAGATCTGCGGCTGAGCTCGGGGGAGGAGGCCGAGACAAGAA
GAATGGCAGCCCCCCTTCCAGAGAAGCGCTTAGTGGGGGCGAGGAGTCACCGCTCGTCTG
GGG
>comp1098_c0
CAAGATGGAGAAGTAACAGCAAAGCTTGTGGAAGAGAGAGAGCACACGTTCCATGACACC
TCCCAATTGCCACCCAAGGGAACTTGTATACTGGAAATGAGTTGTATGACCAAAGATGGG
TGGAAGAAAACCAACTTGCTAAGCATTTTACATGGCTTAGCATTATGCTTAAATTACACA
TAAGGTCCGCAAATTAAACATGTTGCAATCACATAATACAAGACAACGTTCTTGTTTTGA
ATTGCTTAATTGATTTTAGGCGATCGACAAGATGTTAAAAGTAATGCCTTTAAACCCATG
GCTAATGCAACTCTGAAGGTGACCTGACACTTGACACAGAACCCAACCATTGTTACTTAA
ACTTACAATGGGCATACATTATTTATGATGCAGCAAAGTTTAATCCAAAAAACCCACAAC
AAATTGAAAAAGGAAAAATTGATAAACAGGACCCTTACTTCTTGTACAAGAATATGTCGT
TAAAGGATCTTTATGGCTCTGGCTGCATCTTCTCACATTCTTCTCTGATTGATTGAAAAA
GGACAGACGAAAGATATCGTTCTCCGAAGCTTGGGAACACAACTGCAATTAGTTTTCCTG
CATTTTCAGGCCTCTTTGCAACCTTGATAGCTGCAGCTGCCGCTGCTCCAGAGGAAATAC
CAACCAGCAAGCCTTCTTGTAGAGCCAATTGTTTGGCGGTCTCAACAGCTTCGTCACTGG
ATATCTCTAAAATTTCATCCAGAACTTCATGGTCTAAATTTCTTGGAACAAAACCTGCTC
CAATACCTTGAATCTTGTGCGGACCAGGCTTTCCCCCAGAAAGTATGTTGCTTTCAGAAG
GCTCAATGCCAATAACCTTTATGTTAGGATTTTTCCTCTTCAGAAAACGACCAACGCCCG
TAATAGTTCCACCAGTTCCTATTCCTGCAATGAAGATGTCCACTTTCCCTTTTGTATCCT
CCCAGATTTCAGGACCAGTAGTCTCATAGTGTATTTTTGGATTTGCAGGGTTGTCAAATT
GTTGAAGCATGTAGGCATTGGGAGTATTCTTCAAAATCTCTTCAGCCTTTTGGACTGCTC
CCTTCATACCCTTGGCAGAATCTGTAAGCACAAGCTCTGCTCCAAAAGCTTTTAAAAGAA
CTCGCCTTTCCATGCTCATTGAGGCAGGCATTGTTAGGATCAGTTTATATCCTTTAGCAG
CCGCAATAAATGCAAGGCCAATGCCCGTGTTGCCACTTGTTGGTTCCACCAATATGCTCT
TTCCAGGAGTTATAAGACCCTTCTGTTCAGCATCAGCAATCATACTGTAGCCTATCCTAT
CCTTGACACTGCAACATGGCTCCATTATCTCAAGTTTGGCAGCAACACTAGCAACAGAAC
CTTTTACAATACTATTCAGGTATACCATCGGCGTCTTGCCTATAAGCTGCGTGACGTCTT
CCGCAATGTTCAGTCCTTCGATCTCCGTCTGAGGCTTCACAGACACCGCCTTGCATTGGA
ACGGAGAGGAGGCAACGATTCCCACCGTCGAGGGCGATCTCCCCCGGAACTGGGCTGGAT
GGGCTTGAGAGGGGTTGGAGAGACCACTGTGCCTACGGAGCTTAAGCCCTAGCCTGGATC
GGGCAGTAGTATGCGATGGTACTATTGAGTTGCAGAGGGCAGCCATTGCCGCCTGCGGAA
GTAGGGAGGTCGCGAATGGAGAAGATAGAGGACCTCCCCCCGCAAAAAACCCTAGAATGC
GGGAACAGGTCTATCGGCAAGTCTTCTGGATAGTTT
>comp1099_c0
CTTCGTAATAAAAAACAAGTCACAGGTAACAATGTATAGATCCTTTTCTTTCTTTCTTTT
GTATTTACAGCACCACAAAGATTGGTCGAGAAAAATTATTGATAATAATCACCTTGCCCT
CGTAACATTCCCAGCATCAGCTACAGCTATGAGGGTGAACATATTGGTAGACATAGCTAT
TACATGCCAAACAAACAATTGTGACCGAAAAAAAGATGGCCTCGTATCAGTTCAGGAACG
AGAAAAGAAAAGGTTGAGATTATTGACGCGGCTTAGATCTTGAGCAGCCCGTCACTAGCA
ACCGAGCTCCCCTCACCAACTCTTCCTTGACCATGAACAACACTGCCGCAGCTAGCACAC
TCTGAACAATTTTGGTGCTCATCCCTCTGTAAAACACAGGGATGCCTTCATAGCGGATCA
TCTTGGCAATCGCATCCAAAGTGCCTCTGTAATGATGCCTCTTGTCACGCCTAATCACTT
GTTTTGCCTGAAGTCTTGACTTCACAACAAGAAGTGGGTACGTCACAACAGTAGCTCCAA
GCTTGGCAATTGCTCCAAGAAGAAAAATCTCAAGCGCAGTTACTCCATCAGTTCCCTTCA
TACTTGTTGCCCGTCTTTCTTTCAGCTTCTTCAGGAGAGTTTCATACAACATGAACTGTA
TGGAAGGATTGGCAACCATGATAAGTGTTGGAAATACACCCTTCCAAAAACCCAAAACTC
CAGCTTCATCATAGACTTCTTGAACTGCATGGCTAGTTCTATATGGGGAAGCTTCAATTG
CCGCAGCCAGAATTTCATCATCCGGGACAACTGGCAAGGGGTGAGTAGGTTGTATTCCCT
TTGACTTTGTATGAGTCTGCATGCGTGTAACTACAACCCAGATAGGATTTGTCAGCATTA
CATTCACACATCCAGAAAATGCAGCTGCAACTAGTGATTGAAACATCCCAACTGATCCAT
CTCCAATACCTCTCTTCCACCGATCAAGTGCAGCATTTTCTGCACGGCTCCTAAATATTT
GATAGAAATAGTAATATACACCCTGCGATGCCGCGGTGCCGACCAGCGATGGAGCTAACC
CCCCGTAGAGCCGCTGCCATCCCTCGTGCCGAACAACCTGGCATATATGCGCGACGGTTC
CATTCTTCGCACTCGCCTTGCTCGGACCGCGATCGGTCTGCTGGCGAGTATTAACTGTTT
GGAGGGGGTATGTGATGAGCTGCGCGATGATCCCCCCGCCGGCGCCGGCGAGCCCGTTGA
TCAGCGCTTCCGACATGTCCCCCCTCCTGTCCTTCCCTTCCCTCCCTCTCTCTCTCACCC
CGTCGTCGCCGTCGCCGGGGAAGAGAGCTGCGTTTGCCGCGACGAAACCAAGAGGAAGGG
GAGAGGAAATTGCTTGGAAATTTTCCTCATTAAAAATTTATTAACGAGGGAAGTGAGATC
AGAGAGAGTGGGGGAGAGAGAGAAGAACACGGCAAGCAACGGGGTCGGAAGAAAAAGCAA
AGAACGGTGTCATGGTACACCTAAGATCTGCG
>comp1099_c1
ATGCAGGAAAAGAATGGCTGGCAAATATAAGTTTTACCAGAAATTTATTTTGAGAAAACC
CTAAAGAACCAACATGAACGGTATATTGGGATCAACACATGCCCTGGATTCTGGTATTCT
GATCATTTAATTTGTCCCATATCTCTACTGCGCCATTATTTTTCACATCAACAAGTCATA
GTTTACAAAAGAATCAAACCCTATGCACCACACAGCACTACAAAGTGGTAAGCCAGTAAG
ACAGAAATCTACACATAAGCACATAGATGTCCCATAAAACGTAGGAAAAAGCATTCGTCG
ACAGTGAAACTCCGATAATCTCATTGGTTTTCAAACTAGCCTATCTTATGGGGGACACAA
TCTACATAGCAGATGTTTAAATTTCTTGGAAGAATAGTACAGTGCACTGGTAGTTGGTAA
CACCAAAAAGTATATGCTTACTATACAAGCTCAGGAACAAATTCCTAGCCAGAACTGCAT
GCATTTCAACTTCAATTCCGCAACTAGGATTCCATAATCGGAGTACTAGCCTCCACAACA
CGAACCACAAGCAGGAAGGGAATTATGGTCATTAGAACGGAGATCTGCCAATCCACGGGG
TCCACGAGGGCCACCACCATATGGACCTCTGCCTGGGCCACCTCCAGGACCTCCCCCTGG
ACCACCATCCCATTTCTTTCCTGAGCCTGATGCCTTCTTGTATTCCTCTGACCTTTCCTT
CGAGAACATTGTAATGAAGAACACACCAATTAAGTTAACAATAGCCCAGAAGAAATGAGT
AATCGTGCTCAATCGCCACAATGACCGCTTTGGCTTTACAACACCTCCCTCGACGTACGC
CATGGAGGCAGGCCTCCCAGTGCCTTCTGCGGGGACTGCTCGGTCGAGCCTTTCGCGGCT
TCGTTTTGTAGACGGACTCCTACGTTTCGAAATTTCTTGCGCCTCG
>comp109_c2
GGTATTATAGTCCACACGTACCAAACAAACACGAGTCGTTGGTTGATGCATACACGAGAG
TAGAAGTGGATGCCACCACAGATTGGGGGGAAAAAAAAACATAAAGCCTTCACTCAAGAC
TGAAGAGGACAAATTGCAAGTCCATGCCAAAACAAGTTACACTCAACGCGCAAGTTTTCT
CATGACTAGAGAATGCAACGATAATTGTACTAAAATATAACGTGAACGACCGTCCCAAAA
AAAGGATTGACGCAACATTAAACAGGACTGCAGACTAGAAATTATGCAAAATTTATAGTT
CCCATTGTGAAGAAAGGCCGGTAGACCACTACTGAAACTTTATCTGCTCTTTTTCATCGC
ATAGAGTCTTCCCTTCGACGGCAGAAATGATTATATTTTGTTAAATGCGACAATGTCGCA
GCTCTGAATGTATTCATTTGCTGGTTCAACAGTGAGGTGTTCCTCAATAAGGTTGTCAAC
AGAGACCAAGTCATCAACAATGGTCATCATAATCTGCAACTTCTTGATGCCATAACCAAC
CGGAACAAGTTTTGAGGCACCCCAATGTAAGCCCTCCATCTGAATGCTCCTTACTGTCTC
TTCAAGCTTTTTCATGTCGGTCTCATCATCCCATGGTTTCACATCCAACAGCACAGAAGA
CTTCCCAGATTCTTTCTTTTTTGTAGATGCTTTCGCAGCTGCAGCTCGCTCTTCAGCTGC
CTTCTTTTCCTCCTCTGTCTCTTCACCAAAAAGATCAACATCATCATCATCATCATCATC
AGTGGAGTCATCACTCCGCACTTGGCTTGTTTTCCTCAATCGCCTTCTTCTACGCCTGTA
GGTTTGTCTTTCTGCCTCGTACATGCTGGCCAAGTGAGGTGGTAAAGCTGGGGTGTCCTC
AGGTGTCTCTCCAGTCTGCTGAACTGTCCCTTCTTCTCCTTTTGATGGGTCCACTCGTTC
TTTAGACTTTCCTTTTGATTGTTTTCTCTTTTTGCTGCTCGATGACTGCAATGAAGGTCC
CGCTGGCTCTTTCTCCTTTCTTCTTTGTGGATCCACCTGAGTAGCTGATCTCCTGAGTGC
TGGCTGAGAGGCAGAAGTTCTAGCAGTGTCTTCTAGTGTGGCTGACTTTCGGCGCCTCTG
CAGAACTAGTGCACCTCCTTCTTGTGTTGTCTGAAATTCAGGATCTCGAGCAACTACTGC
ATCTAATTCACCTTCTGCCCAACTCCGATCCTGAGGATCAAACTCAGGCTGTGCATCTCT
GGCTGCTCTGCTCTCCACCCAAGAATGCAGTGGGTGTTCTTCATCTAACAGTTCATCAAT
ATCAATCTGATGTACAGGCTCATCAACTGGTCTGCCAGCAAACTCCATGAATCTCTGTCT
TTCAAGCCTCTGTCTTTCCTGAATCTGCCTGATTTTTAGACGCATGTTGTAGTGACAGTA
CACCAACTTCTCCAGCCTAGAAACCCCCAATCTGTTACGAACCTTCGTGTGAATGAGACT
GAATGTACTCCAGTTTCTTTCACATTGACTGGAAGAAGTGGTTTGACTGAGTACTCGCAC
TGCAACATACGCCAAAGGATTTGTGGCAGCTTGTCTGTAATTAATCTGGATCCACCATTC
AGCTGTTCAAAAAAAAAGAAGACGACGATATCAATAATCATAAATGCCAATCATTAAATT
TAATATTTGACTATTTATTATGTAATTCACCTGGAGTTGTCCTCGTTACTGCAGCCCTGA
CGTCATCATCTCCATAAATGCCAATCTTCAATTTAAATCTCTCCATCTCTGCTAAGGCAT
CTATCCTTTCATTCGTATTCCTTGATATTCTAGTAATCACATTAGTTGTGCCTCGAAGGA
CCTCTCCGTCATTATGCACGCTCTCACTATACTGATACCTTGGGTTGAAAAAATATCCTG
CATATAAATTGAATTTTAATTAGTTATAAAATTAAATGTGAACAAAATTAATAACATAAA
ATCAACTTAAATAGATGAAGAATTAACCAGCAGCATGAAGATCATGATGAAGAGTCGACT
CCCATCTATTATCGATGATCCTCCACCATTTGTCATGAGAAGTAGGAAGGCTTTCGCTCA
ATTGCTCCTTTGCTCTATCCATGGCCTCATACAAATATCCCATGTCATTTTTGTCATCTC
CATCAACTAACCTCAGAACACGTACCAGAGGCTCAACCACTTTCAGATAGCGAGAAACCT
TATCCCAAAAACTTCTCTCCCCAACTAGCGATTGCACTGCCAAGGCAACTTCTCTAGCAT
CGGCTCTCAGTGTCCCTATATGTGCCAGAAACTCGTCAGAGTGGACTAACTGGGCCAACT
GATGCTTGTATTTACTCAGGCTCTCTAAAGAAATGAAGTTGGATGCAAATCTAGTAGGGC
CAGCACGAAGAAGATCCCGTCCACCTGTATGTTCTCTCATCATATGTAAGATCCTGTTGT
GACTATAAATAAATCCCGTGATCATCTGAGCATGTTGTACCACCTCAGCAACAAAAGGAT
CTCTACCTATGTCCTCCATCATCAAGTCAATAGAATGTGCTGCACAAGGCACCCAGTACA
AATGGTGTCTCTTCTGCATCAACAAATTACCGGCTGCTTTATAGCTTGCTTCGTTGTCAG
TGACTATCTGCACAACATTTTCTTCACCAATTTCCTCTACCACGTCATCCATTAGCCTGT
ACAAATAATTAGCATTCTTTATTCTGTTTGAGGCATCCACAGACTTCAAAAAAATAGTGC
CCTCGCTGCAATACACAAGAAAATTAATCATGGATCTTCTTGTGGTCCCTGTCCAACCAT
CACACATGATGGTACAACCACGCTCCCTCCACACATTTTTGAAGTTGTCGACCCATACCT
TCAAGTCATTATACTCTTCTTCAAGCCCAACATCATAAATGTAGCGAGGTGTGGGGGCCT
TTACACCAGGCCCAGCATCTGCAATTGCATCCACCATCGTCTGAAAATATGGACTAGATG
CGGCATGTGCTGGCACACCTGCATGTAAAAACCATTTCACAATTCCTTTCAAGGCATTTT
TTGCTGATGCCTTGACTCCTTTTAATGCTTGCTTGATTCCAGGCTGTCTGGCAGACCTTG
ATCTGTACAAAAATTGGTCCATAGGACCGCGTGCCACATCTGATGTCCGTCCACAACTCA
ATATAGAACTAGCAGTCCTGCGACCAGAAGAACCCCTAGGAACGAATATCCCAGGCTGAG
AAGCAGCAGGCATTGATCCACCTGATGATCCTATGCCTCTTCGCCGGTCCTCATCTTCTC
TATTTGTCCGCAAACTGGCACGAACAGCTCTGGTGTACTCTGCATCAGGGTCATCTGGAT
CCTCCTCATCCTCCTCCTCCTCATCATCATCATCTAAATTGATCGGGCGCTGAACAGGTA
GACTGTAATCCCTTCGTCTTTGGTGCCCTGATATCTCATCTTGCAAATCCATGTGTTGTT
GAGATGATAAATCTTTGTGTGCCTTTTTACCCATCATATAAGTCCTCATTTCCTTCTTCA
AGTCCAGCGGGACTGACTCACATCTACTGACATCTCCTGATATGCCAGCAAGATGATTTT
TTAGGCGATAGATGCCACCACCCATCTCCTTTCCACACCAGTTGCATTTGACCCTCCTCC
TAACACTGTCCACTAGTGTGCAATGCTGCCAACCAGGATCAGCACCATGTTGCTCCACAT
CCTGTTCTGCCATATTCCTGCATAACATAAAAACACAAAAATGCAATCAGGTTCTAACAA
GTTCAATTGAGTGGTTGGCACACTCAATTGAACCTTAATCACACTAATCATACAAAAGCC
CCAATTTTTAAC
>comp10_c0
CATCTCACTGCATGATTTTCTGACTCACCCACTCGGCATCGTCTCCCTTCACCAGCACCA
CCTCGTCGATATTCCTCAACAATTAGCTAGAACATACAGATGGCTGCTACTGTTCCCCAG
GCCTTACTTCTCCTCGCAGCATTCTTGCTACTGATCTCTTCCCATGCGACTGATGCTGCT
CAGGAGAAGGAGACAAAGGGAGAGGGAACTGCGATAGACGCCGTCGCCGAAGAAAACGTA
TTCGAGAACAAGCAGATTGGACGTTGCCCCCGCGGGACGTCCTGCTGCAGAGCGGCCCGA
ATTGCCGGCGCGTCAAGCTGCATCCAATGCTGCCCTCGGACAGCAGAAGCCACGACCAGC
AATATAGAAAAGGGAGCTGCGACAGACGCCGCCGCTGGAGACAGCATAGTCGACAGCAAG
CAACGTGGTATGAATTGCCGCAATCTTTGCTGCAGATGGATTGGACCTGGCTTCGGGGCG
CGCTGCCTCCGCTGCTGTGCTGCCGGAGAGGCGGCTCCCGTTCGGCAAATCGACGGAGTG
GTAGCGGCCAAAGATCCCCAGAACTGATGTGGTGGGTTTAATGGAATCGGCCCGCCTATG
CCGTTTCTGCGACAGATGCTGTTGTTTCCGACGTCATGTATACGTGGGTGTGGGGGTGGA
CACATATATGCTACGTGCATCTGTATTGAGAATAAATAGGGGAACGGACTTGTCTGTAGT
CGAGCACACCCCAAGTTGAGATCTTTCTACTTCTGTAATAGGTCTTTTAATTTCATGAAT
AAACGAGGCCATGGAGCACTTTTTAGCCTTTTAAAAAAAAAAA
>comp1100_c0
TGCTGTAGGAAGCTACCTAGACATACTTCCCAAAAATGAATAAAGTATCTAGGTCAAGCC
AAGGCATCGAGCCGAATCTTCCAATAACCTCACATGAACAATGCATCAAAATCCAACCCA
TGGTGACACAAACAATGCCATAATCCAGCAACAATAATGCCACTTGAGTAAGCACCTGAA
TTCCAGATTCATCCAAGCAAGCAAAACACAAAACACAGTCAAAGCATCATCCACATACCT
AACAGGAAAGTTGAACGAATGACATTCATGCAAGACAGCAGCAAAGAAAACATATAACAA
ATCTGCCCAGGTGTCATACAATAAAAATGCCAAGTGACAGCATGCAGCATGGATATCCAG
TAAACCGATCATGCATCAATAGCAGCTCCAGTTTCATTATGAAGGCCTTGTCAAGATCTG
TAGCCTCCACTAGGACGTTCATAAGGGCCAGAACGGTCACGGCTGTATCGGTCATTTCCA
GGGCCACCACGACCACCTGAATCCCTATTCCGTCCACCGTAATGATCCCCATTACGGTCA
GGACCATAATGACCATTTCCACTGCCCCCACGTGCATACCTGTCATCTCTATCACCATAC
CTATCTCCTCTCCCCCCATCACCAGATGGACATTCCCTGGCAAAGTGTCCAGGCTTGCCA
CATTGAAAACATTCTCTGCTGCCAGAACCTCTTCCACCACCAGATCCACGACGGTCATAA
TCACGAGTACTATCACGATCTCTACCAGATGCTTGTGGCTGAGCTTTCTCTACCAGAATA
GAACGTCCATCCAAGTCCATACCATTCATTTCTTCAATAGCATCTTCCACAGCTCTCTGG
TCACTGAAAGTAACAAAACCAAATCCACGGGAACGACCAGAATATTTGTCCTTAACCACC
CTTGCTTCAGTGAGGTTGCCAATCTTCTCAAAAGCATCTCTCAGATCTCTGTCAGTAGTT
GACCATGAAAGGCCCCCTACAAAACAGGAATACTCCATCTCCGACATCTCCTCGTAGAGA
AACGTACTCCCAAGCGAAAGGAAGGCGAGACTTTGCCGCCGCGAATCGCCCAAACGAAGA
CCAGTGAAGAATCAGGGCAGAAACCAGGAAGACGCGATCTCCATCCGCTTTAGAAGGCTG
CGCGTGGTCG
>comp1101_c0
TCCCCAACACCCGAAGTGTGAATCGAAGCTGGTGGAGGAGCGGCACTGACGTAAAACTGA
GAGATAAAAAGGGTCAGCATCTGCACCTAAGGTGAGTCATCGCCGTTAGCTCAATGCTTC
CGATCAGGTTACTTATGAATCGAGTCATCACAGGGAGACTCGGCCAGCGAAAAGGACAAG
TTACACGACGTATCTATTATGTACAAGAGATAGAGAGGGTGCCGACGGTGACGTCCCTGA
GTAATTGCTCCTCTCGTCTTTCTTCTCTTCTCTTCCCGCGGTCGGCGGCCATCTTCCATT
GCCGTGTCTTCCGCCGTCCTGGCTACATGCACCTCCCACCGTAGCCGGCGTTCCTGAACA
GCGCCTGCTTTATCTCTTCGGCGCTTATAATAGCCCTCTGCTTCATGTCCTTGAACCAAC
GCAACGACAGATTAAAGAAAAAGAACCAAAAACATACCCCCCAAGGCCATGGAAGCTATC
ATTATAGATCATGCGTTAGACCATGTATTAGATGGAAAGCTCTCGGCATGAAGCAGGAGG
CTGTGAGGCCGTCGATCTTAGTGAGCAGTAGGGTGCTTGTCGCATGCAGTGCTCACCTCG
GAGCAGGAAGCCTGCAGGCCGAAGTCGTTGAAGCAGCTGACAACGCACTGCTGGATCTCC
AGCCCCAGCGCCTCCAGCGTGTTCACCGTCGACAACAACAGCCCGGGCTTCGCCGCGCAA
AAGATCTCCACTCGCGTGGCCAACTCTCTCCTCTCCACATTAAACTTGGGTGTGTTTCTG
ACGAGGACGTCTTCCGGGTTGACATGGTCTTTTAAGATGCTCAGCAACCCCGCTGCTGAA
GCCTCCTCGGAGGAGGGGGAGGAGCCGTCGCCGGACTCCAACTCTTCCTGCAGGACCTTG
ATGCGCTCCAGCAGCTCCTTCATGTAGTCGATGGTGTCGCCAAGTATCGATGTCCGATCC
ATCTTGCTGATCTTGGGGACGACGGAGCGAAGCATAGAGAGGCGGTCGTTGAGGCGCTTT
CGCCGTCGTCTCTCCGCCATCAGGTTCTTGGAGGGCTGACCCTCGACCTTCTTTGAGCGG
CCCTTCTTCTCCGGGAGGCACGACGAGGAAGAGGAGCCCACGTCGAAGGGCGGCGGGGGA
AAGTTGATAACAGTGTTGCTCATGGCGCCGTAGCCATCGGTGCAAGGATGGTTCAGCTCC
TCGACCTTGCAGACGACCGGCCCCTCCTCGCCGCGGCTCCTCCCCGTGCCATGGTGGTGG
TTGTGAACCAGCTGGCCCAGCTCCTCGCTTTCCATAGCCGATCTGCAGTCCTCCATGGAG
GAGGAGGCGACAGCGGGGCCGCCGACGGCTGTCCCCGTGGCGGATGTGGTGGTGGTCGAG
GAAGAGGACTGGACCTGATCCAGGGGGACGGCAGCTGGCAGCCTGCACCCTCCAAACGGC
GGCGGCGGCGGAGGCGGGCAGTAGGCAGCGGGGTTGAAGCAGCCGAAGCCAAGGTCGGAC
GGCGCCCCGAAGACCCCAAAGCCCGCTGCGGCCGCGTTGGACGGGACTGGATACCCTCCA
TTCTGGCGCCCAGGGTCCGCCTCGTCGAAGCAGCAGTCGAAGCAGCTTCCCCCCTCGGCG
GAGAAGAAGTCGCCCATGCCCGTGGGGAATGCGCATGTGGTCTCCCATGTATCCCTCCTG
AGCGCCAGGAGCTCCTCCAAGAAGCCATGCTCATCCAGCTCCATCTTAGTTTCCTCCTTT
CTCTCTTCCCGCAACTCCTTGAACTCCTACAGATCTCTCTCTCTCTCTCTCTAGATTGGA
CAACCATAGGATGCCACAGGTAGTCGACCTGGAGACCCTGGTGTGTGGCGGCGGCGGCGA
CGCCAAGATCGTGTGTGAGACTACCCTGCCGGACCCCGCCGGTGGGCGGGAGCACCCTCT
TCCCCCTCCTCCCCCGCCGGACGAACCGGACCTGCCCCCGGAGTCCTTCCGGATACCCGC
TGAGGCGGAGATCGACTGGGTCGACCGCAACGCCGCTGCCTTCTACGAACGAGACGATTC
CACCAAGGAGATCACCAACCCAAAGTCGCAGCACCACCACAACAATCCCAACCCCACCGT
CAAGCTCCAATCGAGCTCTCAGCGTTACTCCGCCAAGCCCAAGGCCCCCATCATCGGCCT
CCCAAACAAGATACAGCACTCGGGGTACCTCGGCCGGAGCGCCCGACGGCACGCCGCCAA
CGTCCGGATCTTCCCCAAGAAAGTGGGCGCCGCACCGCAGCGCGGCAAGTCGGCGGTTCC
GGAGTCGGAGCCGACCTCGCCCAAAGTCTCCTGCATCGGGAGGGTGCTTTCCGATCGGGA
CCGGAGCCGGTACCGGAAGGCCTGCTGCAAGGGTCCATCGGACGTGTCTCGCGAATCGTC
TTCCGTAGCGGCGTCGTCGACGGCTAGTGGAAGGCGGAAGAGCGGATTCTTGGCGGCGAT
CTTCGGGGTATCCTGTTGTGGGCAGGGTAGACAATCGGCTGTCGTTGACGAGGACGACCT
CCCGTCATCTCGAACTACAACGTCGACGACCAAGATCAAGATCACGCCGTCGGTTGGTTC
CAGGTCAGAAGAAGCAGGGTATGCGGCGCCGGGGCTCGGCGAGATGAAGCGGTTCGCTTC
GGGGAGGAGGCCGGTGTCTTGGGGCGGAGAGCTGGAGCCAGAGGTAGAACACATAACGCA
GTCGGGGCCGTTGCCGGCGAAGCAGCAAGTTGGAGGGATCCTGGGGCGGCGGTCCGTAGG
GTTGCTGGAGGACCTCGACTGCGATCGGGACTGGGAGAGCACCGGCCCTGCCTCGGTCTG
AAGCAGAGGACGCGAAGGCCCTCACGTTTCCCCTGCCGCCACCGCCAGTGTACACCATCT
GTCTCTATCTCTCTCTCTCACACACTGTGATAGGCGTTACTTGCTTCGATTTCTCCCTTA
GGTTTGTGATTTTTGGAGAGTTTGGTCTTGTAAATATCGTCGGGACATGCAGGAATGGAA
TGTGTGGTGTGGTCAGAGTTGGCTTGGCGTGTTGGTAAAATTAATTAAGTTGTTCAGCTT
TTTCGATGTAATCTGGGAAGAAGATGTGCTTCGGGAGATTGGCGACGGTGCGACTTTAGA
TGTAGCAGTTTGAAATTAAATTTGGTTGGGTGTTCGT
>comp1103_c0
GATAATATACTTCACATAATGTATTATTTATACTGAGTTCATACATCTTCTGAAGCCATA
ATTGGTATTTACACGCTTAGAGTTTTAGCCACAAACTACTTGAATAATTGTTTTATGAAT
ATGTCATAAAATGAACAGAGAAGGTAAAAAAAGACGTGAGAGAAGAACGTAAGTGGCATA
AATTCCCAAGCAAGTCGTACTACACACTGAGAACCTTTTTTTGTCATCTCTGTGTTCTCT
ATCGAAACTGCTTGGTTTCTCCTTTTTTGTTTGACATCCCCACAAAACACCAAATTGCTT
AGCGTGTTTGGCAAACCAACTACCCCACAGTTGGGCTAGAGTTTGTAACAATGTCACCGT
GGATGATACAAAGGGAGGAAGGGCCATGGAAATGACCAGAGAGCATTGCAAGGTTTGCTC
CAGTCTTCAGGTCATGTCCACTATAATTCCTTCAAAGGAATTTAACTAATTACATCAGCT
GTTTGTTACAGATCACTACCAGTATACAACAGCAGTATCAGCAATCAACTTACATATTAC
AACTGCAATCAATTTATTATTATTTGACGACCGAATTAGATGTGAAGATCATGACGACCT
ACATATTCTACAAAATTGTCAAGACATTGAAGCACCAGTTCAGTAAATGACAACATTTTT
TTCTGTTCGCTGCCTCTCAAAGGGGCGCCGTCCAATGCCTTTTGTACGCTTAATCAAACC
TTGTACTCCTGGACATGTATCCATTTCGTGGATGACCACTTGTTTCCTTTAATCACAGGA
CATCCTCCATGCAAGCTAGATGGATCAAGTGTGGCATCAGGCCTCATGCTCCAAAAAAGT
AAAGCATCACCCATCTTTGGTTTCACAGAAAGACCCTTTTTGCCACATTCAGATAGCTCA
TTGTAGTATGGCAATGCACTGCTATTCACTTTGGCAGAGGGGAAAATGGTCTCACCACCT
TCTTCAACATCTGAAAGATACATGAGAACAGTAGCTATGCGCTGACCCCCATTCTTCGTG
TTAAATTCATCAAGGAAATAGTCAAAATGAGGTTCATATTTCTGTCCAGCTTCATAATGG
AGAACCTGAAGACCCTCCCCATGCTCTATAGGAATGAAGGTGAAATCTGCAATCCTTTTC
TCAATGGCTCGGATGACTTTGTCTTGCCCTCTCCTGAGGAACATTCCGGAGCTTGTGCGA
ACCCTGCTGTCTTTGCTTTTACCGGTTGTACTATCAACAACAGTTGACTTCGCCATATGA
GGCTTTGCCAGCTGAATCAGGTGCTCGCATTCCTCCTTGGACAGGAAATTGTGATAGACG
AACGCCCGCGGCTCCCAGGAGAGGACCTCCGTCCACTGCTCCCCTCTCTGCCCTAATCCA
TCATCCCCTCTCTCGCCCGCCGGCGCCGCCTTGGTCGCCGTGGACGCGTCCTCCAGGCGC
AACTCCACGGCGGGGCCGGTCTTGGCGGAGCCGGTGGAGACGGGGAGCGAGAGGACGCCG
AGGGCGAGGAGCAGGAGCAGTACGACCGACAGCATCAGCAGCAGCGCCAGCAGCATCGTC
CACGGCGACGCCGGCCTCCTGCCAGTGAGCCCCCGGGCGCCGCGCGCCGGGGCCCTCGCC
ATCTCCGCTGCAGTCGGCTTCTTCGGAGCGGCGGGAGAAAGAACAGAAAGCTGCGGCAGA
AACAGTTAACACTCCCTGGAAGAAATGGAGGGGAA
>comp1103_c1
GAGGGCGAGGGCGAGGAGGAGGTGTTCGTCAAGCCCGCACAGCCATGGAGCGCGCCCACC
ACCACCTCCTCCTCGCCCTCGCCCTCGCCGCGCTGCTCTCCGCCTCCGCCGCAGCCCCGG
CCCCCGCCGACGTCGAGTTCATCCGCTCCTCCTGCCGTTCCACCCGCTACCCCGCCCTCT
GCGTGCATTCCCTCGCCTGCTACGCCGCCTCCGTCCGCCGCAGCCCCCACCAGCTGGCCC
GCGCCGCCCTCAACGTCTCCCTCGCCCGCGCCCAGACCACCACCTCTACTTTGTCCGGCC
CCCTCCTCTAAGCCAAAGAATGGCTAAGTTTTATGTGCTGCTCGCCCTTAGCTTGGCTTC
CACGCTGTTCATCATGTCTGAGGCTTTTGACTGTGGGCGTCAAGCTGGGCGTAAGCGGTG
CGGCGGCTGTCTATGCTGCAGCAAGTTTGGCTGGTGCGGAAGCACGTCTGAATTCTGTGG
CCAAGGGTGCCAGAGCCAGTGTTGGGGTAGGCTCACCCTAACCAATATTTCAGACGACGG
CGTGGTTTCTATCATTACCCAGCCCCTGTTCGACCAAATGCTGAAGCACCGGCACGATGC
CGCATGCCCCGCTAGGAACTTCTACACCTACGATGCCTTCATCAACGCAGCAAACGCTTT
CTCCGCCTTCGGAACAACCGGTGACCTTGACACCCGCAAGAGGGAGATCGCCGCTTTCTT
TGCTTTGACCTCTCATGCAACCAACGGGGGGTTGCCTACCGCACTGGACGAACCCTATGC
TTGGGGATACTGTCTTAAGGAAGTGCGCGGACGAGGAGATTACTGCAACCCGACTACCCC
GTGGCCATGCGTTCCGGGTAAACAGTACCACGGGCGAGGACCTATCCAAATCTCTCAGTA
AGCTTTTTATATTTATGACCTTTTGTCATGCATGCTTTGACAGGTGCTAGATAACTACCA
TTTCTTAAAGGAAGGTCCTCCCGGAAGACTAGAATGTATCTTAGAGGAACAAAATAGAAC
TAAGTTTTTATCTGTGTTAACTGTTCATATCTAACACCCATGCATCTATATATATGTATG
TTCTGAACTTTGTTTATCACTCTCTTTTGTGTACCGTTTGCACCTCAG
>comp1104_c0
GTTGGCGCCCACGATGAATCCGATCGCGATGGGGGCGATGGTGCCCAGCGAGCCCTTCTT
GGGGTCGGCCGCCGTGGCGTAGACCGTGTACACCAGCGCGAAAGTGATGATGATCTCCAT
CACCATTCCCTGCAGCTCGCTCACCCCGGCCGCCACTCCGTGGGTCGGGATCGCCAGGCC
GCCGGTGACGAACTGTAGGAGCAAGCAGGCGACGATGGAGCCAAGCAACTGCGCGACCCA
ATAGAAGATGCCTGTAAGGATCGTGATGTTGCCGCCGATGGCCAGGCCGAGAGTGACGGC
GGGGTTCAGATGGCCCCCGGAAATGTTGGCTCCCATGGAGACACCCACAAACAACGCCAG
GGCGTGGGCTAGGGCGACAGCCACCAGCCCGGCCGGGTCCAATGCAGCGCCCTTGGTTAG
CTTCGCATAGGCGATGGCAGAGCCGACACCGGCGAAGACGAAGAGGAGCGTGGCGATGAA
CTCGGCGAGGTAGGCCTT
>comp1105_c0
CTTGTTCCTCCACAGGAACACATCAGCAGGTTTGCCGCCGCCGAAGACCCTGTGGACGGG
CTGCTCGCGGCCAAAGAGGCGCCAGACCTTGGCCTTGACGGAGGACAGCACCGCCGCCGC
CGCCGCCGGCTTATCGTCGTCGGAGTCCGAGGAAGAGGAGGAGGAATCGTGGCCATGCAG
CGTCTCCTCGATCTTGTCCACTATGGATTCCCCCGCAGAGTCCTCCGCGTGCTCCGCCAT
CGCCCCCTCGAGCTCGCAGATCGCAAAAACCCTAATCCCTCTCCTGCTTCCTGTTCCCGT
TGGAGTCGTTCACCTCGGCAGCTTCGCACACAGCTCTCCCACACTCTCTCTCCCCTCTTT
CTCGAGCCACGAATAATGTACGTGGGGCTCCAAA
>comp1106_c0
CGGCGGACAAATCCCAATGTATTATAATCATTATTTTTAATCATTATAATGTTTAAGAGA
ACCAAAAATCAAATTTAAGATACAGAAATAATAATTTCCGTTTTCGATTGCACAAATTTA
TCATTTGTTTTAAATTCCAACACCAACAATTTACCAGATGGGCCTTTTGTACCCGAGTCT
ACTGCCTTTTTGAAAACTGGTCGATATCAGATTCCCACTTACGGTCCAGGGAGAGGGGAG
GAAGATAGGACGGGTGAAAGGGCCTTGGGACTACATGCTCAAGTGCATATGCTCCGCATG
CCTTCCCATGAAACCCCATGAGTGATACTACCAGAAGTAAAGCTCTTCGAAGTTACAGAG
GCACCATATATCACGGATGGAGGCTGCCATGTAAAACATTTGAGTCAGGCACCATAGATA
AATAAAACTAGTTTACATCAACTCAATAGCCATGGCATTGTTTAAATAGCAAAATGTCTT
CCATGTTTTTATCAACCGACGTCATTGGGTGCGATTTCTGCTGTTCTCTGCAGCCCTTAC
TTGCAAGAAATATGGGTGCGCCATTGCTTCTCGTGCTGTAAGCCTGTCCTGATGATCATA
GCGAAGCAGCTTGTCAAGAAAGTCTATGGCCTCTGGAGAAACTAAGTGTTGGTTGTCTGC
ATTAATAAACTTGGACCATGGCTTCCTACTGTGCCTTCCAACAAGGGCCTCCAGTTGAGG
ATCAAGCTCCAAGTGGTATTTGTTCAGGTAAGCATTTAGTTCATCTGTTCCAAGTACCTT
GGCAATTTTAACAAGCTGGTCCTGGTTGTCATGTCCATAAAAGAAAGGTTCCTTACGGAA
TATCATGCCAGCAAACATGCAACCAAGGCTCCACATATCAAGAGAATAATCATAATCTTG
CAAATCCACCAGGAGCTCCGGACCTTTGAAGTACCTTGAGGCAACACGGACATTGTATTC
TTTTCCCGGGTGATAGAACTCTGCAAGCCCCCAATCAATAAGTCGAAGCTTGTGTTGCTC
ATGATCAATCATGACATTATGTGGCTTCACATCTCGGTGCATAATACCTTGGGAATGACA
ATATTCCAGTGCCTTCAACAGTTCGTATATATAATATCGAATATCATAGTCTGTGAGAGT
TGGATAGAGCACTTTAAAATCTGTGTTATTGACATATTCAAATATTAGGCTGGGTGTCTT
TGATTGCTGATCCCGCACAATATCAAGCAGTTTAACAATGTTTGGCCCACCACAGAGGTT
TTGCAAAATCTTTATCTCCCTCTTGATCTTTTTCTTCTTTACGGGCTTGAGGATCTTGAT
GATGCAACGCTCGCTGTTCGTGGAGTGGATCCCTTCGAACACCTCACTGTACTTCCCCCT
CCCCACCTTCCTCACCACCTCGTAATCATCTTGTTCCCCCCACTGGACGGCGAGAGACTC
GTAATCCCAGTACTCCTTGGGCCGGACCATGTTGACGTCGGCATAGGTCCCGGCCTTGGA
GGTGGCGCCGGGCCTCCGGATGGCCTTCCCTATCTTCTGCGCCAGGGTTTCCAACGCCAG
GGACCCCGAGCCAACCGCCCGCGCCGGAGGAGGCTGCGCTTCTGCCCGCCGCCCCCGCTG
CTGCTGCTGCTGCTGATCCCTCTGCTCGAAGGCCTTGGCGGGAGCGGCACGGCAGGAGAT
CTCCCGGAGGCAGCGAGGGAGGGGGCTGCGGTGGCGGCGAAGGAGCGGAGAAGTGGAAGC
GAGAGGGAAGGAGGAGGGGAAGGAGAGAAGCCAGTGGGTGATGGCGCCGAGGGGCCGCAA
GGCCATGAAACAGGGGAAAAGGGGAAGAGGGCGAGGCGATGGTGAACGTTTCGTT
>comp1107_c0
AAAATTAGTTATAACCTCTCTCCATCAGCTCATTCTATGTAAGAAGTGGAAGCCAAAAAT
AACTTTCAAGTAGAAGTTTTGCCAAACACATCCTGAACATTCTTACAGTATGCTTCTTTC
TTTGAAACCTGTCGTCGAATGCATTCATTTCGGCAAGGTTGATGCAAGCCATGTTTGCCT
GTGCACGCTGAGTTGAAGCGTGCAAGGGAGACTTTGGCAGTCAAAGTTAGAATGGGGTGG
TTTTTTAGGTTTTGACTCTATTCCATCAGCTGGGTCAGGTCATCGGGTGTACATAAGATT
ATTGACAATATTGAGGATTGGACTTTGATGTGCATAAACAAGAGGAAGCTGGCTTCTTTT
TCTTTGTCTTTATTATCTTCGTCTGCATTCTGGAAATGAAATTGTAATATTTATTTGAAA
TTACATGTACATTTGATTTGGGATGAATCAATAATTGAAATTGGAAG
>comp1107_c1
AAATAACTTTCAAGTAGAAGTTTCACCAAATACACCCAAAAACTGATATTTATGTTATTT
TAAAACAGATCAAACGATTTTTAAGCAGCCTAACATGCCCACAACGGGAACCAACCCATG
ATGAAGTATCCATGCCTTAGAGAGGATTAGATAAAAGAAAGGTGCATAGGACCGAATTGT
GACCAAAGACAAAAATGTACAACCACCATAACAGGACACCCTAGAGGAGAGGAATGTAGA
GAGCCATCACCAAGAAACCACGTCCAGGGGAAATAGGCAAATCTTCATCTTCGTTCTCAG
AGCTTTGCATCTCCGTCGCTTGTAGATAAACTCTGATCCTAACCCTGGACCCGGTCTCTC
ACTTTCGGGTCCTTTTGTTTTTATGATTTGTGTCCGGCTCCTTGCGGGTTCGCATGGATT
TTCGATTACTTCTACCGGCCACGAAGGCATTAGGAACAGGCACACGATGCTCACTAGCCA
AAACAGGGAACCCAACAGCAGGGATTCCACAAAGAGCACAGCAGACTCCTGTTTGGCCAG
TGGAGCACCAAGTACCTTAGCCTTCTGCAAGCATTGGCGGAGCACCATATTCTCCGTTGC
ACAGCAGTGGAGGGCATGCTGGAGGCGCCTGCATTCAGATTCCAAAAACTTGCTCTTTAT
CTCCAGATCCCTAACGTACATCTTCTTCCTCTCCCTCGATTTCATGGCAGAATCTCTGTT
TCTCATCTGCCTTATCTGTTTTTTTCTGAGGGGATCCTCGTCTAAGTCGTCTTCTCCACC
CTTCCCATCCGACTCATCCCCGTGCCCATCCTTCTCCCTCTCCACCGCCGACGCCGCCGC
GTTCGCCTCGGGCTCCAACTCCCCCGCGCCCATCTCCTTCCCCCCGTCGCTCCCTTCCGC
CGATTCCTCCTCCGGCGTACCGGCGGCGTCGCCGTCGGACACCGCAGACCTGACAGATCC
CTCCTCGGACCCGGCGAAGAGCACGTCCGTAAAGAAATCGTCCGCGAGGGGCTGATCCTT
CGCCCCTCCGGCGCGGCCGCCCTCCTCCATCATCAGGAACCGCTCGATCTCGCCCATCAT
CTGGGTCGGCGGCAGCGCCGCCGAGGCGCCATCAAGCGGTGGGCAAGGATCGAGAACGGT
TGAGGTGTCCGTGAAGAGATCGAAACCACCATACCCGTCGAAATCTAGGTAAAGATCGCT
GAGGAAGTCCAGGTCGCCGACGGCGTCCTGCTCCGGCGGTGCTGCTACGTCTGCCATGGG
AGAGAACTCCGGCGACTGGTCAGATTTGGGGGTTTATTAGGGTTTCGAAGATTTCGCCGT
CCCCGGCGAGGGAACGGGTAGAAGGTGATTTAGGGAGGAGGAGTTTCCGGTTGTGCTTGT
CTTTTAAACGGGGGGGATGAGCAGGTGAACGGGAACGCGGTTGCTTCGTGGGCAATGAAG
TCGTTTTG
>comp1108_c0
TTTTAACGTTACAAGAGATTAGTTACATCGAGAGAAACGTCTCAAAAGAGTTTGACTTGT
TTTAACCTTGAAGTTTGTAACATATTTTTCAAGTAAAAAAGAGATCAATTACCCCAATAA
ATGCTGAGAGTAATTCGACGTTCACGTTCAGTATCATATTTACACAAAAATAACAGAAAA
AGGGTCTAACATGCAGTGTCGATCAACAATTGGTCCACAAACAGATGTGGTCTATGTGCA
CAAAGGCGCATACACATATGGAAACCAGAACATACTGAAAGCTAATAACGCAAAATTTAA
ACTCTGATCTTCCTTGCCGGCATCACGTATCACTTGTGACCTCTGAAAAACATGTAAACT
TTCTGCAGCACCCACAGGCTCAGCAAGGTCTCCAAACAGAATAAACCAAAGCCAACCAGG
TAGAAAATCCCCACTAGAACATGATCGGAGAAGGTGTCAATTGCAGCAAGGATACCCGTC
AGCGACTTTCCATGAAAGACAATTGGAGGAGCAATAGCAGCCAAAATACAGAAGCCAATG
TGGATCAGATATAACAGGAAGAACCAGCCAAATTTCACAGCACTATCAGTCCTCATCGCC
CGATACAATGGCCTATACCAAAGCACATATGAAAGAGGGCATCCAAGAAGAGCATAAATG
GTTGCAAGGAAAAAAATCTTCACACCTCCCCCTCTAATCCAACAAACAGTCACAGCAATA
AGATTCCACACAAGGCAAAGTACTATACCCAACCAACTTGCAAATGCTAGATACTGCAAC
CTCTGTGCATGGATGGGTATCTCTTTAGGTATATCATGATGGATAATTGGAAAACATGGA
GGCCAATTTTTCTCTTCTGTAGGGACACCAGCACTTGTTAATGCATCCTCCCGCCGCTTA
ATATCCTTTTCTCTCCTTTTCAATTCTGCTTCCCAGGTAGCAAGGTCTCTTGCTTTTTTC
TTGGGATCATTCATTGTATCCAGAGGTATATCAACAGTGGCATCATGTCTGTTACCATAG
CCAAGTGGCTCAGATGCCAACTGCGGAAGGCGAGACTTTGAACCTGCACCATTCGCGAAG
GGGTTGACTTCCTCCTCGTCGAAGGGGTTGGGATCGTCACGGCGATTCATCTCACCACCG
CCTCCCTCCTCCTGTTCTCCCCCGGATCCGAGATTTCGCCGCTCGCAGAGGGGGGGAGAG
AGAGAGGAGGTTTGGGAGCAGAAGGAAGGGAGAGAGGGCGCTTTTGTGCTGCGCTGTGGG
CGAGCGAGAGTGCGTGTAAAGATGCCGCTGGACGCGAAGATGACGCGTTTTCAG
>comp1109_c0
TTTTCAGTGAAAACGAATGACATGATGCTGGTTATTTACCTCTCTTCCCTCATCCGTAGT
GTCATCGCACTTCACAATTTGATAAACAACAAGATGCTTAACAAGGAACACGAGAAAGTT
GAAGATGCAAAACCTATCGCCATAGGGAGCTAGACTTGACTGTCAGTCATGTTATTTCCG
CCGATGAGTGGCCACTGGCTACTGCTTCCATGTTTACAGGATGCTATCGGGTGCAGGGTT
CCCGGCAGCGATAGGGCATTTCTTTTTCCCTTCTTTGATCATTTCTGCATGCTTGTAATT
TAATCAGTTATCAAGTGGCTTTTCTGAGTCTGATTTGTCATCGGCGAAGCAGTGGGGGCC
TGGTTCACAAAGGCTATTCTTTGCTCTCTCCCCATAGTTCATAATGAAGTTTCATTTGCT
GGACGACTTGCGAGAAGATTTACAGATGAATGCACAAGCTAAGATCTGAGGCCAATAGTA
ATTATTCAGGCAGGTCCATCTCCAAAATGCAGACCCATGATTTTTAGGGCATAGAAATCA
GCACATCCTGGAGTCGGGTAAGGCGTTGAGATCTGCATATCTTGGAGTGGGCAATGGTAC
TTCGGATGGTACGGCGTTTCCTGAGAGTTGCGATTGTGTGCGGTATGCATCGGATGGATC
TGGGATGTTTCCAGCACGAATGATACTTTTTTTAAAAGAAAATTTGTGGTGTATCTCATC
ATGTCCTACATGACTCGAGTAAGAGTTGCATTAAAAATTCTGAACATTAAAAATTGAGTC
AC
>comp1109_c1
TTCACAATTTGATAAACAACAAGGTAATGAATCCTTCAAAGTGTCTCTGTTGGTTAAAAA
AATATTCCATCCTTTTTTTGAGGATCCCTGCCGTATGGCAAGGACATTTCATCTAAATTG
AAAAGCAGCACACCATCCCAAAAACTTGGGATCCCTCCCTACACCCTTACTACCCGGTAC
CAACTGGACCACAGTGCCTCGGTAAAACTTCATTGACTTATTGTTGAGAATCATTGCTTC
TTTGGAATCTCGCTCTCTCTCTCTCATGAACATATGCTCACGTGTGCACACACAAACACA
AGTGCCCACACATGTACACACACACATGCATGCATGTACCCAGATGCCCACGTGCATGTG
CCTGTGCGTGCGCTCATATCCACCGACTTGTCCTGCATGAGTGCAGGTAAGGGTTAATTC
ATTTTTTGTGTTCTGGTGATAATAATCTAGTGTATATGCAAAAATTGGTGACAGATGCTT
A
>comp110_c0
CCAAGGTGCAAGATAAGAGGGAACTTGGTAAATAAAACACATCATATGGTTCGCCGTCAC
ATAAGCCATTGTGAAAGGCATAAGCATGTTAACGAAGCAAGCGCTTAATATGTCCAACTA
CACAAAAAAACAAAAACTTTCAACAGAAGAAATTATGCCCTATGTCTCAAGGATGAAGGT
AAAACTAGATGCATCATAGATAACAAATCTAGGAACTTGCTTTGAATTGGCCACCCAACA
TAACTATAAGCTACAAACCAAATAAGACGCCACAAAGACACCTGCAGACTAAATGTTCCC
TGGTTGGACAAAGAAACTAACTCATCCTCTGAGCAGCCTCCTTGGCAAGAAGCCTCTCCT
TGGCTTTTGTTTTGGCCTGAGATTTGGAACCCATGATACCACCGCCCCATTTCTTTCTTA
TTTCGTCAAATTTGTCGTTGAAGTTAGCCTTGATGGCTTCCAAGATTTTACTGAATTCGA
GTTTGTCCTCATTCTTTACCGAAGTCAAACACAAAACAGACGCAGTCTTCTTGTGCACAA
TCGCCCCCAGGCGTGCTTTTCCTTTCACAATACAGTAGGGGATTTCCATCTTCCTGCACA
GTGCAGGCAGCCAGACAACCAACTCTATCGGATCCACATCATGGGCTATAACAACCAGCT
GAGCCTTGTTCTGCTCAATAAGGTAAGTGACATGATTAAGGCCGTACTTGACAACGATAG
GTTTCTTCACCTCAACAGTCTTCCCTTCAGCCTCAGCCTGAGCCCTCTTAAGAAGCCTTT
CCTTCTTTGCAGCCTTGTCTTCTGGTCTGTACTTGAGGAGCATCTTGAAAAGATTGGTTG
CGAGGTTCTTGTCCAATGTCCTGGTGAACTGGTTCAACGCCGGGGGAACCTT
>comp1110_c0
CCTTCATCCAAGGGGACGCATAAAGGTTGTGAAATTATATCAGTACAAGAGAGGCCTAGA
ATATATTTGGTTAATTATGATGAGATGCCTCCGACGTGGTTGGAACGATATGTAGAAATA
TCAGGTGCATGATTGGTCCAGAAAACCTTTGTTTGGATAGTTCCGGAGGTTAAGAGCACG
AAGAGGAGGTATAAGATTTTTGCATGTGTAGAACGTTATGTTGGTCCGTGCTCTACCATG
CGCGATAATGTCCTTGTACGTACACAGAATATGATTGAGGGTGCCAAAGGATATGGAACA
GATGAGAAAAGTTTCTGGGTAATTCCCGCATTTGCTGGAATCTCACAACATGTCTTGGAT
AATTTCCTTGGATATATATTTGACTCTCTCGATCGGTGAAACGGCTATATATCTTGCAAG
CTCCACCTTTAGTCTTTGTACTTCATAGTCTCCTTGTGAAATCCAATTGTTGGGAACTGC
TTGGCAAACTCCTCAACCTCGTGACGAAGCACCTTAATCTCTGATTGGATGCTATCACTC
GATTGAATTGTGGCCGAAAAGTCCTTCAGCTTGGTCCCTTTCGTTTCAGCTTTTATCTTG
AGAGCTAAGTTCACGGCAGCATCAAAAAAATGAGCCACCGTCGCAAAATCTTCCTCAATA
AAACCCCTGGATGTCAGCGCCGGCGTTCCCATCCTAATGCCACCAGGAACCATGGCAGAC
ACATCACCGGGCACAGTGTTTTTGTTTGCTGCAATATGGACTAGCTCTAGGACCTTCTCG
ACTCTGGATCCATCAATTCCCTTATTTTTCAGGTTCACCAAGACTAAATGGTTGTCTGTT
CCACCAGAAACAAGCTCGTAACCCTTCTCCACCAAAGCCTGGGCAAATCTTGAACAATTA
CTCAGAACTTGCTCTTGATACGCTTTGTACTCTGGAGTCATGGCCTGTTTGAGCGCGACT
GCAAGGCCAGCAATTGTGTGGTTATGTGGACCCCCTTGAAGACCAGGAAAGACAGCCTGG
TTGATTTTTTCCTCCAACTCATACATAACCTCTTGCCCGTGCTTGTTAGTCTCTTTTACT
CCCTTTCTAAAAAATATCATGGCTCCTCGCGGGCCACGAAGCGACTTGTGCGTTGTGGTT
GTGACAACATCTGCGTATTCAAATGGAGATGGAATAACACCTCCCGCGACCAAGCCACTG
ATATGTGCCATATCAGCTAAAAGAAGAGCTTTCTGCTTGTCGCAGACCTGTCTAATACGA
GCATAGTCATAAAGACGAGCATATGCGCTAGCCCCAGCAACTATCAACTTTGGCCTGAAT
AATTTAGCACTCTTCTCCAGCTGGTCATAGTCAATGTATCCACTGCTCTCATTCAGCCTG
TATGGCATTGTCTCAAAAAATATAGACACGGCCGAGATCTTTTTGGTGTCCGTCTGATAC
CCGTGAGATAAGTGTCCACCATGGGGAAGATCAAGAGCCATGATTCTTTCATGAGGCTTC
AGGAGGGCAGTGTAAACCTGGAAATTAGCAGGGGATCCTGAGAGTGGCTGCACGTTTACT
CCCCATTTTGCTGGATCAAGGCGGAACGCTTCCAAGGCACGCTTTTGGCATAATGATTCA
GCCATATCTATGTACTCATTTCCACCGTAATATCTGGCACCTGGGTATCCTTCACTGTAC
TTGTTGGTCATGATAGACCCTACAGCTTGCATCACAGACACTGACGTGAAGTTCTCTGAG
GGAATGAGCTCCAGTCCCTTCCATTGCCTGGCCTTCTCAAGCTCGATGATCTCCGCCATC
TGTGGATCGATTTCTTCCAGCGGCGCATTCAGCTGCTTCGGCCACGTGGCGCGAGATCTC
GGCTTCTCCTGCGCAGCTTCGTGGGGCAGCGACGACATGTAATAGAGGTAGCCGCCGTTG
AAAGGGGCACGCGCCAGGGGGCTGGCGCCAGCGGTGGCGGCGGAGGAGGACAGCCTTCGG
AGCGCCGTCGCCATGGCCATGTCTTTCCCAACTGGATTCCTTCCTTTATCGCTTTCCCCA
CCGGCACCGACCGATTACCTGGTCCGGCCTCGTGTTTTGTTTTGATTTTGGTTCGGGGAT
GGCGGGGACGGTAGGGAGGGCTGAGAGCAAGCAAAGGAAGACAGAGAGATGACGAC
>comp1111_c0
CAACAACACTTCCAACCTGGCATGTATGGAATAAACAATAGCACATAATACACGTTTTAC
AATACCGTCTAGCCAAGCAAACCGCCAACAAAAGCCATTTCCAATGTGAAGAATAATATA
TTACATAGGCAATCCATCAATTGAAAAAGCAAATATTGGTTTGTTTGCACATGCATTCTA
AGCGGGCAAGAAAATACATGATTCTCCCAGAACCTCACCACCCCAGGGACAAGAATTTGC
TAGGGAAAAGGGCCATCAATTGCCACCACTACCGAATAGATAACCCAGAGAAGATCCACC
GCCAGGGGCCGAGTGCACCTTGGTGGAAGGCCGTTCTGTGATAAAGTTCCCACTGTTTGG
TCCATCTGCTCTGAAGTAGTTATTCACACTGTTGCCCTGGATGCCAGCTGGAGTCTGCTT
GTCATCCACTGGTGAAGGAGCCCTTTGTTTCCGGACAGGTGAGCCATTGTCAGTGGTTGG
AGTAGGTTTAGGAGCCTCGCCACTCCCAAAGAGGTAGCCCAAGGAACTCTGTCCCCCTCC
ACTGCTGACACCCCGACCTGTTTTCTCCATCCCTCCTCCACACAATCGAAGTCTCAGGGT
ACGCAGACTCACGCTGTTCGGCGGCGGCGGCGGCGGCGGCGGAGGAGAGCGGGGGAGGGG
GCGTGGATTCTGGGGGAGGTGCTGCGAAGTGTAGAGAGAGAGAGGTGGGAGTGGAGATGG
TGGGTGGGGAGGAAGCAGAT
>comp1112_c0
CGCACAATAAATACAATGTTTCCCGCTTCAAACATATAACAACATAGTCTACTGCAAGTC
AAAGTGCATATCGATGCATCTTGAGCTTTTTATTCACAGAAAAGGATAATTAAGTTATTG
ATGATAGAGTCATACAAGAAAGAAAATTCAGAAAAAGACAGATCCAAAAGCTTACAGGAC
TCTTCACCTATAATGCACGACGAGCGACTCATTCATAACCTAGTCTCATAAGAGCCAGAA
AGTTTTTTCAAAGGCCCTGCTCCTGCATGGCCCGTACTCTGGTAGGAAGGCCGTAGAGCC
GGATGAACCCGGCTGCATCAGCTTGGTTGTAGATATCCCCATTCTCGAATGACGAGATGT
CTTCCCTGTACAGGCTGTAAGGGCTCTTCCTGGAGGCTACAGATACCGAACCCTTGTACA
GCTTGAGTGTCACAGATCCTGTTGTCTTCTCTGTGATCTTCTCCATGAATGCATCCATGG
ACTGGCGAAGAGGATCAAACCAACGACCAGCATATACCAGCTCAGCATACTTGAGGGCAA
GGGAGTCTTTAACCTGCATGGTTTCTCGGTCAAGTGTCAGAGATTCAAGCTCACGTACAG
CAGCGAAGAGGATTGTTCCACCAGGAGTCTCATAGACCCCACGACTTTTCATGCCGACCA
GTCTGTTCTCAACCATATCTATACGACCAATCCCATGTTTCCCACCAATCTCATTAAGCT
CCGACAGGAGTGATGCGGGAGAGAGATCCTTGCCATTGATGGAGACAGGTAAACCCGAGA
CAATACCAATATCTATGTATTCGGGGGTATTAGGAGCATCTTCAGGGTCTACAGTCATCA
TGTACATATCCTTGGCTGGCTCATTTGCTGGATCTTCCAGAATATCCCCCTCATGGCTAA
GGTGCCAAAGGTTCCTATCTCTGCTGTAAATAGATTTCTTTGTCACAGGAACAGGGACAT
TGTGTTTCTTTGCATACTCAATGGCATCTTCTCGTCCCATGATGTCCCATTCCCTCCATG
GAGCAACAACGTTCAGTAGAGGATTTAGTGCAAAGAATGTCAATTCAAAACGGACCTGAT
CATTTCCTTTCCCCGTACATCCATGAGCAACTGCATCAGCACCAACTTCTTTGGCAACAT
CAACCATAGCCTTAGCAATAACAGGACGAGCCATTGAAGTCCCTAGCAGATATTTCCTTT
CATAGATTGCACCAGCACGCAAACAAGGGTATATGAAGTCTCTCACAAATTCCTCCTTCA
AATCCTTCACAACAAGCTGACACGCACCACTAGCTTTGGCCTTTGCTTCCAAGCCATCCA
TTTCCATTACGCCCTGGCCAACATCTGCCGTGAAGCAAACAACATCACAGCCATAGTTTT
CCCTCAGCCAAGGAACAATAACTGATGTGTCCAGACCACCACTGTAAGCTAAAACTACTT
TATTTAGTTTGCCTCGCAGTCCTGTATCACTGGGGTTCCTAGAAGCATCAGTCTTTCCAG
CTAATGCCTCCTCGCCAGCAAGTACATTTTGAATAGCTCGGCATCGTGAAACCTTGCTTG
GGCGTGCGGAGCGATGGACAATGAAAGTACCAAGGAGACCACTTGATTTGGCCCCTACCT
CCTGGGACGTGTATGACCTCCTTGAGTAGCAAACACTACCACGAGGGTTCACATTTGCGG
GCTTCTTGACGCCATGGAACGCAACTGCAGAGGAGGAACACCCAGAAACAGCCTGCAGAT
TGGCCATGCAGCAGGAGGGAGACCACCGCGCGCAAATCCTCGGATCGTAGAAACCCTTGG
AGGCGCAACTGAAGCCGGACTGGCGGAGGGGGCTGATGGTGGTGATGGCAGCTCCGCGGC
GGCAGATCCTGGAGGTGCGGTGCGGGCGCACAGCGGTAGCAGCACAAGGGCAAGCCTTGC
TGCTGGGCACTCCGCTGGCCGCAGGGGGGCGGATGTGAGATTTCCGCTACCGCTCCGCTG
GCCTTGCTGGTCGGCACTGAGGCACGCTGGCCGCGGGGAAACAGGTAACGGGCGTTCGGG
GCTGGGGTTTAGGGTTTGACCAAGGTGTCCTTTGGTGCGTC
>comp1113_c0
TCTCTCTCTCTCTCTCCATATGTTCCGTCCAAAATCTGCGCTTTCCTCCGTGTTCGTCTC
CCATTTTTCCTTCCATTTCGCCCGCGGGCAAGTCAAATGGAAATAATAGGACCTAGGGAG
GAAGAGGAGGAGGAGACAAGTAGTAGTAGAAGAAGAAGAAGAGGGGGAAGGTGGGAGGCG
ATGGTGATGTCGCAATACTATAATTTCTTATAAAACAAACAAACAGCGCACCACGAGGAG
GCAGGAGGCAGCAGGAGAAGAAGCAAAAGGGTGCCGGGAAGAGGAAGCACTGCCCCCAAT
CTTTCTCTTCTCTTCTCCTCTCTTCTGTTCCCGCTGTTTTGGTGGGCCGGCCTGCAAGTG
CCAAGCCATGGAGGTGCTCTGCTCCTCTCCCTGCTGCTCCTCTTCTTCCCCCGCCGCGGG
CTTCTCACGCCGGCCACGCCCAACTCCTTCTTCGCTCCTCCGGGGCATCCCTGTCGCCGC
GTCCGCACGGTTCAGGACCGCCCTCGACTGCCATGGCCGCACCAGAGTCCTCCCGGCCTA
CCCACTGCGCCCTTCTCTCCCGCTGTCGTCCTCCTCCTCCCTCTGCCCGCGTCCGATTCC
TCCGCACAGAGAGAGAGCTGCGCGGTGGGTGCGGAGGGGGCGGCGGGCGGCCACCATCTC
GGCCGTGTTCGAGCGGTTCACGGAGAGGGCGATCAAAGCCGTGATCTTTTCGCAGAAGGA
GGCGCGGGCGCTGGGCGGGGACATGGTGTTCACCCAGCACCTCCTCTTGGGGCTAATCGC
CGAGGACCGCTCCGCCGACGGCTTCCTGAGCTCCGGCATCACCATCGACCGCGCCCGCGA
GGCCGTCAGGGGCATCTGGGGCGGAGGCGCCGCCGGCACGCCGGCTCCGGCGGGGGCGGC
GCAGGCCACGGACGTGCCTTTCTCGGTGAGCGCGAAGCGGGTGTTCGACGCGGCGGTGGA
GTACTCGCGGAGCATGCGGTGCAATTTCGTCGCCCCCGAGCACATCGCCATCGGGCTGCT
CACCGTCGACGACGGCAGTGCCGGCCAGGTGCTCAACAGCCTGGCAGCAGACCTCAATCA
CATGGCATCCGTGGCACTCTCCAGACTTCAAGGGGAGCTTGCGAAGGATGGTAGGGAACC
ATCAGCACCACCCCACAAGTTGCGAGAAAAATCACCCACTGGAAAATCCACTATTGCAAG
GACATCAGACAAGACAAAAGGGAAAAGTGTACTAGCCCAGTTCTGTGTGGATCTTACTGC
CCGGGCCACTGAAGAACTTATTGATCCCATTATTGGCCGAGATATCGAGGTTCAGAGAAT
TGTACAGATCCTTTGCCGAAGAACGAAGAACAATCCAATTCTTTTGGGTGAACCAGGAGT
CGGTAAAACGGCAATTGCCGAGGGATTGGCCATTCACATTGCCGATGGCAACGTTCCTGT
CTTTCTTGTGGGAAAGCGCATAATGTCTTTGGATATAGGGCTTCTCATGGCTGGTGCAAA
AGAGAGAGGAGAGCTAGAAGCACGAGTTACAGGCTTGATCAGTGAAGTGAAGAAAGCAGG
TGATGTCATTCTCTTCATTGATGAGGTGCACACACTTATAGGTTCTGGCACGGTCGGCAG
AGGAAACAAGAGATCAGGCCTTGACATTGCTAACCTACTGAAACCTGCCCTTGGCAGAGG
CGAATTGCAGTGCATTGCATCAACAACTGTAGATGAACATAGATCACATTTTGAAAAGGA
TAAAGCTTTGGCTCGTCGATTTCAGCCAGTCATGATAAATGAACCTACACAGGAGGATGC
TGTGAGGATATTACTTGGATTACGCGAGAAGTATGAAGCTTATCATAGATGCAGATTCAC
CTTAGAAGCCATAAATGCTGCAGTCTATCTTTCGGCAAGATATATTCCTGATAGACATCT
TCCTGACAAGGCCATTGATCTAATTGATGAAGCTGGTAGTCGGGCCCGTATGAATGCATA
CAAGAGGAAGAAAGAACAGAAGACCTCTGTACTCTCCAAGTCACCAGAGGAATACTGGCA
AGAAATAAGAGCTGTTCAGGCAATGCATGAAGTGGTTCTGGCCAACAAAAAGAAATACTC
TGCAGATGAGAGCAGTGAAGAGCTTGATGCAGTTTCTATAGATGGGGATGTTAAACTTGT
CTCAGAACCTTCTCTCCCCTCAGACTTAGGAGATGACGAATTTGTCGCGGTGGGACCTGA
GGAAATTGCCACAGTTGCTTCGTTATGGTCGGGCATCCCAGTTCAGCAGCTCACTGCAGA
TGAAAGAAAAGTCTTAATTGGTCTGGATGAGCAACTTAGGAAGCGAGTAATTGGCCAAGA
TGATGCTGTTAGTGCCATATCTCGAGCAGTGAAAAGATCACGTGTTGGTATGAAGGATCC
CGACAGGCCAATTGCTGCAATGTTGTTCTGTGGTCCGACTGGAGTTGGTAAAACTGAACT
CACAAAAGCTTTAGCGGCATCCTACTTTGGATCGGAAGCTGCTATGCTAAGATTGGATAT
GAGCGAATATATGGAGCAGCATACTGTGAGTAAGTTGATAGGGTCTCCTCCTGGCTATGT
AGGCTATGGTGAAGGTGGTACTTTGACAGAGGCAGTTAGGAGAAGACCATTCACTGTGGT
ATTGCTTGATGAAATAGAGAAAGCTCACCCCAATATTTTTAACATCCTCCTCCAGGTTTT
TGAAGATGGTCACCTCACTGACGCCCAGGGACGGAGGGTGTCATTTAAAAACACATTGAT
CGTCATGACATCCAATGTAGGTTCCATTGCCATTTCTAAGGGCAGACGAAGATTTGGCTT
CATGTTGTCAGATGATAGTGATTTGAGTTCCTATGCCGGAATGAAAGCACTGGTGATGGA
GGAGTTGAAGGCATATTTCCGGCCAGAGTTGCTTAACAGAATAGATGAGGTTGTCGTATT
CCGTCCGCTCGAGAAAACACAGATGCTGGAGATCCTGAACATAATGCTGGGAGAAGTGAG
GAGCAGACTGTCAGCTCTGGGGATCGGCCTGGAGGTGTCTGAGGCAGCCATGGACCTCAT
TTGCGAGCAGGGATACGACCGGAGCTATGGCGCTCGGCCGCTGAGGAGAGCCGTGACCAA
TCTGATCGAAGATGTCGTGAGCGAGGCACTGCTGGCCGGAGATTACCAAGCTGGTGACAC
AGTTGTGCTTGATGTGGATTCCTCAGGTAAACCATTTGCCAGCCATCTGAACGATCACAA
CATCCAGCTATCAGATGCAGCATCCATGCTGTGACATACTGTACATTCCTACATACACAA
GCTAATTCTTTCACCCAAAACCAGAAGGGTTCTCTTCTTTTCCTTTATTCTTGGTTTTTG
GTGTGTATAGACGTTGGTAACATAATATGTATGTATACTTCAAACCAGAGCATTTGTAAC
ATGATATGTATGTATGCATGTATACTTCAAAAGGAAACACAACTTTATATGTACGTATAC
TTCACAGGAGAGCTTCGAACCATGCTTCTCTACAACGAGTGAAAAGCACCGGTGTTGGTC
GGTGCTGCTTTTGGGTTCACACATGGACAGTGAATTGCTGTATCGTTTTCTTGGCAATGC
AAATAAATGGGCCAG
>comp1114_c0
TCTCTCTCTCTCTCTCTCTCTCCACCCCTCTTTGCAGGATGGCAATGCTGACGCCTATGG
CCGGAGCAGGCGCAGCTGCGGGGGTCGTACCCATGGCGTCCCTCTACGCCCTCGGCTCCT
CCTCTCTCCTGCTTGCCTTCTCCAGGACCGAGGCGTCGGCTGGGCTCTCCCTGTCGTCTC
CATCCCTCTCGCTCTCTGTGGCGGCTTCTCCTCCTCCTGTTGCTGCCGTTCCATCTGTTC
CTCTGATATACTGTGGAAGAGGCGACAAGAAGACGGCCAAGGGCAAGCGCTTCAGGCACT
CCTATGGCAACTCAAGGCCGCGGAACAAGAACAAGGGGAGAGGCCTGCCGCCCACCCCAG
TGCCGCCCTCACCCCCGAGGAAGGACCGCTTTGATGATGAGGAGATCGTCGAGCTCGAAA
CGGACGAGTCTCTCTCGTCGGAGGCGGATTAGGTTTTGTAGCCCATCGGCTTCCTCCATT
CCAAAATGTCCTGTAGCTGTGGTGGATTTTATTTATGCATCTGTTGTCCTGTTTCCTGTG
TAATCGAAGCTTCTGACTTGCCTTTTGTTGTAATGCAATTTAGTTTCCGTGTGGGCTATT
CTTGGTGACGTCACTACAATCTTTTCTCCTGGATAATTGCTAGCTAGTAGTGTTGGTGAA
TCATCAAATGATCTTCTTTGTGATGGTATGGTATTTATGGCTCCGAGGTTCAAACCTTTT
GAGGTGTTTGGTT
>comp1115_c0
AAAAATTTCATACGGAACGGGAAAAGGCAGACGTCGCAGTTCCTATCTGCGTTTCTCCAC
CTTCCTCCCACCTTCCATTTGCTCTGTCGTTCCAATCCCCCCAACTTCTCCTTCTCACTT
CTCTTCTTCTCCTTCTTCTTCTTCTATTCTGCAGCGCTTCCCATGGCGACCATGGGCAAC
AACAACATAAACGCCAAGCTCGTGCTTCTGGGGGATATGGGCGCCGGCAAGTCCAGCCTC
GTTCTCCGCTTCGTCAAGGGCCAATTCCTTGAATTCCAGGAGTCCACGATCGGAGCGGCG
TTCTTCTCGCAGACGCTGGCGGTGACCGATGCGACGGTGAAGTTCGAAATCTGGGACACG
GCCGGGCAGGAGCGCTACCACAGCTTGGCCCCCATGTACTACCGGGGGGCCGCCGCCGCC
ATCATCGTCTACGATATCAGTAGCACGGATTCGTTTGCCCGGGCGAAAAAATGGGTTCAG
GAGCTTCAGAAACAAGGCAACCCGAATATGGTGACGGCTCTCGCTGGGAATAAAGCTGAT
TTGGAGGACAAGAGGAAAGTGTCGGCAGAGGAAGCACGTGCATATGCCGAGGAGAATGGT
CTTTTCTTCATGGAAACTTCTGCTAAAACTGCAATCAATGTGAATGACATATTTTATGAG
ATAGCAAGAAGGTTACCTCGTGCTCAACCTGCTCAGAATCCAACAGGGATGGTTCTTGCA
GACAGACCGGCAGAGAGGACAGTGACTTCAACATGCTGTTCTTAGGAAATTTTGTACGTT
GCACACAGTTATGCTGAAGTGCTGAAAAGAAATTTGGACAGGGTAAGGTTATCAAATGAG
GAAATTCTCGACAGATTGAGGAGCCGAAAGGAGATGTCATGTTTCTTGCCTTTACGCTTG
GATGCTGTCCTGCATTGAAATCTCTTTCCCTGTAAATCATTTGTTTGTGTTTGTAGCTCC
TAGTACAGAAATCTTATGGTGTTTGGTGTTTACGAAGTCCTTTTTGCTGTTATATGTAGA
GGAGAAAATATTTCAAAACAATGTGTAGTCTATGTTTACAATGTTTAGATTCTTGAAGAG
TTTCTAACCAGGGCGTGTTGGTACAAAAAG
>comp1116_c0
GTTTCTCATGCTCCTTGTCCTTCCGTTCAGCTTCCTTCAACTTTTCCTCTTCTTTCTCAG
TGTCATGTGGTTTACTGTCCGGTTGTTTCTCATGCTCCTTGTCCTTCCTTTCAGCTTCCT
TCAGCTTTTCCTCTTCTTTCTCCTTTTTAAGACGCTCTTGCTCCTCTGCTTTTTCAATCT
GTTCCTTGTGGTCTTTAAGCTTCTCAACAAGCCCTTTAAGCATTTTTTCCTCACTCTTAA
GCTTTGACAACTCAGCCTCATCTCGTTCAAATGCTTTCTTTGCCTTCTCTACTTCAGCAT
TCCGTAGGACAACTCCCTCCTTGTATACAGCTATCTTCTTCTTCAATTTTTCCCTTGCCG
CTTTACCAGCTTCCCAGCATGTATTAGTGCACTTCACCTTACCATCATACTCATCACTCC
CATCACAGCAATCGCAAATACCATCATTAACTCGGGAAGAGAAGATAGAGATCGGAGTGT
GCCCTTCGTTCCGGCAATAAAATCTTCCTTCCGGGCACGCGGAGGTCCCTGGCTCGTCGG
TACCGTCCGGGCAGTCGCAGAATTCGTCGTTCAGCTGCTCTTTGGTGAACTTCTTCGATC
CGTCCTTGCATTTGATCATACCGGGCTTGTAATAATCCTCGTCTTGAGGAGCTATGCCCA
GGGTGTCCTTGGAAGGCACAGAAGCAGAAGCTGATCCGGCGATCCAGAGCAGAAGGAAGG
CAGCAATCAGAAGGGAGACCCTCGCACGGATGGCCTCCATCGCTCGCTCCCTGCGCGGCG
CCGCCCTAGCGATGGCGAGGACGAGATGGCATGGACGTCGCGGGCGATCGAGAGGAACGG
AGGAGGAGGAGGACGGGGATGGAAGAAAACCCCGAGCGCTTCGAGCTCCCCGTGGAAG
>comp1117_c0
GAGAGAGAGAGAGAGAGATGGAAGCCAAGAGGGTTTTAGTGTTCCAAGTGGTGGTCCTGA
CGCTGCTCATGCCCCTTCTCGTCACCTCGGGCCGGCATCCTTCTGTTGGTCTCCCACTCT
CAGGGAAGCGGGGAGCGAGGGGTGATCTTGTGTGCTGCGACGACTGCAGCTGCAACGATG
AAGGAGAAGACTACTACTGCACCTGTAACGACATCACGGGCGGAAATGGGTGCCCGGAAG
GCTGCGAGAACTGCGATTGCAGTGACGACGAGGAATCTTGCCAGTGCCTTGACGCATTGT
TCAGCTGCCCTGATCCTTGCAACTCCGACTACGTCCCTGACAAGGCGCCCAAGCTGAACG
AGGGGAAGGCGAAGCATGTCGAGGCCTCAGATTGATGGGGATCAATTGGCTAGAATTTCT
CGATCATTTGATTGAATGGAGAAGTACTGTGTCCTGAGTTCTTAATAATATGTTTTTATT
ATATGTTCTATAAGTTGCCAAGATGGATGCTTATCCAGACTGGCGAGTAACATTGTTCAT
GCGGGGAAATTGAATAATGACTTGAAATTGATGTATGCATATTGAGCCTTGAAATAATGA
CTTTTTTCTTCGAGCG
>comp1118_c0
CTCCCTTACAAGGTTAAGAACTCCTGCCAATTTTAGGTCAAAAATTCAGAATAGAAACAT
ACAATTATGAACACAATGGAATGTAAGTTTCACACTTCTCCAAAATGCCACGCAACCTTA
CTCACATTAGGGCAAAGTCAAAGTACAGTTTAGTTTTAAATAATTGAAGGAAAACAATAC
GTGGTCAACATAGAAGTATAGGATGGGTGCCAGTTCTGGATTACAACTGAACCTTGTCGA
ACATCTAGAATATCAAAAAAAATCAAAAGATTTGAGAAACCCTAAAAAACATGTATCAGG
ACCACTCCAACTCTACTGAGATCAGACAACACATTGTCCTTACAACTCAAAATTGAATCC
AATACCAGGGCTGGACTTGAAATAACCTACTTATCCAGTCTTTGGAATCGTATGCAAACC
AGGTTGCCCCTTGCACACCTTAGTCAATCTTCACAGATGAATAGATGAGCCTTGTGAACC
AAAAGCAGGCATAGAAGCCAATTGTGCCCGTCAGCACAAAGAAAGCATATGATGCGATAA
GCATGTAGCCGAAGTATAGAATCGCAGACACCAGTTTTGTGATCTCTAGCTTGGTGAAAA
AGTAGAATGTGGCATAGAGGAAAAGATAAAGTGCTGAAGAACCTGCGGTCAAATAAGCTC
TCCACCACCAGAGATAATCCTCACTGCACAGCTGGAAGTAGCAGAGCACAATTGTGATCT
CGGCACAGGTAACAATGAGGATGATGAACACAAGGAAGAGGAAACCAAAAATGTAGTAGA
ACTGATGCAACCATATTGAAGTGAGGATAAAGAAAAGCTCAATAAACACAGCTCCAAATG
GAAGAATTCCACCAATAAGTATTGAGAAAACTGGGTTCATGTACCAAGCCTGTTCTGGGA
TCTGCCTGGGTATCTTGTTGGTTTTAACAGGATCTTCAATAACTGGTTTCTTGAATCCAA
TGTAACTACCCACGAATACAAGAGGGACTGAGATACAAAACCATAGCAGAACCAGTGCAA
ACATTGTTGTGAAGGGAACAGCACCAGAAGACTTTTCTCCCCATATCAGGGCGTTCAAGA
AAAAGAAGATGACAAACACAACTCCAGGGAACAAGAATGCTGTCTTAAGGGTAATTTTCT
TCCATTCTGCTCCTTTGAACATTTTATATAAACGAGCAGAAGAATACCCTGCAAATAGAC
CCATGAAGACCCAAAGTAGGAGCATGGCTGTCATCAGTCCGCCTCGGTTTGAGGGGGAAA
GGAAACCCAGAACTGCAAAGATCATAGTCACCAGAAGCATGCCAAAAAACTGGACACCTG
TCCCAACATATACACACAGCAAATCCGAGTTGACTGGCGGCCTAAAGACATCACCGTGAA
CCAGTTTCCATCCTGTCTCCTCTTGGGCTTCTTCTTGAGTTTCCAACTGATTGTACTTGG
AAATATCCCGATACAATGTACGCAACATGATCATTGCCACCATACCCGAAAGGAAGAGAA
CAATCATCAAGGAATTGACAATTGAAAACCAATGAATTTGGTCATCTGCCATTAAAAGAT
ATGTATCCCATCGAGAAGCCCACTTCACATCACTTTCCTTAAACTCAACATCATACGTAA
ACACTATTTCCTTGTTAGCTTCAACCTCTTGTGGGGTGTCAGAGTTCATAACCGAGCGCT
TTGCATGGGGATCACACGTGGTCAAACGAGTTTTATTATCATCCCAATCACCTTCATACT
CATGTTTTACACTGAATGGTTTGACTTCAAACCCCACAATCCTTGCAAGATCTGTTAGAC
CATCCTTGTGGTACTTGACCAGAAAAGATAGATGATTATGGACAAAATATTTTCCATCCG
TACTTCCAGCATAATGGCCTTTCACGCCCACATGAAAGCCAAGCTGATAAACTGTTGGAG
CATCTTGATCAAGCCTTTTTATAGGGACGACCAGAGGAAGATTGTCGAGGATCATGTTAA
CTCGATATTCATCTTCTATCTTTTCTTTCAGCTCCTTTGCTTCCTTTTCATTGAGCACTT
TTCTACAGACAATGCTACACTGCTGGTGCTCCCTCATCTCAAACACATAGGGAGAATTTT
CTATACGATCGCCTCTAAGAACTTCGCCAAGATTTTCTGCACTGTCAATTATACTGTTTG
GCTGACAGTAAGGGAGAGAATAATATGAATACGGAAGCTGAGTTTTTATTGATGTCAGCT
TGTTTACTTTCACTGTCAGTGCATCTCTCCTCTGGAAGTCGGCGGGGGCGACGCCGGGGA
GGTAGAACGCGGCCGCGCGGGAGGCGAAGAGCACCAGCAGCGCGATCCATGAGAGGAGCG
GCCGCCGGGAGATCTCCATGGGAGGAGACCAGGGAGGAGGAGGGAGGAAGGGCTTCCTGC
GGAGATCTGGATCTGGCCCCGATCAAGGAGGTGTTGCTCGCTCTCTCTCTCTCTCTCCTC
CTCTCTTTCTCTCATTCCCCCAGTTATGTTTTGTTGTATATAAAATCATCTCCTTTCCCC
CTCTCTCCTCTAACAGGGGATGATAATACTTACTCTCTCA
>comp1119_c0
AAGAACGGCACCTGCCCCTGGCTGCGCCCCGACGGCAAGACGCAGGTCACCGTCGAGTAC
CTCAACGAGGGCGGCGCCATGGTCCCCGTCCGCGTTCACACCGTGCTCATCTCCACCCAG
CACGACGAGACCGTCACCAACGACGAGATCGCCGCCGACCTCAAGGAGCACGTCATCAAG
CCGGTCATCCCCGAGAAGTACCTTGACGAGAACACCATCTTCCACCTCAACCCCTCGGGC
CGCTTCGTCATCGGCGGCCCCCACGGCGACGCCGGCCTTACCGGCCGCAAGATCATCATC
GACACCTACGGCGGGTGGGGCGCCCACGGCGGTGGCGCCTTCTCCGGCAAGGACCCCACC
AAGGTGGACCGC
>comp111_c0
TTCCTGCTGCCTCATTTATACGGGCCCCAGAAAACGGGCCCAGGCCCGCCCCCGACGATC
CCATCACAGCCTGGGGAGCGGACGGTTCAGATCTCCCGCAGAGCCCTTGTGGGCACGAGG
CGTGGCGATTCCCTAATAGCTCAAAAGCTAGGGTTTTCGGGGTCTTCCATTCCTCCCCGC
CGCACCGCAGAAGCCACTGCGCACCCCTTCTCTCCTCTGGGAGTGGAAAGCGCGTTCAAG
TAGAAGGGCTTTGAACGTGTTACCGCTGCAGCCGCGAGAATGGATAGCCAGGTGAAGCTT
GCTGTTGTGGTGAAGGTGATTGGGCGAACTGGATCAAGAGGGCAGGTGACTCAGGTCAGG
GTCAAGTTTCTGGATGATCAGAATCGTCTCATTATGAGGAATGTGAAGGGACCTGTGAGG
GAGGGTGACATCCTTACCCTGCTCGAGTCCGAAAGAGAAGCAAGGAGGTTGCGCTGATCA
GATCATGTGAGAGTGATACCTAATAGGCTTCTGATACGATTATGTTATAGTTGTTTTGTC
CAGTTCATCATGTTTGCGAGGGTATGTGGTGTTTCTTTTTGCAGGCAGAATCCTAGTTTG
GTCCGTGAATATACTAGTACCTGATAGTTTTTTGCTTCTATTATCTTCAAGTTGTTTTGT
CAAGATCATCATGTTTGCAAGGGTATGTGGGCTTTCTTATTGCAGGCATAATATTGATTT
GAGACCTTGAATGTGAAATTAGCAACTCTACTAGATCTTTGCTTCCATTATGTTCAAGTT
ATTTTGTCATGTTCATCATGTTTGCAAGGGGTGTGGGATTTCTGTATTCTTGCAGAATCT
TAATTTGTCACCTCGGATTAACAACGTTTCTGATTCTCTTGATTTAGGGTAATTTGTAAT
GTGGATTGAGGTTTTTTGAGTTGCAACGGAG
>comp1120_c0
CCGATGTGAAAAAAATGGAGCAAATTCATAAACCGAAGCTATTATGTATGACACAAGTTC
ACTTATGTTCTCTAACTTCTCTTGTCATGTCTTGACTCGATCTATCAACCAAACCAGACA
AAAGCAATCACGATATACAAATCTTACAAACAAAGATCCAACATATCACAGCTTACCACA
ACCAAATAGCATATCAATAAGCACTACAGCATGTCTTACTCTTGGGGATTTCCTGCGCAG
GGCCAGGGATAATAATCTTCTTTCCAGAAAGTGATGGGGCATTGTTGTCAGCTTGATTAT
CTGAAGCAAGAATTTTCTTGGTCATAGCCTCGAAAATCTCGGTTAGAACAGTCGTAAAGG
CAGTTTCAACGTTGGTAGCTTGCAGTGCCGAAGTTTCCAAGAAGAATAGCCCTTCCTTCT
GAGCAAATTCTTTTGCATCTTCTGTGGGTACAACTCTCTGGTCCTCAAGATCACTCTTGT
TCCCTATCAGCATTATCACCAAGTTCTTGTCAGCATGACTCCGCAGTTCTTCAAGCCACC
TTGGTATGTGATCGAAGGTCTGCCTCTTGGTTATGTCATAGACCAACATTGCTCCAAGAG
CACCCCGGTAGTACGCACTTGTAACAGCCCTGTATCTCTCCTGGCCGGCGGTGTCCCAGA
TCTGGGCCTTGACGCTCTTGTGGTGGATGAGGAGCGTGCGGGTCTGGAACTCGACGCCGA
TGGTGGCCTTGGAGTCGAGGCTGAACTCGTTGCGGGCGAACCGCGCCAGGATCTGCGACT
TCCCCACCGCCGAGTCCCCGATGATCACCACCTTGAACAGGTACTCCTCCCCTTCCTCCT
CCTCCATCGCCGCCGCCCTCCTCCTGCTCCTCCTCTCTCTCTTTCTCTCTCTAG
>comp1121_c0
CAGACGAGCAGACAACTGATAGAATTCTTGAACAAAGTTTTATTAGATCAGGGTTCAACA
TCTAACAGGAAATACTGAAATGCAAACGCACCCCCGCCAAAAAAACCAAACAGAAAAAAA
AAACACTAAAGTGGTGCTTAAAAAGAGCATACACCTACTAAGTTAAGAAAATGACGTTTA
TATTGCTTTCTTTGCTTAAGCCGATTTATCCGCAACAAGTTTCTCAATCATGTCAGCGGC
ATCCTGGACGGTAGAAATGTCCTGCGCGCTCCCTTCGTCCACGCTGATTCCAAATTCCTC
CTCAAAACCCATGACAATCTCAACCGTATCAAGTGAGTCGGCTCCAAGCTGACTGAACTT
TGATTCCCCAGTCACAGAAGAGTCATCAGCGAGCGCCAATTGTTTCCTCACAATGGCAAT
CACCTTGTTCATAGTCTCTGGTTTGGCTGAACATGAAACTCGGAAGCGTGGTGC
>comp1122_c0
AAAGAACCGTAAAAAGTGAAGTTTAGGGGCTTAAAGGAGAGAGCGGTCTGTGTTGTTGGC
TTTTCGAGTCGGCGCATCCACCCCTTTCTTCCTCCTTTCGTCTCCGCTCCGCTTTGCCAG
TGCGCGGTCTCTCCTCCTCCTTCTCCTCCGTCTCCACCGCCACCACCACATACCTGTCGC
TGTGGGCGGGGCCGGCGAGGGAGTAGGGCGCAGAGAGAGGAAGGGAAGGGTGCCCTTTGG
AAATTGGAACGCGAAGGACGCCGGCGATGGGAGGGGGCAACGGGCAGAAGGCTAGGATGG
CGAGGGAGAAGCACATGGAGAAGCAGAAAGCCGCAAAGGGGAGCCAACTGGAATCGAACA
AGAAGGCCATGACCATCCAGAGCGTCCAAGTGAGACAATTATGCTATGATCCCCACTCTA
GACAAGGAATGTAATCATGCCCTATGTCGTCATCGTATTGGGTGCAAGGTGTGCATGCAG
ACATTCATATGTACGACCTCAGAAGTGAAATGCAGGGAACATGCAGAGGCAAAGCACCCC
AAGGTTGATCTGTACCAGTGTTTCTCCCACCTCAAAACGTAGGTGCAAGTTTAAGATGTG
TCACTCATCTGCAACCAACTCAAATCATGTCAGATGCCTTTACTTTTTGTTAATGTCGTC
CTCCTGGATTCAGAACGGTCTATGTTTGTGTTTGCTCAATTACTCAGAACGCAGGTTTTA
TGAGATGCGTGACAATATATATTTTTAATCCTAAACACAATTGTCGGGATTTTCCACATG
TTGTGTAGATTTGAGTCGTCGGTAGTTGTGATTCTGTTGTTGAGAACTGATTAGTGTGCA
TGGTATTTTAGAATATGTGATCTTCTGG
>comp1123_c0
GTCATGATTCACAATATTTGCAACAATTAAGGCAGAAAGATATATTATTACATGCATCAA
ATATTTATTACATCATATTAAGAGGAAAGTGTATAATATATTTATCATTGTAGTCATCAT
CATAATATGACATTTTGTTTATTAACAATTTATAAGCAAATATTATTATCTTGGCACATG
ACTTGAGCTGCATGTGCAAAGTCTATGCACTATTTTTCATTCCATCAACAACTTTGGAAG
ACCAATATTGCTTCACTGGAAAACTTGTTTTCACAGGATAGGTGAAATATTTAGCAATTC
CACATCTTCCATGAGGACCAGCGACATTACGTTCCATTCTTATGTATCCCCCTTCTCCCC
ATCTGTCTGTCCAAGAATTTCTAACGATCCAATAGTCCATGTTATTGTCTGTACCATAAC
CTACAATCACTACAGCGTGGTCAATAGCAATCTTGCATGGTCCAGTGAATATGCCCGACT
TGTATAATTGAAAAGCTCTGCTACTGGAATCAACAGCAACACTAACAGGTTGGGTGGCAA
CTGCCTTCTTTATAGCTTGCTCATTTCGTAAGCCATGTTCGTACCTATCAATGGATATGG
CTTTAACCTTATTCTTTTTGCAAGTCCCTTCAATTCCGTTTTGAGATATGTAGGGATAGT
TTATGTCAGTGTCGACGCCACGGTGATTTATCATATATTCGTAAGCTTTATGAGGGAGGC
CACGATGGCACCCGTTGTTGCTTTTATCACAATCCACTAGTTCTTGCTCAGATAGAGTTA
TTAAATCACCTGTTATAATTTGGTTTAAACTTTCGACGGTGGAAATAGCAGAAAATGCCC
AGCAGCTCTCACATGTGCCTTGGTTCTTCATTGGCCCTACAGCACCGCTAGACCTCCAAT
CAATGGAATTAGGAAGTTTATCCCACTTCCTAACATTGTATCTCTTACTTATAGGTACAG
AGAACAATTCGCTCATGTTAATTTTATAGAGGTAAGTAGATTGATACTCTTGATTGGTCA
AATCAGCAAAATGATTAAGACCAACAATGTAGGAGTGGTTATTTTGAGGGTGGTTATGCT
CATTAATAAAATGAAGATTATCTTTAAAGATCTCAAATCTCCTCTCCTTCTCCTCAAGTG
TGTAGTATGACTTATTGTGCATGACCATCCAGTCTTCATATAACCATCTTGTTTCTTCCT
GATTCTTCAACAAACTTTCCATAATGTTCTCCTCCCCATACTTCATAATAGACATATCAA
ATGCAAAGGAGAGAGCGAATGAAGCTTTAATGATAGCTAACATAATACTTGCCCTCGATA
AACCCATCTCTCTCTGCTATTTTTGATCAAGGAGAAGATGAAATATGTGAGATAAGATCT
AAGCAACTTCCGGTTCCATAATGTTCTCC
>comp1124_c0
CACCCCCTTCCAGCCCACCACCCCCCTGCAGCCTTCGCCCTTCCCTTCCCGTCCGAGCTG
CCTCCACCTCCCCTTCCCGGAGCGGCGGAGGCCACCCGGGTCGGAGCTATATAGGCTTGG
AGGGGAAGAAGAGAGGCAAGGGGAAGACGAAGAGGCACACAGAGGTCGCAGGATCCAGAA
AGGTCCCGTCTTGCGGCGCCGTTTCCCCCTAATCTGCGCTTGCGGAGGTCGGAGGAGGAG
CAGAGAGAGGATGGCGTTCGCGGGGACGACCCAGAAGTGCAGGGCGTGCGACAAGACGGT
GTACTTGGTGGATCAGCTCACCGCCGACAACCGCATCTACCACAAGGCCTGCTTCCGCTG
CCACCACTGCAAGGGCACCCTCAAGCTGGGCAACTATAATTCTTTTGAAGGAGTCCTCTA
CTGTAGACCTCATTTTGATCAACTGTTCAAAAGAACTGGAAGCTTGGACAAAAGTTTTGA
AGGTACCCCCAAAATTACCAAACCAGAAAAACCTGTTGATGAGAATGCTAGCACCAACAA
AGTCTCAAATCTGTTTGCTGGCACCAGAGATAAATGTGCTGCATGCCAGAAGACTGTATA
TCCGATTGAAAGGGTGACAGTTAATGGAACTTCATACCACAAGAGCTGCTTCAAATGCAC
CCATGGAGGTTGTACCATCAGCCCATCCAACTACATAGCACACGAGGGAAAGCTCTACTG
CAAACACCACCACATCCAGCTCATCAAGGAGAAAGGAAACTTCAGTCAACTTGAAGGTGG
CCATGACAAGGATGAAGTGGCAACAAGCTCGGCTGCTGCGAAGTAATAATTCAAAATGAC
AAATGCCTTTTCTATCTCTGGCTTTGCATTCGGCATGTTGTGTTGTTTTATTTTAAGCAT
GGCATTTTTGGTTGTGGATGGTAAAAACAGAGATGTATGGGGACTGAATTCTTCCTTGTT
TGGGTGTTCTGTGAGATTGTCAGTTTATGAAAAGATACTTAAGAATAGTATATGATATCA
TAACTGCATATAAGTCGCTTCATTGTCAGGGTTTACTGATGCTATAATTGAAGAATTGGT
TATTGAATGAGATAAGAACACCACTATCA
>comp1125_c0
CTAGCATGTGTTGCCAAGAACTTTGGCCCCTTCTTATGAAGCTTGTCTTGCTTAGAAATT
TCCTGTTGTGCTTCGGCCAGCATCAATATTGAGCCAACAAGATTAACATGTAGAGACCAC
ACCAGAAATTATAATAACAAATGAAAGTTTATGCATGTTTTAATACATCTCTCATCACCA
TGAACAAGAAATAGAGCATCCCGCAGGCCACACCACATGGATATATGTGATCTAACTAGT
TAACAGCTCAGTTCCACTCCCTAAGACCCATGAAGAAAACAATTTCATAAAGAGACTAAA
AATAGCTGACCCATCAACGTAAATAGCCCAAGGAAAAAGGAGTTCACTATATAATAATAA
TAATAATTAATTAATCTAACTATGCTGCTTTTCCCATCAGCCGACGTATCACAGACTTTT
TAGCAACGATACGGCCACGGCCGCCACCGCCGTAGCGCACCCCATCACGTAGTTGACGGA
GGCCACCGGGGCAGCGCCGCTCTTCTGAGGGGACGGGGCCACGCCTTCGCCGGTGCCGGT
GCCCGTGGAACCGCCGGCGGAAGGAGCGGAGGTCGGCGGGGAGGAAGTGGAGGGAGAAGT
GCCCGGGGACGAGGCGGACGGGGCACCGGCGCGGGGGGCGGGGGCAGACGCTTGTAAGAC
GTTGACGTCGACCTTCTGGCCGAGGCTGCAGTGGCCGGGGATGCCGCAGAGGAAGTAGTG
GTGGCCGGCTATACGGAGGGTGATGGAGTCGTTGCCCGTGGCGTGGGTGGCCCTGGGCGC
CGCAGCGCTGCAGCTGCCGTAGTTGGCCTCGCTCACCTCCAGCACGTTGTGGAACTGAGC
GTTGTACTCGAACACAAGGGTGTCGCCGACTCGGAAAGTCTTGGAGGCGGCCCAGGCGGT
GTAGTTGGGGCTCCCCATGATGGTCCACCCCACGGAGTCCCCCACCTTGTACACCGCCGC
AGACGACGGCGCCGCCAGCCCGGCCAGCACCACGGCCAAGAAGAGGAGGGAAGGCAGGGC
CGAGGGCACGCCCACGCACTTCCTCTTCCCCGGCAACCCGGCACCAGTGGCAGCAGCAGC
AGCAGAGGAGGCCATGACAGGGCGAGAAGCAAAAACACGGCACAGAGACGGGTCTCCACC
AAACGACCGCAGCAGGAAAAGATAGAAAACGCAAGGAAAGGTAAGAAAAGGGCCTTCTCT
TGCCCTGTCCCTTCTCAACGCTGATGGCTCAGAACTTGG
>comp1126_c0
GGTTTCTCCGCCCGGTACGTCCCCCTCTCCACGCGACCGCCTCTTGCTCCTTCCCTCCGC
CGGATTGCCACCTTCCCGTGCTCGCCTCGCCAACTCGCCGCCGCCGCCGCCTCAATAGCT
CCAGCGACTTCTCTCCATGTCGCAGGTGGACAACAGGAACTCGTCGGCAGCCGGCAAGCG
CGCACGAACGGATGGTGGTCGTCGGGAAGATGATTGGACTTGCCCCAGCTGTGGCAATGT
CAATTTCTCCTTTAGAACAACCTGCAATATGAGGAACTGTACCCAACCTCGCCCGGCAGA
TCATAGTGTTAAATTTGGTGCAAAGCCTCAACAAGCTCCTCAAACTTTCCAATCTGGGGG
TTACATGGGTGCCGGTGCTCCCTCTTCAATGTACTTAGGAGCTCCTGCATATGGCTCTCC
TATGTTCAATGGATCAGCATTGCCTCCGTATGATCTACCATTTTCTGGCGGCTCAGGGTA
CCACTATGACTATGGCAACCGCCTTTCTGTGGGCAGTCCGTACGGGCCACTGCATATGTC
TGGGCCACCACCTTACTCTGGTGGATCCATGTTGGGAACTGGTGCGATGTATGGTATGCC
TCCTCTCATGGACCGATATGGAATGGGTATGCCCATGGGCCCTGGTTCTATGGGGCCAAG
GCCTGGACCATACTATGATGAGATTTCCCAGAAGAGGAATGCAGACACAGGACGCGAGAG
TGATTGGACTTGCCCCAATTGTGGAAACAATAACTTCTCATTTCGAACTGTCTGTAACAT
GAGAAAATGCAATACACCAAGGCCTGGATCTCAGGCCTCTAAGTTGGAGGATTCGAAGGG
TGCCAAACCAAAAATGCCTGAGGGTAGCTGGAAATGTGAAAAGTGCAACAATATAAACTA
CCCATTCAGAACCAAGTGCAACCGTCAGAATTGTGGAGCAGAAAGACCAACTGACGCTAA
CAAATCTGGGGGAGCAGATTCTGAAGGTGATGACCAGTGAGTACTTGAACCCTTGGGTGT
CGAGATGGTCCAAAGTAGTCACCGGCGTCGCACAGTTGTGGGTGTCTGAAAGGTCAGTCG
TGTCAATCTGTTGCAGCAGTTACGGGTTACTACCTTCTTGGATCCATGTCGAGTCATTGC
ATTAGCACCAACTGCCTTCGCTATTTCAACTGGGATTTGGCAGTTATCCTTCGCGTATCT
GCCACCCTGTCAGGTTATGGTTGTATTGACGGACTTGTTCTCATGGGTCGCTATGTTCAG
GAGCACATTTGTGTTTAATTTTGCTCTTGCATTTCTGGTAGGGGATTGTTTAGACCCTTT
GCTATGAGTATGACTTGTTTATGGTTTTAGATGGAACCTGCAGGAGATTCCATCAAATTC
TTGGGGTTGTTATTTTACTGGTTACTTGGCTAGATACGTTATTTGTGTTCATTTCTTGCA
CTGCATTCGTAAGTCTGGTCTTGACTGATTCACTTCATTAGCAATAGTATGGTAGAGTTT
TCTAGTAAGTACTGAGAACATGTGACTTGTCCTAAGGGTAAGTAATTTCAAACTTTTGTT
TCTGCTTCTCAATTTCTGTTGTAGTCAGTTCTGTTGCTTGCTGTCATATGTTCTTTGAAA
ACAAGCAGTTTCTGCTTTTTTAAACATCTGGCCAATTTTTCTGAACTTGATGGATGGAGT
TTGCTGTTGTTGGTTCTTTTTCAAGTGGTTTATGTCAAATGTTGCTTGGTAAATGGGTTG
TGTTATGATTTTAATGGAG
>comp1127_c0
AGCTGATTTGAACCCTACTATCTTATTTGGTATGACACGGCTCTTCCGGTCATACGTGCA
CAGCAAGAGGGGAGGAGATCCTGCCATACATAGGAGGTTAATTTCCTTCTCCCCCTGATA
AGAATAACCAAAGCAAGTTTTATTGAGACGCCTTCTAATAACATAGGATTCATCGAACTG
ATGCAGCAGCAAGAAGCATAAAAGAAAGTAAATACTAACAGATGACTACAACTCTCATCA
TCTTTTTTGACACAGAAAGAAAGCGTTGGTTTTATTCGAAGACACGCAGAGACCTCACAA
TCTTATTATCTAAACACCTCGGCCGGCCACGAGATGAGACGGACCATGCACACACCTACA
AATTAAGAGACGTTGAAGAGCTCCTCCACTCGCACACTAATCGACAGTCTAATTTATAGC
TTCACACAGGCACAAGCGTAGCCAAGT
>comp1128_c0
CGCCCACAAGGTGTTTACATGTCCATATAATCTGATATCTAATTGCACCGCCCAAAAAAT
TCAAAAAAAAAAATTCAAAAAATGAAATTGAGCACAACCTATTAAATATAATTTTTATTA
TTCATTGGGACTCAGACTTTTTTTAAAAGAAAATTTTTTGAGTTGCTCGATCAGATATCG
AACAGTACAACACATAGGGCATCTTGGAGTGGACTAAAAAAATCTTGAGGTGCACTAACA
CTGCCGTGCAGTGCAGCACCACATGGCGGTGCAGCAATTCTTACTCTAAAATCTAACACA
CTCCAAATGGATACTTGATGTGAAATCCAGTGGCAAGCTTAAGCAGAACTTCAAATCAAA
TTTAAGTGGTATACCAGAAGGGGAAAACTAACGCACCCCCATCATCACGCAATACCAATC
CACACAAATTTTCCGCACGCCCAGAGACAAAGAATAACCTGATGTGGACACTCTTTCTTC
TTGTGGGTTCAAGTTTGTGGAAAAACCAAAATAGAACTAAACCTTAGGAGAGCAAGTCCA
CCCCCCAAAAACCACGGGATGCTTCAGGCTTGTGCCCCTTCACCTTAATTGTAGACCATG
TACTTGGGTGTCGCACTGAACTTCTGGTAGCCCTTGATGACCTTATTCACTGCATCGAGG
AAATCCTTCTCAGTAACGGTCTTTCTTCGCGCTCGGATGGCATACATCCCAGCCTCAGTG
CAAACGCTTCTTATATCCGCCCCAGTGGAGTTTGGACAGAGCCTAGCAAGCAGCTCAAAT
CGAATGTCCCTCTCGCAATTCATTGTTCTAGTATGAATTTTGAATATCTGGGTCCGCCCC
TCTAGATCTGGTAGACCAAACTCAACCTTCCGGTCCAATCGTCCAGGACGCAGTAATGCA
GGGTCCAGTGTGTCGGGCCTGTTTGTTGCCATTAGAACTTTGATGTTTCCTCGAGCATCA
AACCCGTCAAGTTGATTAACAATTTCAAGCATTGTGCGCTGGACTTCATTGTCACCGCCA
ACACCATCATCAAAACGGGCACCACCGATGGCATCCACTTCATCAAAAAAGACAATGCAA
GCCTTCTTTGAACGAGCCATCTGAAAAAGTTCGCGAACCATGCGAGCTCCTTCACCAACA
TACTTCTGAACAAGCTCGCTACCAATTACACGGATGAAGCATGCATCTGTTCTGTTAGCC
ACAGCTCTAGCTAGGAGAGTTTTTCCCGTTCCTGGAGGGCCATAGCAGAGAACACCCTTA
GGAGGATCAATTCCAAGCTTAACAAATTTCTCTGGATGGAGCATGGGAAGTTCAACAACT
TCTCGCATTTTTTCAATTTGCTCCTTACATCCGCCAACATCATTGTATGTGACATCAGGC
TTCTCTTCAACGGTCATCATTGTAACACTGGGATCAATCTTTGGTGGCAAAGGAATCTGA
ATTTGATATTTATTTCGATCGACTCCTACGCGCATGCCTTCTTCAATATCAGTGGGGGAG
ACTTTGTCACCCAGCCCAACCACAAACTTTGCAATCTGCTTTACATTGATGACATACTTA
GCGTCCTCTGTGTTTGGGCTAATTATTTTTGTGCACCTTGCTACCTGAAGTGGTTGTTCC
TCCTGCATCATCTGCTTGTCAGAAACTAAATCCCACTGGCTAGGTGCAACCAAACCAGTA
TCAGATTCCTTAATTCCGCACAAATCATTGATTTTCTTGGCCATTTCCTTGATTTCCTTC
TCCACCTTCTTAATGTTGTTTGAATATGGCCCCAAGCCATAGGTCTTGAGGAGAGCGATG
TCGTCCTCGTCAAGGGGAGGAGGGTTCTTCTCGTCCTTGATCTCGTCTTCTATGTCTGCC
GCCGGCGCCATCGCCCACCGCTCTCTCGCTCTCTCTCTCTCTCTGAGAGGGCTATGCACC
AGTCGACTAGGAGGAGGGAGTGGAGGAGCATCCACAGAACGCCATTTTTGGCTTCGTCCT
CTGATCCGAAGCGGCAATCGAGAGGATCCCTGTGCTGCAACCTGTACGGTGCAGGGAGGT
GGCGAAGGATGTTAGTTCCTGTGCTGCGACTGTGAGGTAAAGGGAGGTACCATAGGAGAA
CAGCTCCAAGTGTAGAGAAGGGTAACATCAGCCCTACAGGGAGGGGGGCATCGTCGAATG
TTTCTGATTTTTTTCACCAATCAGCAATGGTAAATGGAGCAGAAACCCGCCTTGCCCATC
TCCTAGTCATCTACAAGAGAGTCCTCTTTTGTTAAGCAGCGAAAGGAAAAAGAACGGAAA
CTGGGAAAAGGAAAAAGAGCGGAAACTGGGAAAGTAAAATAGAAAGGAAACAAAGTATGC
AGCACGTGGTGGCTTCTTTACGCAGATCAACCAAGTTTTTACAATCCTCATCTTGCAACA
GTCTCAGCAGATCTCCTTTGAATTGGAATGTGATAATCAAGGTTTGTCCATTAAATGGCA
GAACTTATGCTAACACAGCAATTGACACTGGGAAAAGGCATTCTAGTTTGGGTAAATTTG
TGCAAGATGATTCACAATCTCATTCAGAATATCAAGCGATGAAATCATTAGAGGTTCAGC
AAGACTATCGTGCTTTTGATCGGTATTCAGCAAGTAATGCAAAGCTACTGCAAAAGAAAG
CTATTGGAGAGAATATTTCATCAAAAGATAAGCATAAGTTTCTTCTCAACACTCTTTTTG
ATCTTAAAGATTCTAAAGAGGCTGTTTATGGTGCTCTTGATGCCTGGGTTGCATGGGAGA
AGAGCTTTCCTTTGGTTTTATTGAAAAGAGTGCTGATTACCCTTGAAAAGGAGGAACAAT
GGCATCGAGTTGTTCAGGTTATAAAGTGGATGTTAAGCAAGGGACAAGGAACTACAATGG
GAACATATGAGCAGCTAATACGAGCTTTAGAGAAAGACCATAGAGCAGAAGAAGCACATA
AAATCTGGGTAAAGAAAGTTGGCCATGATCTGCATTCTGTGCCTTGGCGGGTTTGTGATC
TTATGATTTCTATTTATTATCGAAATAACATGCTGGAGAGGCTTGTCAAGCTTTTCAAGG
GCCTCGAATCATTTGATCGCAAGCCTCCGAGTAAATCTATAGTGCAGAAAGTAGCAGATG
TATATGAGATGCTGGGTATACTAGAAGAAAAAAATAGAGTGCTTGAGAAATACAGTAGCC
TATTTTGCAAATCAACTGGAGAACATCCAAGAAAGTCTAAAAGGGCTTTAAAGAAGTCTG
AGAAGAAAGCAGATGGGAGAGAACAAAAAGGTTCAGGAACCTCCGAAGATGGATCAGGAA
GCAGTACTGAAACTGTCAGAACAGAGGTTGAATAATCCTAGAGCTCGATAACCTCATGTC
CTATCCGGCACTTATCATTGTTTGTACGGACGTTCAGCAGTGTGCGCAAGCAAACTGAGA
CAGGCCAGAAAGAAATATTTAACAGATATAGGTACTTATACAAACAGAAAGAAATTTTCA
GCATTTCACTTCATTATTATTTTTTATTTTTTTAATGCCCTTGTTTTTGTGGATCAAATC
CTCATGATGCCCAAAGCATCAAGTGTTTTCAATATTTCTTTGATATACTAATGGGATATG
TCGGTATCTGTTGGTGTTTTTCTTTATAAAGGCATACAGAGTCTGCCAAATGCCTATTGA
TGGTATATCGATCATTGGTTCATCAATGTTGTAATTGTTTTTCTTTATAAATGCATACAG
TTAGCCTGACAAATGCCTGTTGATGGTATATCG
>comp1129_c0
CCACAGTCCCCTCCCCCCCCTCAAGAGGAATACAAACCTCTGCTCGGTCGTCGCTGCTGC
AAAGGGCGGGCGAGGCGCCGAGGGCCAGCGACCGAGAGAAGATGCCGATCTCTGCGTCGT
CCACCTCCCTATCCTTCTTCTCCACGTCCCTCTTTCACAGCTCCCCTCTGCTGCACCCAC
CCAAATCCTTCCCCTGTCTGCGCCCCCCCGCCCGCAAAGCGGGCACCGCCGCCCTCTCGG
TGCGCTCGGAGCTCGCCACCCTCCCTGTCCTCTCCTTCTCCGGCGAGAAGGTTGGCGAGG
CCGCCCTCGACCTCCGTTCTGCGCCCTCCGACACCGCCCGCGCCGTCGTCCACCGCGGCC
TCGTCACCTTCATGCAGAACAAGCGCCGGGGCACTGCATCCACCCTCACCCGCGGCGAGG
TCAGGGGGGGCGGGAAGAAGCCGTACGCGCAGAAGAAGACGGGGCGTGCGCGGCGCGGGT
CGAACCGGACGCCGCTGCGGCCGGGGGGAGGGGTCATCTTCGGCCCCAAGCCCAAGGACT
GGAGCATCAAGCTGAACCGCAAGGAGAGGCGCCTGGCCCTCTCGACGGCCATCTCGAGCG
TCGCCACGGCAGCGGACGCCGAGGCCTTCGTCGTGGAGGACTTCGGTGGCGAATTCCAGG
CGCGGCCGAGGACAAAGGACTTTGTGGAGGCAATGAAGAGGTGGGGGCTAGATCCTAAGG
AGAAGGTCACGATCATGATGACGGAGGTGCCCCAGAACATCCTACTGTCCTGCAGAAACA
TCGGCACCGTGAAGGTGCTGACGCCAAGGACGCTGAACCTGTTCGATGTGCTGGACGCAA
AGAATTTGGTCTTTACAAGGTCAGCAGTGGAGTATCTCAACTCCGAGTATGGCGTCGATG
TCGAGGATGACGACGAATACACAGAAGGGGAAGAAGAAGATGAGGAAGAAGACGGAGGGC
AGAGCTAAAGATAGCAATTGGAACAGATGTAGGCCAGCTTGGATATGCCGACACTTGGCG
GCTGTTTTAGGCTGGGTACCTGTGTCAATCAAAATTCTTGTAGCTTCCTTGGGCACCTTG
GTGCTTTTTATTTGGAGCATGCTTGTATAATTATGGGGAATTCTCCTTAGGAATGCATTT
CATGTCGAGCTTCCTCAAATTGTGCAATGCGTTCCCTTGGGCTGGGTCCTAGTCCACAGT
ATGAAGCCTTTATACAGCTTTTTGGAGGTCTGCATGTACAGCTGACCAGTGAGGTAGCTT
CTGATGGCCTTCAACCAGAGGAG
>comp112_c0
CTCCCCTACTTCCGCCGCTGCTCTCGCTGGTCTCCTCCCTCTGTGGCGCCTGTCGGAGCA
GCGGCGGAAGTAGGGGAGCTGAAGGGGATCGCGGCCGCCAGCGAAGATGGTGCAGAGGCT
GACGTACCGGACGCGGCACAGCTACGCCACCAAGTCCAACCAGCACCGGATCGTTAAGAC
CCCCGGTGGGAAGCTCGTGTACCAGTCGACAAAGAAGAGGGCCAGCGGACCAAAATGCCC
CGTGACGGGGAAGAGGATCCAAGGGATCCCTCACCTGCGTCCTACTGAATACAAGAGGTC
AAGGTTGTCCAGAAACCGTAGGACTGTTAACCGGGCCTATGGTGGAGTTCTGTCTGGCAG
TGCTGTCCGCGAAAGGATCATTCGTGCCTTCCTGGTTGAGGAGCAGAAGATTGTAAAGAA
GGTTTTGAAGATCCAGAAGGCAAAGGAGAAGCAGGCTGCAAAGCAGTGAAAGGAGAAAGC
AGGAAACAAGCTTGAGCTCCGTTTAAGCTAAAGGAAATTTTGACGTTTCCAACAGGACGA
ATGTTTGGTTTTGGAAATGTAGTTCTTGTTCTTCACTCAGACAATTGATCGCCTTTCTTC
TTTTGCACATTGTTTGCTTTTGTTTAGGCTGGTATTCTAGTTACAGTTGCGTGGAGTAGT
TATATCTCATCCTTCTGGTATACCTTTGCTTTAATTTTTACGCAAAAATGTTTTGATGGT
TGTCTTTCTAGGTGGTGCTTGATTGGACGGTGTTTGGATTATAAGGTTGTGAACAGCAGA
ATATTTTGAAAACCTATTATTAACCATGGTTTCAGACCCTTGTCTGAATGAGAAACCAGT
CCTTGTATCACCAGACAGGCTGAATGGCC
>comp1130_c0
TTTTTTTTTTTTTGAAACAGCATCAGCCATTTTAGATTCCAAAACATTTATACGAAACAT
GACATTCCGACTACACCAATGAAATGGGTAGAATCACCGCATATGATGAAATAAATGTAA
CAGATTTATCCTACAAATGCTAAAATATCGTGCCTGGTGGTTTAACAAGTAGAGGGTTCA
AGGAAAGAACCGTTTCTCAAAATGCAAAGGCAAAAATTGTCTTCCAGCGAATGTAATCTC
CCAGAAACAAACTCACGAACTGAACAAAAACAAAGGAAGATATAAATTTGTGGGGTGGGA
ACTCAGCTGCCTCCTTTCTGCTTGAGGGTGATCTTGTCTCCTAAACTAAGGGCTATCCCT
TGTGTCTTGCTTCTTATTCTGATGTATCCACTCAACTTTCCATCAGCCTGCTTCTCGATG
CTGACATTAACCAATGCGTCCTCCCCAAACACACTCTTCGCATAAAGATTGGCTGCAAGG
AATCCGCATTCACCGTCCAGCGCAGACGGTGGAGTAAGGCACTTCATATTTGTCGATTTG
ATAATGTGCTCCAAAAATTGCTTTTCACTCTGAATTGTTGTGTTCACAGCCACCTTGTTT
TCCCACTCAAATTCTGCCCACATGTTTCTGAATGCCACATCAGCACAGGTCGCAGGAGAG
ATGTAATCCATAATGTCAATGTGAATATCATTCAGAACAACAACAGTTCTCTCAAGCACA
TTTGAAGTCTCATAAACAATGTTGCCAAATATTACTCCAGTCTCTGTTGAAGAAACCTTA
ATATTTGCTCTGATTTGTTTGCTTGACTCTGGTGCCAGTATGTAGTTCTGTGGCCGTTCC
ACAAGTTTAAGATCCCCCATCGTAGCCAATTCCAGACATAGGTTCTGGAGTGTCTCCTTG
GTTCTGTTGATAACTGTGACATCAAGAACAATATCATAGTGATGAACTGTTACATATGCT
TCTGCATAAACAGGATCACTAAATCCTGTTAGTTGAAGAATGCGATTTAATTTGTTAGCA
TCATCTCCGTCCTTAGTGAACTCCCCAGTTGCACGTTTTAGATCATCTTGAACTTCATCC
TCCAATTCAAGCTGGCTCATACCCTTCCTACTCTTCAAATGATAGAAATCAATAAGATCA
TCCGGTTGTGCATGAGACACCTGGGCTTTTGCCTTGATCTCCTCAGTCTCGCGCAACTGC
TTGTCTGCGAGCATTCGTGCAAAACTCTGGCGGCACGACTGCAACCATATCTTCCTGGCT
TCATCACCAGTGTTGCACAGCAGTCTTATGCAAAGCACAATGCGATCATAGGAATCGTTA
TCAATAGGATGAGGCATCACAGAAGACCGGCCCAGTTGCAGCATGGACACCATAATCAGC
AATGCACCGGTAACGGCCTTGTTAATCTCCGTCTTGGACGGTTGGACCTCTTCCAGCCTC
AGGACAAGCTTGGTCAGATTGGAAGCCACAACTGCCCCCAGGAAGAAGTCCCCACTGAGA
ATCAAGGATCTCAAATTCCCCGGAGAAGCCAAGGACCCAGACACAAGGGTGGGACTTGAG
ATGGCCGTCTCAGAAGCGGCACTTTGTGTGGCATAGGTCCCATCAGCGAGAACTGCAGGC
CTCCTGGAGGACACAGTGGCGGCAGAAGTCACTTGAGGGGGCTTCTTTGATGCGTCTGTC
GACTCAGTTGACTCCTCGCTGCTCAGAGTGTAGAATGGGAGATCGCCAAGGCATTGCTTG
ATGGTAGAGATAGCACTCTCCACTTCCGAAAGCGAGAGACAGTACTCACCCATGATCCAA
AGAGCGCACGAGCACACCCGGGCGGACCGGATCTGGTAGAATGTGTCCAGCAGGCGGGTG
ATAATGGATACCCGGAGCTTCGGGTTGGTCTCGATGATCTCCCGGACGAAGACGACGACA
TCCATGGCGGACGCCACATTGCTGTCGCCGAGGTAGTCCATGAGGAGGTGGACGACGCTG
CCGGCCACCTCCGGGAACTTGATGGCGCAGGAGTGAATGGCCTGCACCAGCATCTGCCGG
TACTCCCCGTTCTTCTCGAGCTCCCCACTCTGCGTCTTGACGACCTCCTTCTTGAGGGTG
AGGACCACTTCGTCGACGTTCCTGGGGGTGATGAGCTCGAGCGCGATGTCGAGGGTCTTC
CTGCGGATGTCGAGGTTGGGGCTCGACAGCGCGCGCAGCACGTCCATGATCAGCTCCACC
ATGATGTCGCGGTGAGCGGCGCGGAGCTCGTTGAGCCGGTCGAGCACGATGAGCTTCACG
TTGTTGTCGCTCTGCGAGAGGAGGAGCTGGCAGTAGGTGTTGGCGGCCGCGCGGATCGCG
GTGGGGGCGGAGGAGAGAGAGACGAGCGTGCAGGCGCACTCGTAGCTTACTGCCGTGGAC
GTGGAGGGGGAGTCGAGCAGGGCGATGATGATCTTGATATAGCGCCCCTTCTCCGCCCTG
TTGGTGCGGCACACCTTCCGGATCAGGTCGAGCACAACCATCTGCATCAGCTCGCCCCAC
TCGGTGACGGAGTCGACGTGGAAGAGCAGGTAGGCCACGGCGCGGTCCTGCGCGCACTGG
AAGAGCATCAGGAAGGCATTGCGGCGGGTGGAGGCGTCCTGCTCGGTGGAAAGGAGGCGC
TCGATCGTCTCGGGAGCATCAACCAGCAACTGCTCCCCCTGGGGCAGGCGGTAGAGGGCG
GCGATGGCGAGGACAGCGTTGCGGCGGACAAAGGGATGGCGATGCTCAAGGTTGGAAAGG
ACGGAGGGGACCAGGGGCTCAATGATCTCCGCCTCGGAAAGGCGGCAGAGAAATCGGAGG
GTAACGCCGCGGATGTACTCATTGGGGTGTTGCAGGTTGTTACGGAGGGTCTGGCAGATA
AGGATCATCTCCGGCAGGACGCGGCCGCGGGCATCGGTCTTGTCGATGATCTCCAGGTAG
AGGAGGAGGAGCTTCTGCACGGTGTGGTCCTCGGAGGGCAGGACGTAGCGGACGACGGTG
ATGAAGAGCTGGGGGAGGGGCTCGCCGTTGAGGAGGAGCATGATGGCCTTGCGCATGGCA
TCGACCTTGGAGGGGACGTCGTTTCCCTCTAGCGCCTCCTTGATCTCGTTCGCCAGGGCC
GGCGTGCCCTTGTCGAAGTGCACCAGCAGCGTGCAGGACTTCTCCATGGCCGCCTTCCTC
GTCGGAACCTGGTGTTATGGCTTCGCCGGCGGTGAGATCTGGAGAGGGCGGCCGCCGCGG
GGAGCGCGGATCTGCGGGTGGGGAGTGCAGATCTGACGGAATTGGAGGAGATTCTGGGAG
GAGGGGGAGGCGGAAAGGGTGTGAGATTTGGGGATTTGATGTCGGCGATGAGGGGAGGAG
GGCCGGGGACGGAGCAGCCGGATCTAGCAGCGGCCGTGGCAGCGGATCTCTCGGTCTCTT
CCGCTCGCGCTCGCCGCTGCGATGGGGAGAGAGGGGTGGGAGTGCG
>comp1131_c0
CTTTTGATAAATAATTGGACACCTCATAATCAGTGTCGCAAAAAAGTGGAAAAAGTTGTG
ATTTATGGACAATATACAACAACCATATGCATTTTTCTTGGTCTCGAACTTGACAGTAGC
TAAAGATATTTTAGATGGTTGCCTATTTCTTAACAAATCCGATCACTCCACCCTAAAGAT
AAACCTATGCCAACCTCAAGAGAGAGTGGGTTTAGTTTCTCGTAGAAACTCACAAGAATT
CTTTCCTTCAGAAGATACCAATTGCCGATATCAAGAAATGAACATGGTGATAGATGGACA
AACATTGAGGAATGAACACGCAAGGAGCACCAACCATCTAGCTAAGTTCGAATATATTAC
ATGTGTTCTTCAGCACGTGTCCTCGTGGCACCTTCACTCCAAAAAACAGTTCTCCTAATT
CTAGAGATACTGGGACTAGGATGTCACCTGACATGCTCGCTGGCATGATCTCCAAACTGC
CGGTTCCTCCATACTCAGATACAAGTTTATTGTTCTCTTTTCAGAATTTTCATAGTATTA
TTAAGTTAAAGTTCACTTCCAGCTGCTTCACCATGTTCATAATAGAAACTAGACAAAACC
CAACGGGTCAATATCCAATAACAAACCACCGATCACCCCATTATCTATCTCCAATATTGA
TTATTCAGTAATTTCCATTGTTAAAGTCAATATGCTACCTTGGGGCATAGATTATGACTA
CAAGCCTCAATTAACCCAGACATACTTAACCACTGGTGGCTTTGATTACTCCCAAAGAAT
CACTTGAGATGTTTGAGAAACCACAAGGAAAGATCACTTGAGGTGTTCATGAAAACGCTA
TAAAGATCAGTCAACAGTGATCCGCCTCAGAAAATGTCGGCCTTGTTTATGGGCTCGAAT
TATTTGACAGCTTAGCTTCTCCCGGGAGGGGCAGTTTTCCTACCCTTATGCTTAAAAATT
GAGAACTATAACCCCACATCCTCTTTGTGATGATTAGATGTAGGTAAACGTGAAATTAGA
AAGAAATTGAACTGATCAGTTGACACCATAAACCCACTTTTCTGCATTGCTGGAGTAAGA
CACCAGTTCACTAGGTTGAAACCAGAGGGTGATTTCATCTTTGGCCGTCTCTGGTCCATC
ACTTCCATGAATAATGTTTCTTCCCACAACAACAGCAAGATCACCTCTTATGGTCCCTGG
TTCCGATTTTTGTGGATCTGTGGCACCAATAAGCTTTCTACCGTATTTTATGACTCCTTC
GCCTTCCCACACCATCGCCAGGACAGGTCCCGAGCTGAGGAAGTCACATAGACCATCAAA
GAAAGGTCTTTCTTTGAGGTCATGGTAATGATTCTGAGCAAACTCTTTAGAGGGCACAAC
TAATTTGATAGCTACTAGCTTAAATCCCTTGCGCTCAAAGCGTGAAATGATTTCCGCAAT
CAGACCTCTTTGCACTCCATCAGGCTTGATGGCAATAAAAGTACGTTCCATCTCTGCTGC
ATGCACTTCCTGGTCTTGCAGCATATAAACTGCCGCAGGGAGAGCTAGAGCAGAAGAAGC
CCATCCCGCTGAAGCGCCACCCGAACCCGCCCTCTCATAAAATGAGGACAAGAAGCTCGC
CTTCCCTCTAAAGGAAGTCGCTGCGGCCGCTGCCAAAGCTCGCCCTTGCGGAACTGAGGC
GCTCCGGGAAGCAGAGAGCAGCGCCCTCGCCGTCCTGGCGGCCGATCTGTAGATCTGCAA
GCTCGACATCCTGGATAGAGCTCTTCTAGAGCGAGGGATGTAGTGAGAGCGAGAGCAGGC
GAACCAGTGGAGAGGTGGTGGATTGGGGGTGAGGCGGGCGCAGCTTTATCAGTGCGGGAA
GTAGGGTTAGGGTTTCGTGGACTAGATCGCGGACAGGCGACGCAGAGGCCATGGAGGTTA
CTGTTACGGGTTCGCCCTCGG
>comp1132_c0
GTAAAGGAGTTAGGACCGGAGCTTTATCTCTCTCTTCCCCACCCTTCTCTGCGCCTTTTT
TGCCCGCGAGCGCCATGGCCTCCCTCTCCCTCTCCGTCTCCGCCCCCTTCTGCCCTTCCT
CCCTCCGCTCTCTCTCCTCCCCGTCCTCCTCCTCCACCGCCGCCGCGAGGTTCCCCGGCC
TCTTCTCCCCGCCCTCCAAGCCACCCGCCTCCCCTTTCCGGGCCCTCGCCTCCTCCTCCC
CGTCCACCATCCCGGCGAGGCCTCCGCGCCGATCCGGCGAGTTGGAGCTCGCGCCGTTCG
ACTCGGTTTTCGCGTCGGCCGCGTCGCCGGCATATGCGCAGGCGCCCGCGAAGGCCGGGA
GGGGGGCGGAGTCGGACGTGATGGGGATGCTGTTGCGGGAGCGGATCGTGTTCCTGGGGA
GCGGCATCGATGACTTCGTGGCGGACGCCATTATCGGCCAGCTGTTGCTGCTGGACGCGC
AGGACCCCACCAAGGACATCCGCCTCTTCATCCAATCCCACGGAGGTTCCCTCAGTGCTA
CCATGGCCATCTATGATGTGATTCAGCTTGTGAGAGCAGATGTTTCCACCATTGCACTTG
GTCTTGCGGCATCAACATCTTCGATCATCCTCGGAGGTGGCAGCAAAGGCAAGCGTCTTG
CCATGCCCAACACCAGGATAATGATCCATCAGCCCTTTGGTGGTTTAAGCGGTACAGTCC
TAGATGTGGAAGTTCAGGCCAGGGAGATCTCGCAGAACAAAGAACATGTGATAAGACTCA
TTGCTGGTTTCACTGGCCGAACTTATGGGCAAGTCGAGGAGGATATCGACAAAGACCGGT
TCATGTCTCCTGTGGAGGCTATGGAATATGGCATCTTGGATGGTGTCATCGATAAGGATT
CAATAATCCCACTCCCTACATTGCCAGAAAGAGTGAAGAAGCTGAGAGTTCCTTATGAAG
AGGGGGAGAAGGATCGAGATGAATTATTCAAACCGGATATTCCTGATGATGAGATATACT
AGGCAGTTTTGTACTTATGAATCGGTTACACACCATGGACATCGACTGTTTTCTGTAGGA
ACTAGGCTAAAAAATCTGGGAAGTGGAATTTGTTATTTTGAATCTTGTTGTAACAGAGAA
TTTGGTCTAATTTCCTCTTTGATTAGTTTGGCCTGGATTTGTGAAAACATGTTTCACAAA
TGTTATTCTCTACCCTCCAGTGTTGGGAATGAATCCTCGTGGGGTTGCTTTTCCCTTTTT
TTCTCAACCTGCAGATGC
>comp1133_c0
CCTCTTTATTAAAGCTGAAATTTCCATATCTACAACTCAAATGCTTTACGAGTTTCCGCC
AAATGGGGAAATTGAAACAATAACAAAACCGCGGTTATAAACCACCGAAACCAAACGGGT
TTTTGGTTTGCACTACATTCTTTCTTATGAAAAGGAAAAGCAGTGAAATTGTAACATCAG
CTGAGTTTTCTTACCAGGGTTCTACAACATTTAAAAAACACTATGAAATACCAGAGTTCT
GACGTTTCTCCTCGATCCAAAACAACACCTACAATCTGTTGGCTTCTCCAGTAATCCAAG
CTTGAACGGTGTATATGATGTACTAAGAAACGTACAACCGTTCGGCTGTTTAACATAATC
CCTGATCAAAAGAAACAAAATCAGGTGGGGGGTGGACTTTTCATGGCCCTTGCCAACAAA
GACCGTCTTACTGCAGAAATTGTCCAACAATTTATATCAGAAAAACTGGGTTAAAAAAGG
GGAAGCATCAAAAATCACATGAACTTTCACAACTAGCTTGTAGTCTTTTCCCTGGCTAAC
AACAGGGAGAGGTAAAACCACTGAATTTAAGTGCCGGAATCCATCAAATACAAGAATAAA
AGAGAAAATCAAATGCATTTTTCTAATCCACTAGACTTTGCTTTCAAATTGATGGACTAG
GAAATGGAGAGTCACAAACAAACCATAAGTTTAACCTGGAAATCAAGCCTTCGATTTCAT
GTTTAGGCCGGTCTCCACTTTCTTTATCTCGAAAATAAGCATTCTCCACATTTTGAGAAC
AAACATCTCTGCCTCGTCATCCAAGATGGACTGCAGCAATTCCAGCATTTGTGATGCGTG
TACATGTTCTCTGGTGCTGGAAACAATATAGTCCACCAAAGTAGCTTCCTCCTCTCCAAG
AAATTCTGTAATCTTCTTTGAAATCCATGGTCTCATTCTCTCGTGCAACTCATGCTTGTC
ATAAATATCCCAATTAATTTCATATGCAAACAGCTTCTCTTTAGTCTTTGGAATCATGTC
AATCAACTGTTTTGCATCGAGAAGCTTTTTGTTTTCAACTGTCTTAAGCTTATCTTCCTG
ATCTCTGCCCCGATGAAGAATCTTATCATGTGATTTTTCTCTGTTGTCATCTCTCATACG
GTTATGTTCCTCATCATCCCGATTCCTATCTCTGTGGCTCGTTCTGTCACTAGATCTCTT
ATTTCTCTCTTTTTCTGCATCAGATTTCTCTTCCTTCGGATTGACACTGGTGATGCGTTT
AGCAAATTCAGCGGCTGCCACCAAATTTGGTGGAGTGCCAGAAGATGTAGCTTGAACTGC
CTGCAGTTCCTCAGTGGAGTAGTCGATAGGAACCAAAGGCCTCATCTTTTTCTCCTCCAC
ATCCTCATCATCCTCTTCATGAAAAACTGATGGAACGGTTGTTCGTTTCCCTGATGCCAT
TAGACCGAAGCCCAGCTTCCGGGATGAAACATTGTTGCCCTGCTTGATGTCTGATGTAGT
TGCTAGATCTGTATGGATCTCAATGCCATCGTCATTCCGTAAAATTCCATTACCGCTATT
GTTCTCATGAAGAGACTCATCTTCGTAGGGTTGCTCAACAGGACACCCATCATCTTCAGC
ATGCATATCTTCTTCTGGGATCAAAGCACTCATATCCCCATTTACTTGATCAGAAAAATA
AGATTCCTCTTTTTGTTTATGCTCTTCAATCGCCCTCTTCTTAGCTTCTGCAATTTCCTC
CTCTTCTCGTAGCCTGTCAGCCAAATCTTCCTCCTTTTCTCGCTGCCTCTTCCTCCTCTT
TTCATCAAGTACACTACTTCTGTGTCTTCGTTTCCTTGTATCATCATCATCACTCTCATT
TTCCTGATCTTTGATTTCCCTTCGGCGTTCACGTGCTCTCTCCTTCTCCCTCTCTATCTC
CCTCTGCCGCTGGCTTTCTTTTTCCCTCTCTCTAGATTCCCACTCCTTCACATGGTCCTT
GTACAGACGCTCGGCTTCCCGTATTTTCATCTCGCGTTCTCTCTCCCTTCTCACTCTCTC
CCTCTCCCGTTCCCGCTCATATCTTTCCAGTTCTCTCTCTTTCTCCCTTTTCAAGTCACG
CTCTCTGTCCCTCTCCCTACTTCTATCCTGCCTCCTTGCCCTATCAGATGAGCTTGCTTC
AGATCTATCATGATCAGCAGTCGGTTTAGTCTCGCTCATCATCTCCTCATCTTTTTTATC
TTCAGCTGCATAATTTTTCATGATATCCACATCTGAGTCTCCATCCCTTGATTTAGTAGG
CGCTTCAGAGTTGGACTTCGTAGGATCAGAAGCTGTATCCATAGGTGGGGGAGGAGGCAG
TGGTTTGTTCTTTAGTCTCTCCTCCATCATGTTTGTAAGCTTCTCCAAAGCATCTTTATC
AGTATCTCGATCTTCATCATTAACAATGCCAAATATTTGGGCATTGTCTTGCTTTTCTTT
GTTCGCAGATTCTCCACCATTCTCTTCAGAGTTAACTGCAGATGTTGAGGGCTCTTGTTT
CTCAGTACCTGATGAGCTTTCATTTTCTTTCTCAGAAGCTTTAGGTTCAGACTCCTTAAG
CTTTTCCCTTTCAGCTTTCTTATCCACGTAGCGCTCAAGGTACTCTCTTGTAGCTTGGTT
AACATTTAGCACCAGTTCCTGTCCATCAATGTTGAGTTTATTGAGGAGGCGCAGGGCACG
AAGGACTCCCTCAGCAGACTCGAATTCACAAAAGCCAAATCCTCGAAAAGTACCGTCCGA
TGGATTCTCAACACGTTTCCAACTCTTCACTGGTCCACAAAGTCTAAGGAGTGACTCTAA
AAATTCATTTTCAACAGTTGAAGCAATCTTGCCGACATAAACTGTGGTTTGTGGTTTCTC
TGTTGGTGGAATGACAGGGAGAGCTGGCCGCACTACAGGCGGAACAATTGGAGGAACACC
ACGAATTCCCTGAATAGGAGGTCGCGACAGCGCTGGAATCATGCCAATTGGCACCCCAAA
AGGGCGTGGGGGAAAGCCAGGACGAACCATGGTTGGATATGGTGCAGGATAACGTGGGAT
TCCTGCAGACAGAGAAAACATAGCTATGCAAGCTCATCAGATCAGGATTAGAAACCAATC
AAATAGCAATTAGTTACACTTCTCCACTGAATACTGTTTTTGACAACTTAAAAAAGTGCC
AACAAATAAAGAAGAATGCTTAAACATCATTACCACAAAACACAGGACATTAGAGATGTG
CAGCACAGGTATGGGAACAATCGCCAGCTGAACAGATTACCTGAGGGGGAACTGACAAAG
TGGCAAATAATTCATGAAACCATAGAATGCAGAATTCACCTTACCTTATTAAATGATCTT
CCAGAATTTATCCGAGCCACTACAATATCATATTGAGCAATTACGAGACTTCAAGCATCT
TGCTCACACCATGGTAATAGACTATAGTAACTCTATGGACTTTCCACTAAACCTAAGCTT
CTTGTCAGTCATAAAGAATCCATAACCAAAAAGGAAAGAAAGAGAAACAACAAAAAAGGT
TAAATCTGAGGAAGAATGGAGCATAAATGAAAAGGTGATTGTACCTTGTGATACATGCAC
AATCAGCACTGAGGTGCTATCATTCGCTGTCGCAAAACTAAGAACCCATGAAATCCAAAG
GAAAAGGAAACATCTTATATCCTGAATTATCCTTCTTGATAAAATGAATTAATGTCTGGC
CAAAAGCTAAACTGTATACCTAATTAAAGATTTCAAATCGGCATATTTTACTCAAAACAG
ATGCTTTGTTCACTAGAAATGCAATTGAACTAAGAGAATTTACGCATACCAACACAGATG
TTGAAGAAGGAGACCTGTTAGAACCGCAAAGATGAGCCTGCTGGTCTTTCTCACCATGAA
CCAAATGAGGGTGCAGGTGGAGGGATTGCCGAGGGCGCCTGCGGAATCGGCGCAGAGACT
GCCATGTACCCGTTGGGGGTCTGCACATAGGATCCAGGTGCCGCGGTGGACATCTGCCCA
GGGGCCACCTGGTACACCCCCGGAGGCTGCAGGGACGGCATGGGGACCGCCACGGCGCCG
CCGGGAGACATGGGCACCGGCGGGGCGGAGACCCCCGGCGGCTGGAGGCCGGGGGCCTGG
TAGCCGGGGTTCGCGAGGCTAGGATTCGGGAGAGGGGTGAATTGGGGCACGGCGAGGGCG
CCGACAGGGCGGAAGGAGGGGGTGAAGGAAGGGATGGACGGCGGCGGGGGGGGCACCAGG
GGAGGGTTCGAGGGGGTCGGATTAGGGTTCGAGGGGGCGGGCGGCGCCCCCGCCGGTGAC
GCGGATGCCGCGGCCGGGGCGGGGGGAGGCGAGGCGTCCTGCGAGATCGGCGCGGGGTTG
TCCTGCTCGGACTTGAGGGGTTTGGGCTCCTGTGTGTCAGGGGAGGACGGCGCCACGACC
GCCATGGGAGGAGAGCACAGG
>comp1134_c0
CTACTGATATGAAAAGCTTCTAAAAATACTGTTTGTAGACATTTTAAGTTAGAAGATACG
CTGTACTTCATAACTTGGTATGTACTACCAATGCAATATCCACTTCCAAGTTGGACAGCT
CCTTGACAAGTCTCTAAATGGGTAAACAAAAGTACCTCTCGAAGAAATGAGAAGAGCGAC
TGGATGATTAGTTTAATCCAGCAATTCCTGCACAGGCTGTCTTTTTAAACCAAGAAATGA
ACCAAATATGCAGACATGCGCAAATCTACAATAGGTATCACACCAAAGCCTGAAGCCGGC
TGAAGTTGGGCATGTATTAACTTGTAGAACATGCATCCATGCCAACCATAAAGATGGCCT
CTATATGCAGATGCAACAAGTTCAGTTGTCCTTGCAACAGATGTCTCTCGATACCAAATG
CCTTTAGCAGCTAAATCATTAGTTGAACCAAAGTTAATGCATTGTTGTACGAAGAACACG
GGGCCTCACAGGTGTCTTTGAAGGGCTTACCCTGATGGGAAGAGCACCCAGAAGCATGCC
GCTGCAATTCAGGGCAATAAGGGCACTTTCTGCCGCCACAAACTCAACAAATGCTATGCG
TGTGGAATGCACATGATCTCCTAAAAGCCTCAGACGAGACACCTCACCACAGCACCCTTC
AAAAAATGCTTTCACCTCTGCCTGTGTCACCTTCTTATCAATATTTGTACAATAAATTGT
CCTTGCACACATTTCACGTTCATCTTCAGACCGAGGAAGGAATGTGGGATTCACAGGCAA
GATAGCAGTTTTTGAAGGCAAAACTCGGAGTGGGTAATAACCAAGCACAGTCCCACCAAG
ACTTAGTGCTGCTCTTGCACCTTGTTCATCCGCAAACTCTATAAAGGCAAATCGAAGAAC
TGAGTGAGGGTCACCACAAACACGGCAATCAACCACTTGCCCACAGTTGGTAAACAATGC
AGCAAGCTGCTCCTCAGTTACATTTGTATCGATGTCAGAAACGTAAACAGTGCGTCGAAT
TATATCTTCTCTTTGAGCTTTCAACACCCTCTCATTTGTCCTCCTCTTCCCCTGGTTATA
ATAATTCTTCTTCCTGCGGTGGTTGTTCTCCAAACCGTCGCCACCGGCGTCCTTGTGATC
CGCAGACTCGAACCCAGCGCCGCCGTTGGCGACGAAGACCGGGGCGTCGGGGGAAAGCGG
CCCGATGGGCTTCCGCCCCGCGCTGGCGATCGCCGTCGCGGGGGCGGCGAACTTGGACGA
GGGGACGAACTCCGCCGCCGAGGGGTTCAGCTTGGAGAGGAGGTTGACCAGGTTGCGCAC
GTCGTCGCGGAAGTCAGAGGCGGCGTCGGAAGACGGCGGCGGCGTGGGGGAGGAGGGCGT
GCGCCGGTGGTGGAATTGGCGGTCCCCGGATCCGATCGCGCTCTCGGCGACGGCGGCCAT
GGGCACAAGCGTGAGAACAATCGGCACACAAGCAAAAAACCAAAAATCCCGGGACAGATT
CACAAGAACGGCGACTATATCACAACAAAGATCGTAACTTTGATCGAAAGCGAGGCAGAG
AGACGAAAGAGGAGGAAGAAGAAGAACAAGACAGGGAGTGGGGATTTGGTGGTTATCTGG
GTGGCTTTGCGAGCATATGAGCTATGAACAGGAGATCACCCTGCACAGGGGGCTCGAATG
CGTGGAGGAACCGCGCATAAAGATGCAATTTTTATTAAAATTTTGTACTTGCAATTGGAT
TAGGTCCTCTTCCTCTCACCGTCCGCTGCTCTTGTTGTTATTGCTGCTGCCGCCGGCTGC
TTGTTCTCGTCAAAAGAAATCCCTCTCTCTCTCTCTCTCTCTGGACTCTCACATCTCCTC
AGAAGAGCGGCGAAGCGGAGAGAGAAGAAGGTGAAGGGGGCGAGGAGGAGGGGGCGGGGG
GCGACGACAATGCTGCCGTACGCGACGCAGGCGGAAGCGGAGGCGGCGCTGGGGCGGGGG
CTGACTGCGGCGGAGGCGGTCTGGTTCCGCTACTCGGCGCGCATGCCCGACTGGCTGCTC
TACTACCACAACGTCCTCTTTCTCTTCGTCATCTTCACCCTGGTCCCCCTTCCCCTCGCC
CTCCTCGAGCTCAAGGGCTTCGGCCCCCTCCAACGCTACAAGCTCCAGCCCAAGGTCCGG
GTCTCCCCCGCCGAGTTCTGGCGCTGCTACGTCGATGTCATGCGCGTCTTCGTCTTCGCC
GTCGGTCCCCTCCAGCTCCTCTCTTTCCCCTCCGTCAAGTTGGTGGGGATTAGGTCGGGG
CTGCCTCTGCCTTCTGGGTGGGAGATGTTCTTCCAGCTGCTGGTGTACTTCCTGGTGGAG
GACTACGGGAACTACTGGATCCACCGGCTGCTGCACTGCAAGTGGGGGTATGAGAAGATC
CACCGTGTGCACCACGAGTTCACGGCGCCCATCGGTTTTGCGGCACCATATGCCCACTGG
GCTGAGGTGCTGATCCTCGGCATCCCATCTTTCCTTGGGCCCGCAATTGCCCCCGGGCAC
ATGATCACATTCTGGCTGTGGATTGCTCTGAGGCAGATGGAGGCAATTGAAACTCACAGT
GGGTATGACTTTCCTCTTAGTCCCACAAAGTACATTCCTTTCTATGGGGGTGCAGAGTAC
CATGATTATCATCACTATGTTGGAGGACAGAGTCAGAGTAATTTTGCTTCTGTTTTTACC
TACTGTGACTATTTATATGGAACTGACAAGGGATATAGATACCAGAAAGCCCATCTTGCA
AAGTTGAGAGAGCAGTGGAACGTACCTGAGAGCAATGAAGCGAATAACGCTATGAAGTCG
GAGTAAGCTTACTCTAATCAGTGTCCCAGGTTCTGCATTGATCTAGAGAAGTTTCGATAT
TTTCCATTGAGAACATGCTCTCCTGCTGTGGCATCGTCAAGGAGTTACCTTGTTCTTCTG
GTTTTACTCTTGATTAGTGTAGCAACGTATGGTGCACCTCTTAGCCAACCACTGTAATCC
ATTTAGTCACTTGTTACTAATGACCTACTTGAAATAAATGAGGCAAATGGTAGACCTCTG
GCAGAGTTGCAGATATGTGCATCTTTTCTTCAGTAAGCTCAATAGTAAGGTTTTTTTTTT
TCCTTTTAGTTACATAGGGCTCTGGATTTTGTGACGGAATATATTCTTGCTACTCTTACT
CTTTGATATAAAAATATTTAATTAGAGGATATTTGTGAGAGCAGG
>comp1135_c0
TTTTTGGACAATAGAACACCACAGAATGTCATTAAACATTATACGGGGGAACTAATAAAC
AGATACAAGAGAACAGAACTTCTGGTCTTTCCAATTACAACATGGCAGCATCAAATCTCT
TATCTTGAGAAAATCGAACAGACATCATCATTGTCATCATGATCATAACAAACACATGCT
AACAAAAGCGAGGAACCTTAAAAAGCAGGTCAATGTGTGGGGTGGAAATCCTAAAAACTC
CATACAGGGGGGAAGGGAAATGGAAAAGAAGCGACCACCATGGTTCAAACATGGGTAGAT
GAAACCCTTAATAAATATATGCTTCAGACTTTTACTCCTCTTGCTTGGATGCTTCCTTGA
TCTCA
>comp1136_c1
CTTGTTCGCAATAGCAAGGGCATCATCCTCTACACCAAGGAAAACCATCCGTGTGTAACG
TGTATCCATCAAACAAGGATATGTATATATGGTATGACAGTTGAATGAACCCCAAGCAAT
GTTGTAGAGGCCAATTCGCATTTTCGGGGTGCAGAAAAAAATTATTATTACAACCGCCAG
TGACCGCAAAAGGACATATAACGGCTCCGCAGTTGCTCTTCGTCAAGAATGACAAATAAA
AGGGAGAAGAAGACTGAGCAGAATCAGCTCCTTGACGTCAAAAAAAATTCTCAATTCACA
ACCACGGGCAGAAACACAAGGTCGCACGAAGACTAGACGGGAAAGCCTCAAACAAGGCAG
CTTAGCTTAGAGAACTAAGCAGCTGCAGCCATTGGGATGGATCGGTAGCAGGCCCTCTTC
ACCGCGTGCACGATATTATCCACCTGTGGAACAGCCAGTCTCTCCAAATTTGCTGCATAT
GGCATAGGAACATCGGCCCCAGCCACTCTCTCAACCGGTGCATCAAGATACTCGAAGCTG
TCCTCAACAACAGATGAGCAGATCTCGGCGCCAACACCATGCTGGGGGAAGCCTTCCTCA
ACTGCTACAAGCCTGTTGGTTTTCCTAACAGATGCGTTGATCGTGTCCCTATCCAGTGGC
CTAAGTGAACGGAGATTTATGACCTCTGCACTGATCCCTTCCTTTGAAAGTGCATCTGCA
GCCTGCAGAGCATAGGCAACCATTTTTGAGAAAGCAGTAATAGTGACATCCTTTCCTTCT
CGTTCAATCTTCGCTTTTCCTATGGGAAGGCAGAAACTGGAGTCAAGAACTTCATCTGAC
ACAGGAAAAGACTGTCCATACAGAATCTCATTCTCAAGGAAGACAACAGGGTCAGGGTCC
CTGATGGCAGCTTTTAGCAAGCCTCGAGCATCTTCTGATGAATATGGGCTTAAAACTTTC
AATCCAGGAACATGTGCAAACCAAGCTGCATAACACTGGGAATGTTGGGAACTAACTCCT
GCAGCGGCACCATTAGGTCCTCTGAAAACTATAGGTACAGGTATCTCACCAGCAGACATG
TAGTTCATTTTCGCGGCAGAGTTAATAATATGGTCCATTGCCTGCATGGAGAAATTAAAT
GTCATGAACTCAACAACAGGTCGAAGACCATAATAAGCTGCTCCAACTCCAATCCCAGCA
AAGCCAGCCTCTGTAATGGGAGTATCAAGGACCCTTTCTGGACCAAATGTTTCCAGAAGA
CCCTTCGTTACCTTATAGGCACCCTGGTATTCACCAACCTCTTCACCCATGAGGAAAACT
CTTGGATCTGCAGCCATCTCCTCGTGCAGTGCAGAGTTCAGAGCATCTCTGACAGTCATC
TCCTTCCCCGCAGTTGAGTATCCTCTCTGCAGAGCAGCCACTCCTGGCAGAACCCTCCGC
AAGCATTGCCCCAAGTTCGACGCATGGGAGCTCCCCGATCCGGCCACCTGCCTCGCCAAT
CCCAACATCTCTCTCCTGCTTTGACTCGCCGGAGAGCTGAGAGAGAGTTTAGAGAGAGAA
AGGGAGAGAGATAGAAGCAGGGGATTCCTCCTTCGCTTCGACCTCGCAGGGAAGAACAAG
ATGGCGGTCCGAGGCTACGCCGCCCCTCCCTGATCCGGC
>comp1137_c0
GCGGAGGAGGTGGGAGTTTCAGAAGGTAGAGAGAGAAACTAGAGAGACAGAGGGGAAGGG
GGAGCAGGGCAGGTGTCCCCTTACACTCGTAATCAAATCCCTTTTGTGTCTTCCCTTTTG
TGGGTTTCTGTTTGCGGACAGTGGACAGGGACAGAGACACAGAAGGCCTGGAGGGAAAGA
AAAGGGTGGCGGCAGAGGCAGCAGTAGCAGCAAAAGGCGAAGGGAGAAGGATGGAGAGCG
TTACCTTGGACGAGCTGAGGAAGAAGATGGCGGACTTCGCCAAGGAGAGGGACTGGGATC
AGTTCCACAGCCCTCGCAATCTCCTCCTGGCCCTGGTGGGGGAGGTGGGGGAGCTGTCAG
AGATATTCCAGTGGAAAGGAGAGGTCCCCAAGGGGCTGCCGGGGTGGAAGGAGGAGGAGA
AGGACCACCTAGGTGAGGAGCTCTCCGACGTCCTTCTCTATCTGGTCCGGCTCTCCGACA
TCTGCGGCATCGATCTCGGCCGCGCTGCCCTTAGGAAGGTTGAGCTGAATGCCATCAAGT
ACCCCGTCTCCCGCTGCAAGGGCTCCTCCAAGAAGCATGCTCACTACACCACCTCCGGCA
CCGGCAATGACACCGACGCCACCATCGACAATGACGGCAACAGCAGCTATGACAGTGATA
GGAACCGTGCAGATAGTAATGGGTCGGCGACACAGACATTGGAAGGCGTCGCCATCTGAG
CACAACACAGCATCTCATTTCATTATCTTCTTCCCTGACCCGCCATGTGTGTCATTTTCC
TTTAGAGAATGCCATTAGTTTGTCTTTTTTAGAGTTTCATCTTCTTTCTTGTTTAGGATG
AAGAAGTTGCTGACCTGCTGAGGACTGGTGTGGAGGGTGGGGGTGGGGCTT
>comp1137_c1
CTGCATATCAAAAAACTTCATTCCTTTATATTTATTTATCGATCCATCAGTCATTGAAGC
AACATATAATCCTTAACATACATAGCTGCAAGTGTGAACTAAAATTTCTACTTCATCGAG
CAGAATCCTTGACAGGAAACCACAATCAACAAAACAAAGTAGCACATTACCATTCAAAAA
ACACTCTAAAAACCAGCTCCTGCCTCATCTCTCAACTACTTAGCTCATTTTATTTGTACG
CACCCTATCCAATTTCATCTTCCAATCTATATATCTAGACATATAGACGAAGAGAAATTA
ACCCAGCCATCTATGGATGCCCAAGAATCTGCTCCCTGCGCTTCCTGTTGAGCTGGTAGA
GCCTCTCACGAGGGGGCAAGCATTGCTTCACCAGCTCCACGGCCAAGAAGTCGTCAAACC
ATGCACTGATCTCGGGCAACTCACCGGCATCGACTACTCTCACGCCGGTGATCTCTTCGA
TCATGGGCACCCAGTAGGCGAGCCAGCCGGCGATGATGTCGACGTACCCGATCGTCTCCC
CGCCGAAGAACTTCCTTCCCTTGAGGGCCTCTCCAAAGATCTTCAGGTTCTGCTTGAGCT
CCTCGGCCGCCTTCTGCTGCTCCTCCCCGGCCTTGGAGTAGGCGCCAAATATAGCCGGCA
AGATCTTGTCGTCCACGAATTTGGCCCAGAAACGGGCCTGCGCCCTCTCGTAGTGGTCGG
TCGGCAAGATGGATGGCCCGTCGTCCTTCCAGACCTCATCGATGTACTCCACGATGACCA
AGGACTCCGCCACCGGCCGGCCGCCGTGGACGAGCACGGGGACCTTCTTGTGGACGGGGT
TG
>comp1138_c0
AGCTGCATAGGCACAAAATTGTGAGCACGCTACCACCGTAGTGCCACATCTCCCATCTTA
CTTACTATTTCCTACCCGAAAACCCATATTTCCTGTGTCTTTCTTGCTCGCATGAGCTCT
CCTTCCTCTCTTCCTCACTGCCCCCCCCTCCCTATCTCTGGCGCTGCTGTCTCCATTTTG
TTCTTATCTGAAAGCAATCATTCCTTCTAAGAAAGCTTCTTTCTCTCTTTCACACAAAGC
CCACCCCCTTGCTTTCCGCCGCCCTTAAAACGGCCCCCAGAGTAGCAGCGGCAGCAACAG
CAGCGTCGACAATGGAGACGCCGAGGCGGGTCATCTTCCCGCTGTTGCTCCTGTTCTGCT
GCTGCTGCATACCAAGCTTTGGTGCGCCCGCTTCCAGGTTCAGCAAGAACACGTACATCG
TCCACGTCGCCAAGTCCCAGATGCCGGCGGAGTTCGCCGAGCACCGCCACTGGTACGACG
CCTCCCTGCAGTCGGTGTCGGAGTCCGCCGAGATGCTCTACACGTACGACACCGTCGCCC
ACGGCTTCTCCGCACGGCTGAACCCCGCGGAGGCGGAGGCCCTCAGCGCCCTCGACGGCG
TCCTAGCCGTGGTCCCGGAGACGCGGTACCACCTGCACACGACGCGGACCCCCGAGTTCC
TGGGCCTCTCGCACGACTCGGGGCTGTACCCCGAGTCGGACTCTGTCACCGACGTGGTGG
TGGGCGTCCTCGATACTGGTGTCTGGCCGGAGCGTCAGAGCTACGACGACACCGGGTTCG
GGCCCGTGCCGGCGACGTGGAAGGGTGCGTGCGAGGAGGGGAAGGGATTCAAAGCGACGG
CGTGCAACCGGAAGCTGATCGGGGCGCGGTTCTTCTGCAAAGGTTATGAGGCGAGCATGG
GCCCGATCGACGACTCGCGGGAGTCCAGGTCCCCCCGCGACGACGACGGCCACGGCACCC
ACACCTCCTCCACGGCCGCCGGATCCTTCGTCCAGGACGCCAGCCTTCTGGGCTACGCTT
CCGGCACCGCCCGCGGCATGGCCACCCGCGCCCGCGTCGCCGCCTACAAGGTCTGCTGGG
CCGGCGGCTGCTTTAGCTCCGACATCCTCGCCGCCCTGGACAAGGCCGTCGACGACGGCG
TCAACGTCCTCTCCCTCTCGCTCGGCGGCGGCCAGTCCGACTACTTCCGTGACGGCATCT
CCATCGGTGCCTTCGCCGCCATGGAGCGGGGCATCCTGGTGTCGTGCTCGGCCGGTAACG
CCGGCCCGGGCTCCTCCAGCCTCTCCAACGTGTCCCCCTGGATCACCACCGTAGGCGCTG
GCACCATCGACCGTGACTTCCCCGCCTACGTCGCCCTCGGCAACGGCAAGAACTACACGG
GCGTGTCGCTCTACAGTGGGAGGCCCCTACCCGACGAGAAGCTCCCCTTGGTCTACGCCG
GCAACGCCACCAACTCCTCTAACGGCAACCTCTGCATGTCCGGCACGCTGATCCCGGAGA
AGGTGGCAGGAAAGATCGTGCTCTGCGACCGCGGCGTCAACGCCAGGGTGCAGAAGGGCG
CCGTGGTGAAAGACGCCGGCGGCGCCGGCATGATCCTGTCCAACACCGCCGCCAACGGCG
AGGAGCTGGTAGCGGACGCCCACCTCCTGCCGGCCGCGGGCGTTGGGGAGAGGACCGGCA
ACGCCATCAAGTCCTACCTGTTCTCGGACCCCAATCCGGTGTCCACCGTCGTTTTCGGGG
GCACCAAGGTGGGGGTGCAGCCGTCGCCCGTGGTGGCGGCCTTCTCCTCCCGGGGGCCCA
ACGCCATCACCCCGGCCATCCTCAAGCCCGACCTCATCGCCCCGGGGGTCAACATCCTCG
CGGGGTGGACCGGCGCCGCGGGGCCCACCGGACTCGCCGTGGACTCCCGCCGGACCGAGT
TCAACATCATCTCGGGGACCTCCATGTCCTGCCCCCACGTGAGCGGTCTGGCGGCGCTGC
TCAAGGGGGCCCACCCTGACTGGAGCCCTGCTGCCATCAAGTCCGCCCTCATGACCACCG
CCTACGCCACCTACAAGGGCGGTGATCCCCTGCTCGACGTCTCCACCGGCAAGGCCGCCA
CCCCCTTTGACGTCGGCTCCGGCCATGTCGACCCCGTCCAGGCGCTCGACCCGGGCCTGG
TCTACGACATCTCCGTGGACGACTACATCGGGTTCCTCTGCGCCATCGGCTACACCTCGC
TGCAGATCACCGCCGTGAGCAAGCGCAACGCCAGCTGCGTCGCGGGGAAGAAGTACGCCG
TCTCCGACCTCAACTACCCGTCCTTCTCGGTGCCCTTCGAGACGGCGAGCAGCAGCAACG
GCGGCAGCGGTTCCGCGGTCACCACGGTGAAGCACGCGAGGACGCTGACCAACGTGGGGG
CGCCGGGGACGTACCGGGCGACGGTGGCGACGACGACGAGGGACGTGCAGGTGACGGTGG
AGCCAGCGGAGCTCACCTTCAAGCAGGTGGGGGAGAAGCTGAGCTACACGGTGAGCTTCT
CCGCGGCGTCGCAGCCGTCCGGGTCGTCCGGCTTCGCGAGGCTTGTGTGGTCCGACGGGA
AGCACGTGGTGGCGAGCCCCATCGGGTTTACGTGGACGTGAGGACCGATGCAGACCTTGG
GCTCGTGACGCTGTTTAATATTTTAAATTTAATTTAGCTCTAAAAGTTGGGTGGGGCGGG
GGAGATCAACG
>comp1139_c0
AGGACACGAACTTCGAGGAGGACAGTTTGATGTGCATCTTTATATATGAGGGGATCTGCC
TGTGTTCCAAGTCTTCTGGTTGCTTTCCCTCTCCTCCCTTCCCCCGTCTCTCTCTCTCTC
TCTGTGTGTGAAGTCTGAAGTGTGAGCCGTGATGGCGGTGGCCACGGCGATGGCGGAGGA
CACGAACTTCGAGGAGGACCAGCTTGCGAGCATGTCGACGGACGACATCGTCAGGGCCTC
CCGCCTCCTCGACAACGAGATCCGCATCCTCAAGGAGGAGCTGCAGAGGACGAATCTGGA
GCTGGAATCGTACAAAGAGAAGATAAAGGAGAACACGGAGAAGATCAAGCTCAACAAGCA
GCTGCCCTACCTCGTCGGCAACATCGTCGAGATTTTGGAAATGAATCCAGAAGAAGAAGC
TGAAGAGGATGGTGCTAATGTAGATTTAGACTCACAAAGGAAGGGAAAATGTGTTGTATT
GAAAACATCTACACGTCAAACGATATTTTTGCCTGTAGTTGGCCTTGTGGACCCTGATAA
GCTAAAACCTGGTGATTTAGTTGGGGTGAACAAAGACAGCTACTTGATATTAGACACTCT
TCCATCAGAGTATGATTCACGTGTAAAGGCAATGGAAGTCGATGAGAAACCAACAGAAGA
CTACAATGATATTGGTGGCCTTGAGAAGCAGATCCAAGAACTTGTTGAGGCCATTGTCCT
GCCCATGACACACAAAGACAGGTTTGACAATTTGGGAGTTCGACCACCTAAAGGAGTGCT
TTTGTATGGACCACCGGGAACAGGAAAAACCTTGATGGCTCGTGCATGTGCAGCACAGAC
GAATGCTACTTTTCTGAAGCTAGCAGGTCCACAGCTTGTTCAGATGTTTATTGGTGATGG
AGCAAAACTTGTCCGTGATGCATTTCAACTTGCAAAGGAGAAGTCCCCTTGTATAATTTT
TATTGATGAGATTGATGCAATAGGAACAAAGCGATTTGATAGCGAGGTGAGCGGAGATAG
GGAAGTTCAAAGGACAATGTTGGAGTTGCTAAATCAGCTTGATGGTTTTAGCAGTGATGA
TCGTATAAAGGTCATAGCAGCAACTAACAGGGCTGACATCCTGGATCCTGCTCTCATGCG
TTCTGGTCGTCTAGATCGCAAGATTGAGTTCCCTCATCCATCCGAAGAAGCAAGAGCCCG
AATTTTACAGATCCATTCAAGGAAAATGAATGTGCACCCTGACGTAAATTTTGAAGAACT
AGCTCGTTCAACAGATGATTTCAATGGGGCACAATTGAAGGCTGTCTGTGTGGAGGCAGG
CATGCTTGCTCTTCGTCGAGATGCTACTGAGGTAAATCACGAGGATTTCAACGAAGGGAT
CATTCAAGTACAAGCGAAGAAGAAGTCTAGCTTGAATTACTATGCTTAATAAAAAAAGAA
TGAGGAAGCCTGGAAAGGCTGCAGCTGTTGACCAAGATCCGTTTTGTATTTATCTGTTCC
TTTGTGTAGACGATGTCAGTATTACATAATAGTATCGTGAGGGTTTAATAGACATTTCTT
ACGCAACTGTCTATTCATTGGCCTCTTCTCGTCTTTCTTTTTCTTCGCTTCCAGGGATGA
ATGCCGGTTGCATGTTCAGTGCAGGTTGTCGATGAACGAAATGGTGCTGCAAATGGCATG
GATGGTGGTGGTGATTATGGGACATGGGGGTTTGAATGTAGGAGTGTGTCTGCCAAAATT
TTTGTACTAATGGATGGTGAATTAAGTTTTTGAGGAAGACATTTTTCCAAGCAATCTTAT
GGTTGGATTTTATTTGGATGGATTTTATTTGGACTTTGTTGGGAGAACGGGGTGAAGATG
TTGGAGAAAATTCCCCAGTCGGTTAGTGTGGGTTGATCTATCATTAAACACCTTAGAGTA
AGACTTGC
>comp1140_c0
GAGGTCCACCCCGATGGCTCGCCCTGCCGGGCCGTAGTTGAAGTTGTAGGAGATTTGTAT
AGGTCCTCGACCGTAGTACTTTTTACCCGCAGCGCATGGCCATTGTGCACTCTGCACACA
GTAATCACCTGGGTTACCTTGCTCCTCCTTGAAACAGTATCCCCAAGCATATGGACCGCC
CGGCGCAGTAGCCCACCCACCGGTAGTTTCGTGAGAGGTCTGCGCTAGGAAAGCGGCTAT
CTCCCGCTTGCGGATGTCGAGATCACCGGTGGTTCCGAAGCCGCCGAAGCTGTTCGCTGC
GCTGATGAAGGCATTGTAAGTATAGAAGTTCCTAGCGGGACAGGCGGCATCGTTCCTGTG
CATTAGCATTTGGTCGAACAAGGACTGGCTAACGATTGAGCCCGCCCCACTGCCGCCGCC
TCCGGCAGGTGGAGACGGGGTTGGGGTCGACCCCCCTCGGCACTGGCTTTGGCATCCTTG
TGCAGGGTCGCAGTAGGCCGCGGTGTCGCCGCACCAGCCGAAGCGGCTGCAGCACAGGCC
GCCGGGACAAAGCGCCCCCCCGGCTTGGCTCCCACATTGCTCGGCCTTGGTGCAGGTCAA
CAACATGGGGACCAGGCTGAGGGCGAGCAAGACGTAAAGCTTTCCCATGATCCTTTGGGA
AGGAGGGAAGCCAATGTGAAGTTTGTACTCATCCCCCGGCTTGGCTCCC
>comp1141_c0
GAAAGGCTATTATTATAAACAACATTTTCTTCTTTCGACAGACCTTTTTTTATGAAAGTT
CAAACAAAGTTTCTTTTACAAGCCTCTGTTCATATAAGATAACACGATAGACCCCAGACA
ACAACGAACCATAATACATCTCAATCCAGAGAAGAATTACGAGCTCTTAGAGACCGACTT
AAAAGGCACTTGAGTTAAAAACAGCATTCCTCCAGCACACAGCAGCAACAAAGAGCAGCC
AAACATCCTCTTAGAAACGAGGAGCAGGAGGCATCATCATGGCTCTGGTGGTGGTGGTGG
TGGTAGTACGGAGGCGGCGGCGGTGGCGGAGGCGCGGGGTACCCATCGTTGAAGTAACCC
TGGTAGCCGGGGGGAGGGTAAGGCCCCGGGTGACCTGGCGGCGGCGGAGGGTAGGACTGC
GCGTACCCCGGCGGCGGGTGCGGGGGGTAGGGGTGCGCATACCCTGGTGGAGGGTAGGCT
TCTTGGGGGGCCTGTTGGTAGCTCATTCCTCTCCTCGGAGGCTTCGGAGCAAGCAGAGAT
TGAGGTGGGGAAGAAGTAAGCAAATGTCCTGGCAACGGCAATTTCTACTGCCGGGC
>comp1142_c0
CTGGTATATTAATTACTTCATTCCCGTAGACATTAAGGAAACAAACTGTTTTTTTTTTAA
AATAAACGCAAACTTAAAGCAAATAATAGCCTCTCTAGTAGATATCTACTGGAAGAAACA
GATAGGACAACGGAAAAGGAAAAGGAAAAGAAAACGACCAGAAAACATGCACCATACACA
GTTACCATGTGGCCCCACAACCAACATTATGCAGGTCCATCACAAGATAAGCATTCGCCG
CGACACCAGGGCCCACACAATCCCAGGTGGATTTTTCTTCCATAAGTGCACTACTGCTAT
GAGCTGCATGCCTCTCCTTCAAGATAACCCCTCCATCTCATCCTCCCTCCCCCGCGAGAG
CCCCGCCTAAACCCACACCACAAGTCACTGCCTTCTCTGGCTGCAATGGCGACCCCATAA
GAAACAAGAAGCCAGTGGTGTGAACAACGCGGAAACTCCACAGGAGCACAAGAATAACGA
GGGAGGGGCCCACGTTTCCACAGTCCCGTGAACCCTGACACGTATTATAATCACAAGTAC
TCTCTGCTATCCATAGAGCCAACACTGCTTCCCACGAGATGACAAGAAGGCCGCGCGGCT
CTTGCACAGTGCTGGAGGTGATGCGTATCAGAGCTCAGCTAGCAAGAGGTGGGGAAGCGC
TTCCGCGCGCTGAGCACCGCGCCACCGCGTCTCCAGAAGGAGAAGAAAGCGCAGTTGCTT
TGCCTTGTCGTTGCGGCTAACTTGGTGCGAATTAAAACAGGACGACGACGGCGACAGAGC
CGTAGCGCGCTGGATCAGAGAGCGGAAACTGGGGCGTTCTAATCTAACCCTCTCTGTTGA
AAATTACAAGCTCACCTCCCGGGGCCCACACTGGAATATGTCTCCCGGCCGTGACCGGAA
TCCAGACGCGTTTGATCCCAATAACTCACTCGTCGTGGGCCAATTAAAATACAGCACACG
TAAGCAGGAGAAAGAGAGTTTCGAAGTTTGAGATGCCTCTTCGAGGTTCTCCAAGCACGT
GCCGCTTGTCTCTTGGTTGTTGGCACGTGCGAGGACGACTCCTCAGGGAGCCGGTTAGTT
GCACACCCTCTGGTTCGGCCGGCAAGGGCTGTACAGACGCCATCGGTGGTGGTGATGGTG
GCTGCGGTCCCGGTCCGGCGGCGAGTCGGCAGCGGTCGGGTCCACCGGCTCGGGCTTCAC
CTCCACGGCTTGCCGGTGCTGCTGCGCCTGCCCATCCGCCGCCGCCGCCGATGCCGAGGA
GTCGCCGTCGTCGACCAACCTCGCGCGCTTCAGCCCGATATGGACGCCGAAGAGCCGTGG
ACGCGGACTGGGGCAACGCTTCTCCTCCTCCGTCTTGATGCCGTCGTCCCGATCCTCCAG
CGAGCACCGTGACAGCGGCATGAGATTGAGCGGCGGCGGTGGCGGTGGCGGTGGCGGCGG
CGGAGCAGGTGGAGAAGGGGGGCGATCTGTTGGCAGGTTGCGAGGGAAGGGTGGGAGCGG
CGGAGATGGGCGGCGGGGGCGGGGATCATGGGCACGGGCACGGGGCGCCGGAGGGCGACT
TCAGGAGCAAGGTCTGGAGCATGACCGGGGGGCCCAACTGCCGGCCCAAGCACTGGAGGA
GGAACACCGCCATCGCCATGTTCGGGATCTTCCTCGTCTGCATCCCCATCGCCATGAAGT
CTGCCGAGCTCGAGCAACGGCCACATCATCCTGTTCGCCCAATTCCTTCACAGCTCTGGT
GCAAAAACTTCGGGAAAAAGGATTACTGATATGGATGTGGATATTTGATCCTGTGTGTGG
TGAGAGAGGCCACTATTTAAGCGTTGTTTTCAGTCTTCACTGGTTGTCTTGATGTTTCAT
CCATGGATTGCTTCTTTTTCATGGCGGTGTCACAGACTGACTATAAAGGCCGCTGCATTT
TGCCAATCATCACTATGTAAACCTTAATAAGAAGCCTGTGAAGAATGAGTCAATCATGTT
TCTTTTGTATGTCTTATTGGATGACTCAAGGATCATGTCCATCTACTCATATCAGCCACC
TGATGTTTTCTACCAGTAGATTAGACTAAGATCCCACCAGCCTTCTTAAATATGGTCCGT
TCTGTTTTTCCTTTTGTACTAGTTTGCATTAAATGCATTAAAGGGGAAAATAACAAAATA
TTAGATCTATTGCCTTTCGTAC
>comp1143_c0
GGCCTTTCATTTTTGGTGGAGGCTGATTACCAGCAAATGAGAAAAAAATTAGTTTTAAAT
ACATGTTCACCTTCAACTTCTGATGAGAAAACAAACAAACAAGGTTAACAGCAAACAAGT
ATCACATACTGCAGTGACCATATGAACAATTGCCTGGCATGGGTAAACGCAGCACAATTC
CTTGGTTAAACGCACTCAGGTCACTTGAAGACGCAGCTAAAGCACTCGAATGAAATTTTC
ATAGCAATATTGTGCCTAAAGAAACCTCTGGACTAAACATTATAAGTTGGAAGTTACTTT
TCATCTTAGCAGAAAACGCAAGAGGAACTTGAAAGGACAGACCTCACAGACTCTGAATAC
CACTCTATGATCGCTTTTATCTCCCAAATTTAACGCCTGCATCCATTCATGCCTCAGTCA
CTGGGTAGTCGAACACCACATCTTTTCCAGAGAGCTTGCGATAAACGCCAGAGAATGTAT
CAACTTTGAACTCGGTGTTGTTTCTCTCTTTTGGGTCAAGGAAGATCTTTATAATCTTTG
AGCCATCATTTCGGTACCTCACACGCTTTCCCACAATTTCTGCAGGAAACACAATGTCCT
CTAACATAGCATCATGAACAGCAGTAAGTGTGCGATTGCGGGGACGTACAATAGCAGAGC
CTTTCTTCGGTGGTCTTAGTATCCTTCGTGTAGCAATCAGAATTACATCCTTACCGCTGA
ACTTCTTCTCTAACTCTCTCACAAGCCGCACATGAATCTTACGAAAGGCTTTTTGGAGTC
TGTAAGGAACACAGATGACTACAGCCTTTTTGTTCCCCACAATATCAATTTGAACTGCAG
AATTAATGAAAATATCCTTCAAATCACTCTTCAACTCATTGTTAGTGTTCTCCAAATCAA
ACAGTGCCTGTGCAACAACATCCTCAAACTCGGTCGGCTCCAAACCCTTCTCCTTTACAA
>comp1143_c1
TTTTCTTCCTTGCAGTGAACATGATGATTTGCTTAAGTCAAATATAGAACTAACAGATAC
ACATTAAAAATCCGAAGCAGAAAGCCACCGCCTTGATGACAATCTTAGAACCTACAAGCT
TGCACACACATGCAGTTCCAATGATATACAATCTGTCTAACAGAGATCCATCACTTCATT
CGAATACCAACCAAACGGAGCCAAAGAATCATACATACATAACACTCAAATTTGCGCAAC
AGAACATAAAACAGAAAGGTGCGCTAAGGGGTCTGCCAGCAATAAATGCTCAAGATGGGC
ACAGATAAGGCGAAGACGAAAACGGACCCTCAACACCTTCAACACCCGAAATGCACAGAT
CTCCATCTATCAAGAATCTACATCAAAATCCCTAATAGGCTTCATATATTGCAAAAAAAA
TGGGAAAAATCCAATATTTGCATGTCGAACGATTCAAACAAAGAAAAATAGTCTCTCCTT
TTTCCCTCCGAAGTGAAACCAGATCTAATCACAAAATCAGGCCAAACCCCAATCCATAAT
TTCCCACGGGAACCCCTACTCAAGCCGATCCACTGCCAACAGACTCCCCAACTAAAGATT
CGACATCGCTTCACAGAGAAATAACAAGAGACAAGATACGCATTCCATCCCTCAAACAAC
TCCAGACTACCCACAACAATGCAAATGATCCCTACCTCAACCCTCCTCTACCAAATCTGA
ACCATCTCACTAGGGGTAGGTGTTCCTAAACACTTTGGGCAGAGGTGATTCTGCTCCCGT
GTTCTTCACCTCGACGAAGACATCGGCTAAGACGCAAGAACCAGAGATGGAAATCCGCGA
AGAACAAAGAAACACAAAAGAGGACGAAGTCCTGGGAGGAGAGGGCGGGTGGCTCACCGG
AAGAGGAAGAGTGGGTAGAGC
>comp1144_c0
CTTGTACACAAAAAAGGAGATCCAAGTTGGATGGCCAAGCAGAGTATCACTCTTTAGATA
TAGAAAATCATTGCTACACTATCCCAAGGCATTGCAACAGCTTGAGACAAATAGTTGTTG
TACTATCCCAAAACATTGCAGCAGCTCGAGATATTGTAATTACAACTGCCGTCCGATCAG
GGGAACAAATGGTGCATATCTTCTAAGACCCGCTATCCCAACCTTTGAGCAGATGGCGGT
TGCAGCTGCAACAAGTATTAATCTGTGATCTAAGTAAGCACTCTTCCCCGCAGCCACTGG
CCCGCGGGGAGACAACGGAGAAGGCATTAGCAATAGTTGAAATGATCTTTATGGATAGAA
GCCACTGTTGAACTAGGGACTATGTCCATTCACAGGACAAACACAAAATATACCCATGAC
AGAGCTAATTTTATCTGGTAGCCAGATTGGTGAAACCTGCTAAGATGCTTGCACAATTAA
GTATGAGCCAAGAAACGTCATTAACTTGCAGTGAAGGCACTGGCGTCAAGCGGCCACGGC
ACACCTGCCATCACAGCTTCAATTTCCCAAGTTTCTCGTGGACATTTGGTGAGATTCTTG
CACCCCCCTGACGTGACAAGCACGTCACTTTCAATTCTGACACCACCGAAGCTCTTGAAT
CTGATAATCTCTTCAAGATTGAAATACTTAGATGTCTTTGGATTTTCCATGGCTGGAACC
AGCAGAGCGTCAATGAAATAGCAACCAGGCTCCACCGTGATCACCATGCCTTCTTGCAAT
ATCCTCACGGTCCTCAAGGCCTTTAGTCCTGGCTCTTCTGGCCTCTCCATTCCCTTAGTA
TAGCCCCCAGGATCATGGGTGTCAATCCCGAGTAAGTGACCAAGACCATGAGGCAAGAAA
ATAGCACCTAATCTTCTGGCCATCATGTCATCAACATCACCAAGAATGATTCCACCCGTC
TTCAGTGACTCAAGAATGGTTCTCTCCGCTAATTTGTGCATGTCAATCCAGCTAACACCG
GGGCGCATTTCAGATAGAACATTATTGTGAGCCTTAAGGACGGCATTGTAAACGAGAACT
TGATCTGCTGTAAATTTACCGTTAACAGGGAAAGAGCACGTTATATCAGAACCATAAAAA
TGATATTCAGCTCCCATATCGAACAATGCCATATCTCCATCCTCTAAAGTCCTGTCATTT
GGCGCAGCAGCATGGCCATAGTGAAGGACGGCACTGTTTTCACCAGTAGCACATATACAT
GTATATGAGCAATGCCTGCAACCACCATACATGTAAACATGATGAAGAAAGATGCTTTCC
AATTGGTACTCTTTCATACCCGCTTTAGCTTTCCTCATAACCTCCACATGTGCCTCTGAG
CTTATGTCATTAGCATACTGGATAAGGGCAATCTCCATCTCAGACTTCAGAAGGCGACAC
TCGGTCAAAATCTGATGAAGCATATCAAGATCTGTGTCAAATCTCGCCATTTCCTCTAAC
ACAGCCGGCTTGGAGAAGTTGTTGCTGTCAGTGTTCAGACCATACAAGAGGAACAATAAA
GGCTTCCCTGGTCTCCCATAATGATTATGAAGCACTTCCGCTATTTCGTCCACATAGAAA
ACCATGTCAACCATGTAATGTTCCTTAAAGTAAGACAATGGTTTTATCTCTCCCAACCAC
ACAGCATAATCAGCAGGCAATCTTGGAGCAAATAAAATTGATTTCCCAGAAGAAATATCT
ATGGCTCCATAAAAACCAGGTTCCTTCACCCCAAATAAATAAGCAAAGTAACTCTCTTGC
CTGAACAGCTCAGCGTGATCCGTGCAGTACCGCGTTTGCTCTTCGCCGCCCTGCAAGAGG
ACGAATCCGTCCGCCGGCCGAGAGGAGATGGCGAGGTGCTGCCGGAGGGCGTGGGTGAGC
TTCTCCCTGTTCTGGGCGTGGAGCTCCATGGGCACCTCGAGCGGAGTTAGAGAAGAAGCG
GAGCGAGGAGGAGGAGGGGAAGCCATGGCTGCCTCCCTTGCGTAGACGCGAGCAGGAGAG
GGCGGATGGGAACTGTCG
>comp1145_c0
ACGATGAAGAAGATAACGACAATGAAGAAGATGGCGATGTGGAAAATGAGGAAGAAACAC
TGAACCTGCCAGATCTTTCTCTGATCGTGACGGTTGAAAAGGGAAAGGGTCCTATTCTTG
AATTTGGCTGCACAGCGAATTCTGATGAAATCATCATAGACAGGTTGATGTTGAAAACCT
CTGATGTTTCTGATGATCAGAATCCTTATGAAGGGCCTGAATTTACAGATTTGCATGAGG
CCTTGCAGGAGTTGTTCTATAATTACCTTAAACACAGGGGCATCACGCCCTTTCTGGCTA
GTTTATTGCAAGATTACATGGCCAGGAAAGAAGAGAGGGAGTATTTACGATGGCTGAAGA
ATGTGAAGGAATTCGTTGCCGTTTGAGAAATGAATCTTCTGTATGGATCTTCAACTGGAA
ATCTTGGAGAGTTTTGTTCCGATTATCTACCTGGACTACTTCACAAGCTCATGCTTACTC
CACGGGCGGATCATTTTCAAAGAGAGGCGAGGATGATCTTCGGAGACAGGTTAGTATGTA
TTCATGGGGCATTGGTTTTAAAAAACCAACCCATCTTCCTATTCCATGGAACATTAAAGT
AGTAGTTTTTTGTTTTAAGTGAACATCAGACTTCTGCTCTTTCATTGTGCAGTTACATCC
GCTTTGACTTTAGGCTTCTGCTTGATTTAAGTTAGGTGGGTAACATCTATGGATGCAGTC
CTCTGCTAGAAATTACCTCGGCAATGTTCTTTCCGCCCACCGCGCTTTCTCACTGTTGTT
TATCTTTGTTTCTTTGTCTTGGGGTTCCATGGGAGAAAGCCTAGAAAACGAGCTGATGGA
GTTCTGTAAGGGAAAAGGGTAGGAAACTAAGTGGTTTCTTAACGTTTTATTAATGAATGC
AAAAATGTGAGCGAAAGTAATTATTCTTCTCTTTTCGATGCTGAAGTATTTTTGAGTTGA
AACCTCCTAGTG
>comp1146_c0
ATGCGAAAATATGCAGTCTCATCAGGACTGTTGTTAAAAACCTGCACAAACTGTGACCTC
CGCAAATTAAACATAAATTGTGGGAAGATGGAGAAACTTGGATTTAATGTAAATGAGGCT
GGATCATCTTTTCGGTAATCCCCAAATCTTGCGCAAAGTCGAATAAGAGATCGATCCAAC
CATCTTGTTGCATCAAATTCTTCCTCTGCCTCCATTTTCAAGGAAGCATATCTGGCCATC
ACAACAGCTGCAGTCTCCTGGTCAAACCCTTCAACCAGCTCCTCTGTGTTAGCAGCGCTA
TCTACCCATTTCCTTGTGACAGTTGTAACCCTAAGCCTGATTTGGCCTTCAGGGTTTTGA
TAAGTGGTTAAGAACTGCAGATACAACTGTGGATTTGCATATCCAGGTTGGTTTGATTTT
TCACTAGGTGAAATGTCAAAGAAGACAGTCAAACAAGTGCTCTTGTCAAGGCCACATAGC
TTCCATGATGTTGTGTTTCCCTGCCCAATGACTGTATCGGCACACAAGGCTCCTTTCTTC
TCCAAAGATGTGCATGGACCAATAATCCCTTGAATCTTGATGTCCTTTGAACAATTAATG
TCAAGTATCCCATTGAATGAAAGACCAAGAGACTGTTCTCCATCTTCAAATACCCGCTTA
AAAGAGTCTTTGAATACCGGGTGTCCAAAACTCTCAGCAAGGACAACGTGACCACCTGTC
CTTTCAACAGCAACCTTCATCTCTGCAACTCCAACCTGATCAAGTGCAGCTGCAAATACA
TCCAAAACATGACCCTGGTTAACAAGCTGTTTAGCAAGGCCTTCATAAAACTTAACAGCT
TTGTGAAAATGCGGAGCAGCGTCCTTATCAAGATCCTTATGAGAACGCACAGGCTCTGAC
AAGTCCTTCGACACAATCATTCCAGGACCCACTGAACATGGGCCACCTACTAGAGCAATG
ATGCGAGAACCGGTGCCGGGCGAGCATGCTCCTAGCAGCCCTGTTGCAACACTGAGAGCC
ATGCCCGTGCAACGAAGAGCCCTGTTTCCAGCATCTACAGGCCATGGATCTCTCTGCAAC
TCGTCTAACAGCACATTGAGCGCGTATTCACAATCGGAGGCCCGTAGCAGGAACCTGTTA
AGAGTATGCACCTCAGGGTTCACCCCGTTCGCAGCGGCCGCCTTGGAGTACGCACCCCCT
CTGGCCATCCGCTGCCCACGGGTGAGACCGAGTTGGTCGAGAATCTGCTCCTTGGAGGTC
TCCTTCGTGCCCCGGAACACATAGATCTTGGAGAGATCAGAGAACCCCAACTCGTGCACA
TGCACCTGCGTGCCGTACGAGATCATCCCCACCATGGCGTTGTCCGGGAGCAGCCCGATG
GCCCTCCGCATCGAAGCCTTCACAAACTCCAACTCTTCCTCAATAACGCACGTGTCAAGA
ACGAAGAGGAACACCGAGGAGGAGGCCGCGGCGGGGTCGGCGCCGCCGAGGGCATACTCG
ATGGTGGTGTACTGGGGGAAGAGCTCGCCGGGGACGTTGGACTCGGAGATGGCGGAGTAG
TGGTGGGGGAATTGGTTGCGGGAGAAGCAGAAGGGGCAGATCCAGATCCTGGCGGCAAAG
TCGACGCGGCAGAAAGGGTTGAGGGCGGCGGAGCAGGGGGGCTTGCAGCGGAGTGGGGAG
TACGGCAGCACCGGCACGTCCGAGTGGGCGCGGATCGGGGAGATGGAGGCGGCGATGGGC
ACGACGCACTTGCTGGCCTCCACCTTGGACCGCGGCCAGTTGTTCCAGGTCATGCGCACG
CCGTCGATCCCCTCGGGGTCTGCCGCGCCCCCGCCCGCCATGTCCGCCATCGCTGCTGCT
GCTGATGGCGCGCCCTGCCTTCTCCGCTTCTTCTCTGCTTCGTCTTCCTCCCTCCTCCCT
TGGTCTAACTCTTAACACCAACTCCCCTCCCCTGCCCCAACTCGAGGGCG
>comp1147_c0
TTTTGATCGGAAGGAAAACTTGTCGTTTATTATAATCACAATCAAGTCTTACACCTTGTG
GAAAATCCCTGCTACAATCTATTCCTCTCCCTTTCCAGCTTGCACAAAGGCGAAAAATCC
TAGAGCCGGATGATCAAAGAACCAAACACGAAGCTCCGGAGCAAATAATAGAAACAGGTC
GACGAAAATAAAAGAACACAGCAAAATTCCAATGTTTGTGCTTGTTGTCTAATAAGTTGC
ATCCTTGGGGGCTCTCAATAATCCATTCCGCCCATTCCGCCGCCCATGGCCGGGGTATCC
TTCTCTTCTTTAGGAATCTCCACCACAACAGCCTCGGTTGTCGTCAACAAAGACGAAACA
CTTGCAGCATCAACCAAAGCAGTTCTAATTACTTTCAGTGGATCGATGATACCAGCCTTA
ACCATATCCACATATTCACCTTTTGCTGCATCGTACCCAAGATCAAGATTATCCTGATCT
AATAACTTCCCCACAACCACAGCACCTTCAACTCCAGCATTGGAAGCTATTGTGTGCACT
GGTGTCTTGAGGGCATTCTGGATAATCTGAACACCAATTTTCTGATCAAAATTGGCAGTC
TGCAACTTCTCAAGCTCCTTTGATGCATAGAGGAGAGCAACACCCCCACCTGGCACTATT
CCTTCTTCTACAGCTGCCTTGGTTGCATTTAGAGCATCATTCACTCTATCTTTCTTCTCA
CTTACCTCTGCTTCACTGGCTCCTCCAATCTTCAACACAGCAACACCACCGGAAAGTTTG
GCCAATCTTTCTTGCAACTTCTCTTTATCATAGTCAGAAGTGCTTAGCTCAACTGCAGAT
CTCAGCTGTTCACATCTTTCTTCAATAGCTTTCTTGTCACCAGCCCCATCAAGAATGACA
GTGTCATCCTTGGAGATCGTTACCTTTTTGCATGTACCAAGCATATCAAATTCCACTTTT
TCAAGGTTCAAACCAAGTTCTTCTGTTATAACATCACCACCAGTCAAAGTAGCAAGATCC
TGCATAATGGCTTTTCTGTTTTCTCCAAAACCAGGAGCTTTAATGGCACAGACCTTAATC
CCAGCACGAAGCTTGTTGAGGATGAGAGTTGCCAGGGCATCACTCTCCACATCTTCAGCA
ACAATTAGGAGAGGTCTTTGTCTCTTCAGAGCAAGCTCCAATACTTTCACTACAGCATTA
ATACTTGGAATCTTTTTCTCATGTATTAAAATAAGTGGATCTTCGAGTTCACATTTCTGG
GTCTTCTGATCTGTGATGAAGTAGGGGGATATATAGCCTCTGTCAAGTTTCATCCCCTCA
ACCACTTCCAATTCATTGTAAAGAGTTTTCCCATCGGCAATTGTAATGACTCCCTCTTTG
CCAACTTTTTCCATAGCCTTCGCAATGAGTTCACCAATCTCCCTTTCTCCATTTGCTGAT
ATTGTGCCAACCTGTGCTATCTCTTCTGAGGTGCTGATCATTCGTGCTCTGCTTTTCAAA
TTAGTCACAACTGCATCAACTGCCATTGTGATGCCGCGTCTTAAATCCATTGCATTCATT
CCTGCTGCCACTGACTTACAACCTTCCGCAAATATTGCCCTAGTGAGGACAGTCGCGCAA
GTGGTACCATCGCCCGCAGTATCGTTTGTTGCATTGGCAACCTGCTTTACAAGGCTTGCA
CCCACGTTCTTCACCCTATCCTTGAATTCAATACTCTTGGCCACAGTGACTCCATCTTTT
GTCACTTTAGGCGCCCCAAAACTTTGTTCCAAGATAACATTTCGCCCCTTGGGGCCCATG
GTCACCCTCACTGCGTCCGCGAGCTCTTCCACTCCCCGCAGCATCAAAGCACGGGCTTCA
ACTCCAAACTTAATGTCCTTCGCCGCATAGTTCCTACTCCAACCCAGCCTACTCCCGACC
TGCTGGCTCCGGGTCGCCGCAATCCGGGCCTTGGAGGCGAGGCCGGCCACAGCGCGGTGC
ATGACGGGCGCGAAATGGGAGGCGCGGCGGAGCAAAATTAGGGTTCTTCGGTGGTGGAGA
CGCAATGGGGAGCACAGGAAGAAGTGTGGTGGAAGAATGAGCAGCGAGGAAGAAGGTGGT
GGTCCTGGGCGGTTCTAGAGCGGGGACTGTGGTTGCAGACCCGTCTCTAAAACGTTTGCC
GACC
>comp1148_c0
CTAACAAATCAAGGGTTTTATCATGCTCTTCCACTGTACTACATGATGCCTTCTTAACCC
GTGACAGCCCTTCCCGGCAAAAGCTTCAAAATCCAGATTCTACAAAGTCTGAGCAAACCA
AAGAGTGGATCTTCAAGGCCCAACAGAATAGAAGTTCAAGCCCCTGCTAATTGTTTCAAA
CCACTCAACATTACATTACTGTGGCAAATACAAAGTTGCAAAGTCACTATTTAGAGTAAC
TTGTACATCCAAACGAAGCCAGAGGATTTATGTGGTGAACATGGCCGATCGTTACAGAGC
TGGAAATTTTGAAAAAGCTGGAGCCCAATCCCAATCTCTGTATGGGTATCTTCGATAACC
GGCTTTTGGAGGGTATGAAACGATGATCCTGACATCAACAATGTGAAGACAGCCAAGTAT
GAAACCACACACATGACCAGCTCATATTTCTGCAAACGATCTGGTAGTTGCAAAACCATG
GTCCTCTGGGAGTGGTCCATTTCCAGGCCTGATGGAAATGATCACTTCCAGACCTGCTGC
CTTTGCAGCCACTGCTTCCTGATAGACATCTGTCACAAATAGGATTTGTGATGGCTTATC
CACTCCTACGGACTGTGAGATCTCATAGTAACTGCGTGATTCCCTTTTGTTTCCAATCAT
AGTATCAAAAAACCCACACAAGTATTTTCTCAGATCACCATATGCAGTATTCCCAAAAAG
AAGCCTTTGAGCCTCTCTGCTCCCACTAGAATAGATGTAAACCTTGATGCCGTTTTCATG
CCACTTCTTGAGAGCTTCTGGCACATCATCAAATACCACTCCTTGTAATTCCTTCTTCTC
AAAACCAGTTCTCCAAATATGACCCTGAAGTTGTTTCAGAGCAGTAATTTTTCTGTCAGC
CCTTATCATTGCTTCTACATTAGTTACAAGGGATTCAATCACTTCATCTTTCCCAGCATC
ATCGGGTGGAATAGGGACAGATCCAGGAACGCCCTGTTCTAAATCATCCTGTACTTGAGC
TCGTAACAGCTTGATATCATCTTGTGTTTCCTCGCTGTCATAAGTGGAAATTAAATGTTT
TCGTACATTGTCACGAGCATAAGGAAACAGAACATCAGTCACAAATGATATCGGGGTCGT
TGTTCCTTCAATGTCAAGGATGATACAATGTCTGGATGATTCAGTGACATGGTTCCCATT
TTGAAGCCCAGCTTTAACAGAAGCAATTTGCTCTCTTTTTGTACCTTGATAACCTTTGAA
ATTGTGCATTGGACCATGCATTGGTGTAGACCAATCTAAACCTAAGTTATGGAGCTTGAG
AGCAGCATCAAAAAGGTAATGATAGCACTCAGACTGAGTCTTAGCAGAGATCCAAGAGTC
TCCCCAAACATATATCCCATGATTGCGTACAAGGACAGCCGTGGTCTTTGGGTAGTCTGC
AATCGCTTTAGCAAGGGATTCTGTAAGCTCACTTTCGCGTGCAGTATTCTCTATTATTGG
AACAACAAGCTCATCATGATAACCATGTCCCTGGATACCTTTTATCATCTCCATATGAGT
TATCCGAAATTCCTTCGAGAAAGGATGAAGCATGGTTACAAGGCAAGATTCCAACCCGTG
ACTGTGGATGACTGCCCCAGCATTGCGCATCTGATAGGCCTTCATGAAGAGAGGCGCGCA
GTCCGTGCACTTGGGAGGCTTATGCGGGTACGGCTTCGCCACAGGGGACGACAGCAAGTT
GCCGCACCCCGAGAGCACATACATGTCCTCCGGCACCATCCTCTCCTTCTGCACACCGGA
GGGGGACATGACGATGAGCTGCTGAGGCTTGGGGATGGAGTCCTCGTGCACCTTGATGGT
GATGCTGCCGCCGGTGCCGGAGACCCAGCCGAGGGTGTAGAACTGCCGGCAGAGCTCCGA
CACCAGCACCCGCGTCTCCCGCACGGCCCTGCTCTCCAGGTACGCCTGCGACGACAGCGC
CGGAATCCCCCCGTTCGCCACAGCCGCCATGGCTTCGCTTCCTCCCCGGCTCCGACGAAC
CTGGAAGAACGCTCGGCGGAGAGGAAGCGCGAAAAGATGAAGTGAGCACTCTTCCCTTCT
CTTCTCTTCTCCTCTTC
>comp1149_c0
TGTTGGTATCAAGGTGGTTGATTCAGTGAACATCACCTTGGGTGCTGAAGATGAGCTGAA
GCATGCAGTTGGAATCGTTCGCCCAGTGAGTGTTGCATTTGAGGTGGTGAGTGGCTTCAG
ATTTTACAAGGGAGGGGTTTACACCAGTAACACGTGTGGCAGTAATCCAACGGATGTGAA
TCATGCTGTTCTAGCCGTTGGTTACGGAGTAGAGAAAGGTGTTCCATACTGGCTGATTAA
GAACTCATGGGGAAAGGACTGGGGTGTTGATGGATATTTCAAGATGGAGCTGGGAAAGAA
CATGTGTGGTGTTGCTACTTGTGCATCCTACCCAATTGTTTCGGAGTAAGTAGCTGGGAT
GGCTGTCCTTTGTGCTGACCATTTTGTATGGTCTTTGACAGCAAGACAATAAGAGGATAT
GATTCTGCTTTTGATGTTTACACTGAAGACACTTCTACAGATAGACTGGGATACCTCCTG
AAGGGGATATCCAGTAGTTACACTGATTAGTTATTTATGCACTCTCATAACTTCAGACCC
TTTATTTGGCTTCACATGTATATCCTGATAAGTGGCGGTCTGTATTTATCAACACTGATA
GAAGCAGCAGCTTGGGTTTAGGTATCTTTCACGGTTCCCAGAGTGAGATGATGTGACCTT
AATTGCATTGGGTAGACTTAAATTTTTACATACTGTTTTAAGCTGGTACAAATAATGTTG
CGTTATTGCATAATACAAGGTCTGGCTGCAATTCGACAGGAG
>comp114_c0
CTTCGTCAAAGAACCCCATGGAAGTCAGCACGGTGACCATATATATTATAATCCAAGCAC
AAAACTGCCTAGAACAAGCAGCATAACAAGAACAAAATAGTGCATCCCATCCCCTTTCTT
CCCCAGCTACTATGAAGTTTCGTTTACTGTTTAGGAGGATGGGAGCTTCTAGACTTCCAG
AAAAAAAAAAAGAAAAAAAAAGTGAGGCCAGCACAACACTCGTCGCACACTGGCAATACC
ATCCTAAACAATCAAAAGGAAATCCAATGCTCCCAAGCCTTGGAAAGTAAATATTTGATA
AAATTAACCAAAACAATCTCCAAAGCATGTGAGCATATTACCAATTTATGATGTCTAGAT
GAGAAGGGAAACCTAATAATATTATGTTTCCACCTTACAAAAGTCTCCAGGGTTCCAAAC
AGTCACAATCGCGGGAGAAAAAGCAGTAAAAAAAACTCCTTGGAAACCAAAGATACCGAC
GGGTGCCGATTGGGTATCTCACTCGTCCTCCTGGCTGCGCAACCTAGCCAGCTTGTTGGT
GACAACGATGTCGAGTTGGGTAGCTCGCTCCACGATCTCCTTGCGCTTCCTCGTCGAGAC
ATTGTGTGCGATTTCAGCACAGTAAGTCCTGTTGTGCATCATTAACAGTTCCAGCTCCTT
CACATTGTGAACCACAAACTTCTTAAACTTGTTGGGCAGATAGTGGCGGGTCTTCTTGTC
AGACCCATATCCAATGTTGGGCATTAACGTGCATCCCTTGAACTTTCTTCTAACGCGTGA
GTCAATACCCTTGGGCCTACGCCAGTTTGTCTTGACGCAGATCCTGCGGTCGCTCTGGGG
CCTCTTGAACTTCTTCGTCCGCTTCTTCACGATCTTCTTGGTCAGCAGCGGCACCGCCAT
CTCTGCTTACCTTAGCGGCGGCGCGGTGCGGCGCTCCTAGGCTTCTTCGCTTGGAAGAAC
CCTAAAAATTGAGAGGAAGGAGATGACCAAGGCCGCG
>comp1150_c0
AAATGTGAACAAGCTTTTGGTGGGTAACAAATGCGACTTGACTGCCAACAGAGTGGTTTC
TTATGAAACTGGCAAGGCTTTTGCCGATGAGATCGGGATCCCTTTTCTGGAGACGAGTGC
CAAAGATGCTACCAACGTAGAGCAGGCATTCATGACAATGACAGCTGAGATAAAGAACCG
GATGGCCAGCCAGCCAGCTGCGAGTGCCAGCGCACCCTCGACGGTGCAAATGAGGGGACA
GCCCGTGGCTCAGACGAGCAGCTGTTGCTCCTAAGATCCAAACTCAGACGGTAGATGTAA
TCTGAGCACCATGATTTGTGTTAACGCTAAGATGGCATTTTGATCGGTGATGCCTGTTAA
TACCTTTGTGCACATATGGAATTATTACACTTGGGCTACGCATGATGCTCTCTAATGGGC
ACAGTTACAGGGACATGTCCACGTTGTGGGCTAGAAAGTTCCTTTAGTCTCTCAATTGTC
ATGATTTGAAGGGAGTTAATTCTTTTCTATGCAGTACCCTAATAACCCATGTACCAAGTG
TTTTACGGTTGGATATGTTTCTTGTGGATGCTTGCCGATGTTTTTGAAATTCCGCCACCC
TCCCTACAAGTTCTAACTGCAG
>comp1151_c0
AGGAAGTTCACAACAGAGTACTCAAGGTGAAACCATCAGGAAGGAGTTCTAAACCATTAG
AATACAAGAACAATGATACATATGCGAAGTACAATTTCTGAACACCAAACATGACCCAAG
ATAGAAAACTTTAGGGAGCTCACAACAGAGTAAGTTTCCATCTTATTCAGGAGGGCCTGC
ACACACACAAAAAAACACAAATGCATACACAGTCCTCCTTCTTCTAACCATACATATCCT
GCCAGCTAGCTAGGGATTTAATTTGAGTTTGAGACACAGAAACCACCCTACTCCCTGCAA
GCCGGTACGTAGCAGTCGTCCAACCGCACGTCCATGCATTTGCACTGCGGAGGGATGGAC
CTCGTGCAGGGGCACTTCTTGCAGCCCTTCTCACAGTAAGCCTTCACATCCATGCACTGG
CACTCAGCCACCACGGAAGCACGGCATATACATGACTTGCAGCATGGAGTAGTACTCTTG
TCACTAGTTGCAGCTCCAGATGACGTCTCCTGGATGCCAACAGCCGTTGCTCTATGGAGG
CTGAATGAGAGACCCATGGCCAACACCATGAGCAAGAGCAGAAGGGACCTCATCTTCTTC
TCCTTCCTAAGGATGTGGGAAACTTTTTTTGCTCCAGATGACGTCTCCTGGATG
>comp1152_c0
TTTTCATTGCATGGTCCCCTGATACCTCGAGGGTGAGATCCAAGATGTTGTATGCAAGTT
CAAAAGATAGATTCAGGAGGGAACTAGATGGTATTCAGGTAGAACTGCAAGCTACTGACC
CGACTGAGATGGGTCTTGACGTCATCAAAGGCCGAGCCACTTAAGTATGTTTGTAGTCTG
CAATGGAGACCAGTCCTTGTAGGCTGGTTCTGTTACTGAAATGTCTATAGTCGGTTTGGC
TAGATATAATATGGGAATGTAGTTTGGATGTTATAAATACAATCTTTGACTTCTTGGAAA
CATTGGTGATTCTCGGATATAATACAATTTTTTATTTGTGAACCTATGTGTCTCTGTAGC
TTGGTGTTGCAAATGAATGC
>comp1153_c0
TGACCATCCCAACTGCAAAGTGCAAAGTCTCGTATAGTAATTTTACCACAAGGGTGTCCA
TACAAACCTCCTCATACATACATGCTAATGTGAATGAAGAGAAGCACTCTTCCCTCGAAT
CCTAGCCCTCTTGGCTGGCCTCCAACAGACACATATATAAAAAGATTTAATTTACTTATT
CCTTCCCAACGAAAAAGCCTAGTATAAATGTCCGTATTATCTTACATGTAACAAAATCCT
TGTCAGGCTACAAAAGAATCACATGGTGACAGCCGTGCGGGGCCGAAGGTGCAAAGTCGA
GTACCCCCCTGGCACAGATGCTTCCCCATTTTTGGGTCCCGGGAGTGGAAACGTTGTGCA
AGCTACCAAGTACTAAGCAACAGCCACCGCAAACACGCTTCACTTCTCCCCGTCCGCTAG
TGGACGACCCCCAGTTGAGGGGCTCACCAGACGTCGCGCAAGTACCTGCCTTCCATTTGA
AGACTCTTCACGAAGCTCTCCGCCTTGGAGCTGTCCAATGATCCCTGCTCCTGGACAATG
GTGTGAATAACACGATGAACATCCCTTGCCATTCCTTTGGCATCACCGCAGACATAAACA
TAACCACCTTTGGAAATAATATCCCATATTTCTGAGGCCTTCTCAGCCATCTTATGCTGC
ACATACTGCTTTGTTGGGCCTTCACGAGAAAAGGCAACAAGCAACTCAGAAATTGCACCA
GATTTTAAAAAGTTGCTCAGCTCCTCCTCATAGATGAAGTCCATCTTGCGGTTCCTACAC
CCAAAGAAAAGTAGGGCAGTGCCGAGTTCCTCTCCAGATTCCTTCAATGCTAGTCTTTCC
TGCAAGAAGCCTCTAAATGGTGCCAATCCTGTCCCAGGACCAATCATCACAATTGGCACA
GAGGGATCTGCAGGCAGTTTAAAGCTTGATTGTCTGACAAAAATAGGAGCCCAGCTACAT
TCTCGACTTTCCTCCAATGGAACAGCATTCTTCATCCAAGTCGAACACACGCCTTTGTGG
ATCCTTCCTGACGGTGTTTGTTCATAAACTAATGCACATGTGACATGAATTCTTGACGGA
AACATTCTCGGAGAGGATGAAATTGAATAATATCTGGGTTGCAAGCGAGGGGCTATTGCT
GCAAAAAATACTCCAAGAGGAGGTTTCGCAGAAGGAAACTCAGCCATCACCTCAAGGAGG
CTCCTCTGACTCGCAACTATCCACCGTGAATATTCATCCTTCCCAACTGGAGAAGCAAGG
AACCGTAATCGTTCCGCTTCACTGGGATCAGAAGCATGGGCAGCTAGAGCAACTAAAGCA
GCCTTTTTGGGTGAATTCAATAGGTCGGCGTATCGGGAAAGTGCAGTTCTCAAAGTGCAT
GGAGAAGGGAAAGGTGGGGGTAAAGAGCCTCCACTAAGTGGTGTTCCATCTTCCTTGTCA
GCATAAATGGAAAAGAAGGTTTCCGGTGATAAACCTAGTAGCTTCTCTGCCTCCTCCACA
GTCTCGACACAATTCTCTGTGTATACACCAACATGATCCCCTGTCTCATACACAAGCCCA
GTGCCAGAAATGTCAAATTCCAGATGAGTACATGATCGATCAGAAGCTGGCGTATGAAGT
TCTCGGCACACAGCCACATTAGATCTGCATGGATGCTGAATATCATGAACAACATGACCA
TTTGCAAGACTCCAGTTTCTGTCCAAAAGAGATGCTTCTGCTTCATCAATGAACACCACA
CGATATTCTGGTATAGCTGCAGTGTAGGGAGTAGAAGCACCCGATGCATCATCTTCATCA
CGAAGCAGCTGATCCAGCTCAGGCCAAACTAGCTCCTTCCATGCACTGAAGTCATCTTCA
ATGCATTGATCGTCATCCCCAAGACCCACCGGAACAAGGCGCTTCCCACCCTGGTCCGCT
AGGATTTCATCCACCACCTTTGCTACCTTATTGAAATGTTCGTACTGCCTGTTACCAAGA
CCAAAAACACCATATTGAAGATTCTGAAGCCATGTCCCTCTCTCTTTCCCCTCGGTAAAC
CATTTATAAAACCTCGCAGCATTGTCGGTGGGTTCCCCATCACCGTACGTTGCAAGAAAG
AAGAAAGCAATCGATTCCTTCTTCATCTTCTCCTCATACTCATCATCATCTCCCGCATAG
TCATCCAGGTCAACGACTTTGAACGTGGCCTTCTCATATCGCGCTCTCGCCTCCTCTGCA
AGGGCCTTGGCGAAGCCCTCGGCGGTCCCCGTCTGCGTGCCGAAGAAGACGGTGACCTTC
TTCCTCCCGTCGTCCACCTCCTCCTCGGGCTCCACCTTCACCATCAGCGGCCGCGGCGGC
TCCGACGCCTTCCCTGCCTTCTGCGGCCCCGACCCCGACCTCCTCCACACCAGCACCAGC
ACGCACCCCACCAGCACGGCCACGGACGTGGTGAGCAGCATCAGCAGCTCGCGATTCTCG
GCGGCGATGGCCGCCAGAGCGGGGCCCCCGACGACGGCCCCCTCCGAGTTTCCCTTGATG
ATCGCCATCATCAGATCCAACGGCGAGAACTTCATCGAGCTCGTCTGCATCGTTGCCGCC
GGCGATCGGAACCGATCCAAGGCCTCCGGATCGCTCTCCCTCCTCTGTGCTGCTCCTCGC
CTCCGCCTCCTCCTCCTCCTCCTCCTCCTTCTCCGCGAATCCACCGCTTCACGGGTCTGC
TTCTGCCATCGCCGCCTCTTGCAGGTTTTATACATTGGAATTGGGCTTCCAGCAAAATGG
CGTTGTTAACTTCTCCAGCAAATATAGCTCTTCCTTCACTCAAGTTTTCATCAGGAGGTG
TTTTAGACCCTTGTCCGAGTGGAAGGGCCAAGCTTACAAGATCTGGTACTCTTGTCACCT
CTCTAAAATCTCAATCACTTCATAACAGACAAGCTACCACCACATGGGCTTCCCAACCAC
GTGCTACTACTTTAATATGTGCTGCTGCTTTGAATGCAAGATGTGCCGCCGAACAAACTC
AAACAGTTACACGCCAATCAACAACCATAACTATTGCTCCTATTCAAGGCAAGGAGAAAT
CCCCAGAACTCGACGATGGTGGTACTGGACTCCCCCCACGTGATGACGATGATGGTGGTG
GTGGTGGTGGCGGTGGTGGTTGAGTTGTTGGTGAGAACCAGGGAGCGATCATTAGTGAGG
ACGGCGGAGATGTGGTGGCGGTAGTTTGGAGGGAGGAACTTGGGGTGGTGGTGGTGAGAA
CGCCGGCAGGGGTGGTGGTGGGGAAAGGGGAGGGTGGTGGTTGTGAGGAAGGAGGAGGAG
AAGGAGAGGAGGGCACGATCCATGATGGCGGAGGACTACGCCAGTCCAGTCCCCCTGTCT
CTCCTCCTTAACCGGGTACGAGTGGAGTGGAGTGGAGTGGAGTGGAGT
>comp1154_c0
CGACCGACTAGCAAACAGAAAAAAATTGAAAAAAATTGGAACCCCATTACTATGGCCTCA
TTCTCCGCCAATAAAAAGATCATATACATGATTTATACTAGGTCATCCAATCGTCCTACA
GAATTTTAAGTACAGGGGCTATATTACATCAATCTCATAAAGCAAGAGAAAGCCACCGGC
AACTAAATGTAAAATGACTTTAAGTTCCCTAAAATTCTAGAACCCCATATCACAAACAAC
ATCACATCCACATTCCACACAGGTCATTAACACAGACCAATACCTTAACCAGAAACTCTT
TCAAACAGAGAACACATCAACCTGCGCACTATATCAGCACCAAATGATGGGGGAAAGAGA
GCATGCAAAGGCGAGAAGCACTTAAGGTTGAACTTCCTCCTCTTCCTCCTCCTCGTACTC
CTCATCTGCAGTCGCATCCTGGTACTGCTGGTACTCTGCTACCAGGTCATTCATGTTGCT
CTCGGCCTCGGTGAACTCCATCTCATCCATGCCC
>comp1155_c0
TCCTGATGGAAAAACCATTGAAGCCGAAGCTGCACATGGCACAGTTACACGCCATTATCG
GGTCCATCAGAAGGGAGGTGAAACGAGCACAAATAGTATAGCATCAATTTTTGCCTGGTC
AAGAGGACTTGCACATAGGGCAAAGCTAGATGAGAACGCTAGACTGTTGGATTTCACTCA
GAAACTTGAAGCAGCATGTATTGGAACTGTAGAATCAGGGAAGATGACTAAGGATCTTGC
ATTACTTATCCATGGACCCGGTGTTACTCGTGCACAATACCTGAACACAGAAGAATTCAT
CGACGCTGTGGCAGCAGAGCTGAGAGCAAGACTTGTGGGCAAATCGAAGTTGTAAATCCC
TTTCCATAGACTCCGATTATGATGTTTTGAAAGCTCTCATCAACTTCTGTGGTATTAGCA
GTTCAATATCAGGCGCCCTTTTATGGGCATCGGTTACTTCCGGTTAGTTTGCTGTTTGCT
TATTTGCTACATTCTCCTACATTGCAGGTACGAGTAGTGAGGAGACACGCAGGGGTAGAT
AACGTTGTTTTAGTTGAGGTGTCCTTCGCAATAATCCATGATTTCTTCTCTTTTGCAAGA
TTTAAAGCTCAATCCAAATGTTCTTTGTTTTGTGTTTAACAAGATTTTGAATTAAGAGGT
ATATTGTTCACTTCCAAAAATCAAATTAGTGATTCTTCTGGGTTATGCCTTCCTTCCCCA
>comp1156_c0
CCCGCGTCCGCCGGTCTTCTCCACCGTGTTGTCCTCTAGGTTCTTGTCTTCTTGGCTCGT
TCTGTTCTCTCTTCCTCCTTCCTCTGCTCCAATTCTCTTCTTTCTTCTGCGGCCATGGAC
GTCGACATCTCGCCGAAGCTGCCGAGGAAGGCCTACGGCGGGGATGGCGGGTCCTACTAC
GCCTGGTACGCCGCGGACCTGCCCATGCTGGCCGTGTCCGACAAGGGCGCCGCCAAGCTC
GCCCTCGGGAAGCAGGGCCTCGCCCTCCCCAGTTACTCCGACTCCGCCAAGATCGCCTAC
GTTCTTGAAGGAAGCGGAAGGGCTGGTATTGTGCTCCCTGAGGCCAGTGAGAAGGTGGTG
TCCCTCAGGAAGGGAGATACCATAGCACTACCCTTTGGTGTCGTCACTTGGTGGTTCAAC
CCCAGTGATACTGAGCTTGTCATCCTCTTCCTTGGGGACACTTCCAAAGCCCATAAGCGT
GGCGAATTCACCAGCTTCCAGCTCACCGGCTCCAATGGCATCTTCACTGGCTTCACCACT
GAGTTTGTCAGCCGGGCATTGGACCTCTGTGAGGAGGATGCCAAGAAGCTGGTTGGGAGC
CAGCCTGGTGCTGGCATTGTCAAGCTGAATGAAGGCTTCAAGCTCCCTGAGCCCTCTGAA
AAGGACCGCGAAGGTTTTGTCCTCAACTGTGAGGAGGCACCACTTGATACTGACATCAAG
AATGGCGGCCGGGTCGTTGTGGTGTCGAGCCAGAACCTCCCCTTCGTGGGAGAGTGTGGG
TTCGGCGGCGACCTTGTGAAGCTGGATGGTGGTGCCATGTGCTCCCCTGGCTTCTCCTGT
GACTCTGCATTCCAGGTTACATATGTTACCAAGGGGAGTGGCAGAGCCCAGGTTGTGGGG
ATTGATGGTAAGCGTGTTCTTGAGACAAGGGTGGAGGCTGGATCCCTGTTCATCGTGCCG
AGGTTCTTTGTGGTGTCAAAGATAGCTGATGCTGATGGGATGCAGTGGTTCTCTATTGTT
ACCACACCAAACCCTGTCTTCACTCATCTTGCTGGGAAGACCTCCATTTGGAAGGCATTA
TCTCCTCAAGTCCTGGAGGCTTCCTTCAATGTCTCTTCTGAAACTGAGAAGCTCTTCAGG
TCCAAGAGAACCTCTGACGCCGTCTTCTTCCCTCCTCCCAATTGAGAGAAAGAAAGAGAC
ATGAGAGATGAGAGAGATGAGAAAGAGAGAACAACAGCACTAAGAAGATAGTGTTGGGAT
GTCAAACAGCTTTTGCTATGTTTAGTCTTCAACTTTACTTGGTATCCTAGTGTCTGCTGC
ACAATTGATTTTTGGTTGTAACTCTTTTCTGTTAAAGAAATAAAAGTGTAAAATCACTGG
CATTTGCTTTCCTTTTGCTGCCAGTGATTTTACAGAATTGTTTACACCCCTTGGCATCAG
TTTGTGACAATTGTGATTGATGAGGTGCTGGTCTTTCTCCCAGCTTAACATGTTTCTTTC
AGTGGGCTTGCTTGCATGTGTACATATGTTAATTTGTCTCTGTTACAGCTTATTCAAGGT
TAATTTGTCTCTACGGTTTCAGTAGGCGAAAGTTGAACATACCCTCCTTCACACTGGTGA
ATGTATGACAGACTGGCGTTTACTTCTAGAGAGTTTTATGGAATGTTTGCTTTGCATGGA
AGGACACTTCTTAT
>comp1157_c0
GTTAGATCTCAAATCAGTTTGCTCAAACAAGCATTGCATTTAGATTACTCCTTATTTATT
CTGGAAGATCTAATAGGATATTGCGGTCAGTTGAATGAGACAGGGAGGGCAGGTCACCTA
GATAAGGCAAAACCATAAAATCAACGATGTGGACTTGACCCTTTTTTATTCCTTTTGATC
TATGTTGTTTTGATCAATCCAATCTTACACAAATATATGTAACTCAGCCAGATATAACAT
ATATATCTACATCAATCTGAACAACCCCCTAGAGGAGTGCACAATCTTCTTTTGCTGCAT
TTGCAATATCCATATTCACATTGTATCTGTTGCTGCAGTCATGTGTGTTTATTCAGGGCT
GTTTATGAGATTTGCATGGATGGTCCAGCCGCGCAACTATCTTCTTCTGGCTTGCCATGC
ATCTAATGAAACAGTCCAACTCTATCAACTCAATCGCTGGGCGAAAGCTCAAGGGTACTC
AACAAAGAAAGAAGAATCTGAAAAGGAGTAGCTTCATGATGAACATTTCTCCTTGTATGT
CAGAACTGCTTCATACGAATGGGATTTTTTTTTTTCCCCTCGAACGCTATGAACTTTGTG
ACCCCTCATGCTGTTGTCTTTTGCTATATACTTTCATTGTATAAAGATGAGGCGTTTCCT
CATCCTTTTATTTACCCTCAAGTTCGCTGCATCTCTGGGTGTCCAATTTTTGAGGATTTC
TGTTTGGAAGCTGTGGTTAACTGGAGCCTTGCCCCTTTGAAGTCCAGC
>comp1158_c0
GTCCGTCATATCAGGAAAAGAAAGTGAAAGGTTATTCATTATTACATGTGCTACAATATC
CACAAAATATTAGATATTATTCTGTATACAAAAGGACAACCACACGCCCTCTTCTGTCCC
TTCCTTACCAACATTCACAAAATATTGCTCTCTTGTAGAGAAAAAAAGTTGGAAAAGAAA
AAAGAAAAGTCGCTTCATAGGAGCAGAGTTGGGCTCCCGTTCCATCGCACGGTCCACCCG
CAGTACAAGCACACATTACATGGCAATCATGTCAGCACCACTCACAGTGCCGACAAGATG
GTGTCCTTCCCGGCCATCGCCGCCACCACCTCCTCCTCCGGCGCCGGCTCCCTCGTCATG
CTCTCCATCTCCGCCGCAAACCTCTCCATGGCTACCCCCGGCAGGCACACCGGCACCACG
ATCCCTTCCTCCCCCTCGCTGTTCTTGAAAGGGATGTAGAAGCTGGCGACGCCGGGGATG
GCGCCCACGCCCCCCTGGGCCGGCCCGCCGTACGCCGCCGTCCCCCACCCGAAGTCAATG
TCGCCGAAGCCGGCCCGGGTCACGTCCGATACCAGGTAGGAGCGCACCACCGTGAAGTGG
GGGCGCCCCCGCAGAACCAAGAGGTCCGCCACCGACTTCATGTACTCGTCGTCGACAGCC
TCCTTGGCCCTGCCCACCAGGCCCACGGCGTATCCCAGTGGGTTCCCGGTTAGCTTCCCG
GCGGTGGTCACCGCCACGGGGAAGGCGAAGGCGTTGCCGTAGTACCCCTGGGGCGGCGGC
GTGCAGTTGCCCCCCCGGGCGTTCACGATGCAGATGACACGGACCTCCTCGTCGGGCTCC
GTCCGCAGGGCCGCCGTGCGGCACCGCCACAGGCAGGCGGTGACCACCTCGAATCGGGAC
CGACGGCGGAGGTGAGGCGGGAGGCGCCGCCGCAGCGCTGCCACCTCCCTGGGCCCGAAG
AAGAAGGAGCGGTGCGCCATGTCGGAGAAGGGCACCACGGTGCCCTCCACCTCTTCGTAC
TCCCGGTGTGTGCGGGTCACCTCCGGGGGGTCCCTGGCCCCGAACGCCTCCCGCCCCCAC
ACGGGGGTCACTCCCGGCGCCAGTAGACCCCGGGCCAGCTCCCCGACGGCGTTCATGAAC
TGCACCAGTCCGGGAGCGTCCGCCATAGTGTGGTTGAGCCGGACTGTCACCGCGAAGCCG
CCGCAGAGCAAGCGCGTCACTTGGAACAGCAGCAGTGGGCAGTCGAGCACGCCGTTGCAA
CCCTCGACGTCCGCGAGTAGCTCCTCCAGGCAGGGGAAGGGGGGTTGCAGTGGAGCGCCG
AAGTCCTCCAGCGTGACGTCGGCGTCTGCCTCGACGAAGAGGACGCCCTCACCGGTGCAG
TCCACGGAGAGCTTCCGGTTGGGGCCCTCGCGGAGGCGGCCGGCAAAGGGATAATAGTGG
ACAAGGGCACGGGAGAGGGCGTCCCGGATGACCGCGGC
>comp1159_c0
GACTGCAAAACCCCACCACTCCTCCTTCCCCACTTTAATCCTACTGTGTGCGTCTCTGCT
AGCTCCTGTCAGCAGCCGGAGTCGGGCATGGCAGGCCAGGGAAGGGGCAGTGCAAGAGCT
GCGGCTCTCCTCGGGGCAGTGCTGCTGCTCTCCCTCGTCCTCATCCAGTCCGAGGCCGCC
GTCTTCACGGTGGGCGACAGCGCCGGGTGGACCTTCAACACCGTCGGGTGGCCCCGGAGC
AAGCGCTTCCGGGCTGGCGACCAGCTCATTTTTAGGTACAACCCGGCGGTGCACAACGTG
GTGCCGGTGAACGCCGGGGGTTACAACAGCTGCCAGGCGCCGAGGGGGGCGAGGGTCTAC
AGATCTGGCAACGACCGTATCACCCTCGCCAGGGGCGCCAACTACTTCATCTGCACCATC
GTCGGCCACTGCCAGGCCGGGATGAAGGTCGTCGTCGTCGCCGCTTAAGGAACCCTAGCT
GTTCTCCTCCTCTTCCACTTCCGAGGGGGTTCTGCTTGTATAAGAGAGGCGATGGCTTTC
TTTTCTTCTAAGTTACTACGTACTGCTGGAATAAAAGTTGAGTGAATCTTACTGAAACAG
TTGCATGGACTGGCTGGAGCTGCCCGGCCGGCAAGCTCTGAGCTTGTGGGATTCCACAAG
TTTTTAATGTTGATGTATGCATACGTCCAACCATATGCGGTGTAATATATGAATGGCACA
GTCTACAGTGCCTTTATCCTTTATATGTTATATCGTGGCCTGTGGAGTGTGTCGGCCGTG
TGTATATATATATATATATA
>comp115_c0
GGGGGGGGGAGGGGGGAGAGGATCCTCCAGTTACAGATGAAATGATTGAAAGCATGAAAG
ATCCACAAAACCTTCAGTGCGCGGCTCCATGCAACTGGGACAAAACCAAAAATGCCCCAG
AGTAGCCACTAAGAATAACATGCATGCCTCTCAAGCTGTTACAGCCCCTTCTTGTTCTAG
CTGACATTGTGGAAGGAATCGATGATGGCATCAGCTAGGTATTCACATTTCACCAGAGAC
AAGCCCGCCAGAGATATCCGGCCATCCTTGGTCATGTACACGTGCCACGTGTTCGTCATG
TTCTCACTCTGTGCTTTGTTCAATCCGGTGAAAGAAAACATGCCAATTTGCCTGAGAATA
AATGACCAATCTTTCCCACTTTTGTCCTTCTCTGAGAGGCTGTCAAAAAGCTTCTGCCTC
ACATTCTTTATCCTTCCAGCCATTAGTTCCATCTCTGTCTTCCATTCATTGAAAAGCTCA
GGATTTCCAACAACATTAGCAACAATTTTAGCACCATGAATGGGAGGATTTGAATACATT
GGCCGAGCAAGTCTCTTGAGCTGGCTCTTTACCCTTGTTGCTGCATCTGAGGATGAGCAG
ATGACATTAATAGCCCCAATTCTTTCAGCATACAGCCCCAGATTTTTACTATACGACTGA
GCAACCAGAAGCTCCAATCCACACGAAACAAATGACCTTATAGATGAGGCATCAATATCA
AGGTTTCCACTCGCAAAACCCTGGTATGCAACATCAAAGAAAGGAACATGGTTCTTTTCC
TGAATAACTTCAGCAAGTTTCTCCCACTGCTCTGGAGTCGGGTCAATTCCAGTTGGATTG
TGTGCACAACCATGTAACAGAACAAAGGATCCATCTGGTGCTGCCTTAATGTCTGCAATC
ATCCCATCAAAGTCCAAACCAACTGTCCTAGGATCATAGTAGCGATATTCAGACCAAGGA
ACTCTGGCATCATTAAAAATATTCTTGTGGTTTCCCCATGTAGGAGATGATATCAGAACC
TTTGCCTCTGGAAAATATCTTTGTATAAATGCTGCAGCCAGGCGAAGAGAGCCAGTCCCT
GACAGACCTTGCACAGTTGCAACTCTTCCTTCCTTTAGGACAGAATTATCTGCTCCAAAT
AACAACTCTGCAGTAACCTTGTTAAATGCAGCCAAACCTTCTATAGGAAGATACTCTTTG
TTTTCTCCTTTCTCCAACATAAGAGTCTCTGCCTTTTTCACCACATTGAGAACATAAGGC
TGCAGTTCTTCTGTCCGGTAGGCACCAACACCGAGATTAAGCTTGAGATCATTAGTGTCT
GCTCTGAATGCTTCAGTCACACCAAGAATTGGATCAGGAGGGGCCATAGCCACACCCTCA
AAACGGGAAACATTAGTGGCAACAGCCATTGTTACTCTGCCAGAACACTTCTTCCCAATC
CGAAACGGATCGCCGCTTCCTCTCCCGAGCACACACCCAAAAACACCCGAGCTGCTGACC
TCGCTCCTCTTAAGGCATTCCCGGGCGGCGGGCGAGGCGGAAGGGGAGGCGAAGGCGAGG
GAGAGCACCGTCCCCGCCATGGCGCGCTGCCCCGCGACCGAGGAGGACGACGAAGGCGAA
GACGAGCCGAGCAGAATCCGAGCTCGCGGCTGCGAAGCAGCGAAGGCGGATTATATTGCA
GTGGTGGCACCGCTTTGGAAGCTCCGCGTTTCCCGGGGAGCGATGGGGACGAGCGAAGGC
TCGCCGGGGGGGAGTGCTTCCGGACGAAGAAGAGAGGACGCTTGCGGTGGGCCAGCGGCC
AAGACGGTGCGATGGGAT
>comp115_c1
TTGGCAACCAACCAACACGATCACCTAATATGATCTCCAAATTACCAGCCATTCTCACTA
TTTTAATTACAAGAGGAACATTGCAATTACCAGCATAGCTTTAAGGTCTACAAATTATGC
AAATCCCACAATTTCATACACCTGAGAAACTCAGTTGCTGTCATGACAGAAAATATGGGG
GATTTTAGATTACATATATCTAGGTTTACATGAACATGCATCCATCTTATTGAGCCAAGG
CACTGGTGTTGTAGACAAGGAGGGCACCCCCAGCCAGCAGTCCAGCAAGTGTCACTGCCC
AGATCAGAAGCCCTGTGGTTCCTCCAACATAGACATCTCCACTGGGAGACCATTCATCTG
GTGAGTAGATGGGACTGTACCCATCAACGTTGGCACCGTACTTGTCCACGAACTGGTAAA
CACCCTTCCCCTTGGCCTTCCTCCCTGAGGCATCAACTCCCTCTTTGAACTCCAGTCCAC
CTCCAATACCGTAGGGAGTGTCAGTCTTGATCTTCTTGACACCACTGGCCCGTATCCTGA
GGCGGAAGGGAGGCCTTGCCAGGGATGGGAGTCCCCTCACCGGTGACCTGCTCTCCACAA
CAGTGGAAGGCTTTAGAACCAAGGAGGACATGACAGAGGCTGCCATCTTTCTGCTACCTG
CTGCTGCACCACCACTCTCCTTCCTCCTCTCTTCTTCTTCTTCTTCTTCTTCTTCTTCTT
CTTCTTCTTCTTCTTCTTCTTCTTCTTCT
>comp1160_c0
CCAGCGTTATCTCTCCTGGCTTCTTGCTGCAGTGCTGCTTTGTTTAATCTCCACCAGCTT
GTGTCCCGTTAGGATTCTAGATGGCCTTGCCCACCTATAAATACCCCTCCTTGCTTCCCA
ATTCCATAGCAAAGGGTGTTGTCTTTGCCTCCCTGTTCTAACTTGTTTACGAGGCTTTGC
GCTGTTTCAGAAGCAGAGGTTTTGCAGAAGATGACGATCCTCATTGACCAGGCTCAGATT
GCGCATGCGGAGGAGGGGAAGGTCCCCGCCGACCCCAGGGAGCTGGTTCTCGACGGTGGG
TTCGTTTTGCCGGAGACCAACTCTTTCGGTCAGACATTTAGGTGAACACGTGGCGTGCGC
TGTCTTTTCTATTTAGAGAACCCGTCGCCGGCGGCGTTAAAAGATTTGTGTTTTTCGTCT
GGTTGCAGGGATTATGAGGCGGAGTCGGAGAGGAAGAATGGGGTGGAGGAGTTCTACCGG
CAGAACCACATCCACCAGACGATGGAGTTCGTGATGAGGATGAGGGGGGAGTATGGGAAG
CTGGACAGGGTGGAGATGAGCATCTGGGAGTGCTGCGAGCTGCTGAACGAGTTCGTGGAC
GAGAGCGACCCAGACCTGGACGAGCCCCAGATCGAGCACCTGCTGCAGACGGCGGAGGCC
ATCCGGAAGGACTACCCCGACGAGGACTGGCTGCACCTGACCGGCCTCATCCATGATCTG
GGGAAGGTGCTGCTGCACCCCAGCTTTGGGCAGCTGCCGCAGTGGGCTGTTGTGGGCGAC
ACGTTCCCTGTGGGTTGCGCCTTCGACGAGTCCAACGTCCACCACAAGTATTTTAAGGAG
AACCCAGATTATGACAACCCTGCATACAACACCAAGCTTGGGGTCTACTCGGAGGGCTGC
GGCCTCGACAAGGTCTTGATGTCGTGGGGCCACGATGACTACATGTACCTGGTGGCCAAG
GAGAACAAGTCTACCTTACCTTCTGCTGGGTTGTTCATCATCCGATACCACTCGTTCTAT
CCTCTGCACAAGTCTGGAGCCTACACATACTTGATGAACGATGAGGATAGGGAGAACATG
AAGTGGCTCAAGATATTCAACAAGTACGACCTCTACAGTAAGAGCAAGGTCAGGATTGAT
GTGGAGAAGGTGAAGCCGTACTACTTATCGCTTATTGAGAAGTACTTCCCTGCCAAGTTG
AGGTGGTGAAAGCGAGTGGCTTCCTTCCCTGTAATTACGCTGCTCTTCCAGTATACAGCA
CAGCTCTCCCAAGAGATTGCTTGCCCTGTAAGCCGAGAGCTGTGATGCTATATAAGTTGG
TTCCCAGTTTTAAGGGATGTGGTGCCACAGTTGGACCCCTCTACTTCCCATATACGCCAC
CCGTTTCTTCCTCTTTGTGTTTGGGGGAAAAAACAAAGGATTGGAAGCATCAATAAAATT
GATTCATGGTTTCTTTCAAGATTAGATCCATGTTATGTTGTGCAACTGAGTAAAATATGG
ACGCATATGTTCTACAGTTTTAGGTCGCTTGAACTCAATCGTTG
>comp1161_c0
TGAGCACCCAATATCATCTTTCATGGGCCTCATGGCTTACTTCAAGAGAATTATTGCAAT
TGCTTGAAGACACATAGTGTGGACCCATTACTTGCTGTTCATTAGTGGACCATTGATTTC
TGATCAGTGCTACTTCCCTTACAATGTAGTCACCCATTATCGTGTTTTTTAAACTGACTG
CATCTGGATAGTTGATCTTTTTCTCCTAGGCGCTGATTGATAATTGTAGGAACATATTCA
TGATCAAGTTTGTCGAGGCTGGAATATTTTAGCTTTAAACACTGTTAGTCGTCTTTGATT
AATCACTTTTTAAGTTTTCATGTTACACTCTCCCATTAGTTGTCATATTTTACTTCTGCA
CGAACGATAGATGTCGATTTTTGCACCTTTGAGTTATTTTTTGAACTGCCACACTTATAC
TCTCTCTCTCTTTCTACATATATATATATCTTAATGATAATGCAGCAGAAATTCCATTGT
ACTTGTTGAAGAGTTTATGATGTTTATTTGTTGATCTATTTGAAGCCACGGAACCATTAC
AGCTATCTGTATTAAACAATGGGTGC
>comp1161_c1
GAGCCTCCGCCGGCATGGACGCCGCCCGCACCCCGCTCACCACGGGGGCAGGGCCCGAGC
CCCCGGAGGCCCTCACCAGCCGCCGCGAGGCACATGGATGCAGCCGCGAGCTGGAGACCA
TCCTGTCGAACACCACCCTTTCCGCTACACCACCAGCACCACCACTCCGGATTCTGGAAA
ACTCGCCAGCCATTTCCGCCCTCTGCAGGTCTTCAAAACTCCGCCTGCCCCGCTCCCAAT
CTCTGATCCGCGCCCTTACGATCGCCTCCGGCAACCCCCTCCGCCGGCGTCTCGGCGGCC
GCCCCCGCTCCCCCCTCCGCCGGCGTCCTGGGAGACCCCTATCCTAGGTTTCCGAGGGAT
CGGACGTGGCCTAGGGTTCTAGGGATGTGGTTTGATGGGTGAAGGATGCCGGACCTGCGT
AGCGGAGCGCGCAAGGGGCGGGCAGCAGCAGCGCCACAGCCGAATCAGATAGCGGGGGCC
GAGAGGGCCGCCGCCGCCGCGGGGGCCGTCAGGAGGGGGAGGGTGGCGAGGAACAGGAAG
GCTGTTAAGGGTGGTAAGGTGGTAACGTTGGCTGGGAAGGAGGGGGAGGTCAAGTTTCTC
GAAGGGGCCGGGGAGTTTGTCGGTGGGGAGGGGAACAGGGAAGGCGTGGGTGAGAAGAAG
ATGGACGAGTACGATAGTGGTGCGAAGAGCGCGGAGAAGCTCCCCGGGGCGGATGACGAG
GGCAGCACGGCGCCGCTACCTGAAAAGGTTCAGATTGGCAACTCACCAACATACAAAGTT
GAAAGGAAGCTGGGGAAAGGGGGGTTTGGGCAGGTGTATGTAGGTCGCCGCATGTCTGGT
ACAAATGCAAATGATAGAATGAGTGGTCCTGGACTTGTGGAGGTGGCATTAAAGTTCGAA
CATAGGAGCAGTAAAGGATGCAATTATGGACCTCCATACGAGTGGCAAGTTTACAACACT
CTAGGTGGGATCCATGGGGTGCCCCGTGTACATTACAAAGGCCGTCAAGGGGACTACTAT
GTTATGGTCATGGATATACTGGGACCAAGTTTATGGGATGTCTGGAATAATAATTCTCAT
ACTATGTCCATTGAAATGGTCGCATGCATTGCAATTGAGGCTATCTCAATTTTAGAGAAG
GTGCACTCTAAAGGGTATGTGCATGGTGATGTAAAGCCTGAGAATTTCTTACTTGGCCCG
CCTGGGACTCCTGAGGAGAAAAATCTGTTTCTTGTTGATCTTGGGCTTGCCACTAGGTGG
AAAGATACTTCTACAGGACACCATGTTGAGTATGACCAACGACCAGATGTCTTCAGGGGA
ACTGTGCGATATGCTAGTGTTCATGCTCATCTTGGAAGAACAGGAAGCAGGAGAGATGAC
TTGGAATCTCTTGCATACACATTGATTTTCCTTCTTCGTGGTCGCCTTCCTTGGCAGGGT
TATCAGGGTGAGAATAAAGGCTTTCTTGTTTGTAAGAAGAAGATGGCTACCTCTCCAGAA
AGTCTTTGTTGCTTTTGTCCACAACCTTTCAGACAATTTGTTGAGTATGTGGTGAACCTA
AAGTTTGATGAGGAGCCTAATTATGCAAAATGCATCTCACTTTTTGATGGAATAGTAGGT
CCAAACCCAGATATAAGACCAATTAATACAGATGGTGCTCAGAAGCTTATATATCAGGTT
GGCCAGAAGAGAGGCCGGCTGATGATGGAGGAGGAAGATGATGAGCAGCCGAAGAAAAAG
ATCAGGATGGGGATGCCGGCCACTCAATGGATTAGTGTTTATAATGCTCGCAGACCTATG
AAGCAAAGGTATCATTATAATGTTGCAGATGCAAGGCTCTCACAGCACATCGACAAAGGA
AATGAAGATGGTCTCTTTATTAGCAGTGTTGCTTCCTGCACAAATCTCTGGGCCTTGATT
ATGGACGCAGGCACCGGTTTTACATCACAAGTTTATGAACTGTCACCTTGTTTCCTTCAC
AAAGAGTGGATTATGGATCAATGGGAAAAGAACTACTACATTAGTGCCATTGCAGGAGCA
AACAATGGAAGTTCTTTGGTCGTAATGTCCAAAGGTACACAGTATGCACAACAGTCATAC
AAGGTCAGTGATTCATTTCCTTTTAAGTGGATTAACAAAAAATGGAGGGAGGGCTTCTAT
GTCACCTCCATGGCTACCGCAGGAAGCAGATGGGCTGTTGTCATGTCTCGTAGTGCTGGC
TTTTCAGATCAGGTGGTTGAACTTGATTTTCTGTACCCCAGTGAAGGAATCCATAGGAGG
TGGGATAATGGTTACCGAATAACTGCAACTGCTGCAACATGGGACCAAGCAGCACTTGTT
TTATCTGTGCCTAGGAGGAAACCAACAGATGAGACACAAGAGACACTTCGAACTTCTGCT
TTTCCAAGTCAGCATGTCAAGGTAGGTTTCCCTCGTGTGCATCATCATCTACTGCTCAAT
TCATGTGTTTGCTTAAACTACAATTATTATTTGCTTTGATGCTGACATCTGAATTTCCTG
CTACGTGTAGGAAAAATGGGCAAAAAACCTTTACATAGCCTCTATTTGCTATGGTCGAAC
AGTTTCTTGAGCCTCTTTCTTATGTCTGGGACAGAAGCAGTTTAAATCAATCACTCTCTC
TTTCCTGTCCTGCGCCGAAGACAGGAAAGATTCCTGTACAAAGCTAGACATTCACTGTGG
AAGCTGCACTGGGGAATTTTGATTTGTAAACTTTATTTTAATGCCAACCTCACATATCTG
TTGGTTTCTGTTGACACCTAGTGCAGTATCCGTGTCAGTTTTGGAGAATGCCCTTACACC
TAATCAATGAATTATCAAGAAATGGGCATGTGGGCATGCATCTATTGATGTTGTTCAAGT
TGCATATCTCTGAGTAATTTTTAACTGGTTAGCAGCATTTTAGAGATCTTGCCACTTAAT
CATCTGGCCGTTTTATGCGAAAACGGTGCAATTCTACCAGTCATGCAAGATGGTTATTTA
CTCGGACTTGGTGCCATTTATTCTGATGATATTAGATTCTTGGCTTAGCAATGTGAAGCT
ATTCTGACAAGTACAAGCGAGCTTTGGATGTATTCTATGTTCAATGACTTTTGTTCTTTG
CTTTTTTTGAGAACATGATTTATTTGAATCTAGTTTTACCCATGAAATTGCACCAGTTGC
ACTCTCTTTTCTATGGGTCTTCATTGAAATTTTTAACCTTGATTATTGTTTTTCAATGTA
AAGATTCATTATGGACTGACATGCTGTGTGTTGCGAGGTAAATTGTTTTGACATATGTTG
CCTGATGTGATGCTGCCATACTGAGCGTACACTTGTCTAAAATACAAGACGACCCTGACG
CGGAGAAGATCAGAGCCTTCTTGCTGCGTGGAGCTAGTGGCCGACAGAATCTGTTGTAGC
TTTGTCCTTTACCCAAGCTGCCAAGGCTGATTAGAGAAGACACAGCTACTTGCATTTACA
GAGGAACCGAGTTTAACTACCTCGGAAGGTTTGTAATATTCTTTTGTACCTGATTTTGTT
TTAGACATCAACCGCCTGATGGAGTTTGATAATTATAAAAGGGGTGGTCAATTTCTCTGT
ATGGTACACGCACGCAAACCATGATCCCTCAATCACACGGGTTTTTGCATGAGGGCAGGC
TTTACAACTTACAAGAATAGCTGCCAGGAATTCAGAAACTTGGTTTGGACGACAGAACCT
TCCATGGGTTTCTTGGCAACCTCACAGGACCAATCTTCTCTCGGATTAAACTTTTTCTGA
ATTGATGTCTATCGAGCGTGCATATCTTCTTGTGGAAGTGTCCTTGAAGGGAATAGTTAC
TCGGGGGATGAAGAAGGATATAGAATATTAGCCCCCGGTGTCGACAGATTTTACTCACTG
AAAAGGGTCATCAAAGTACCTTTGCAGTATGACCATAAATTAATGTTTTAGGAGCATCTC
CACACAGATTATAAAGTTAAATGTGTAGTGTATCTCTGCGCCGAACCCTGTCAGGAACTT
AAAGAAATGACCG
>comp1162_c0
CAATAACAAAAGAGTCAATCACTGAACAACACTACCATTACAAGTCTTTGTCTAATACGT
TCTCCCTCTCTACAAATCCTATCGCGTAGCTGGAGACTGGATCGGAGGGCCCGCAACATC
AAATCAATTTTCGACCATTACAATAACAAACGAGTCAATCACTGAACACTACCAAACTTT
TGTATCAAGCAAACTAAGCAAAGTTATGCATATCTAAACCCATTCATCCTATCTTTGTAC
TTTGCTGTGTGAATGCAGCCCACCTACAGCTCAAAATATTTAGCCATTACAAGACTAACC
CATACAAACCTTAATTAATTACATCAACATAGGATGCGTGCAAAATTCGTTTACGAACAC
CAGCGTGTGAACCCCTGGCAAACATCCTATCCCCGTACTCTGGTAAGTAGTAACCCCAAT
CTTCCAATCTTCTTGTAGCAAAAAGGAGAAGAAACAGCGACTACCAGCGAGAGCGATATA
TGGCTCTTCCTCTGCAAAGGTTGGTCACCAGCACTAACTACTCTGTTATGATCTCCTTCA
ACGGTGGCAAGCCACCCCCCACGCCAGCACAGCACAGGTCTCCCCTCTCGCGTCCACTCC
AATAATAGCTCCTGCAGTAGCTCTGGCAGCATGCTGCGACGGGCCTCTTACGGAAGTCGC
GGCAGATGTGAGAGTGGCACGAGGCGGTGCACACGATCGGCTTCTCGCACGAGATGTGGC
GCTCCTGCTCGATCTCATCCTTCTTGTGGGAGCAGATGTCATGCACCGCCGGCTCTTCCT
CGTGCAAGCAGTGGCTGTGGTGCTGCTCGTCAGCCGTGCACTTGGTTGAGGTGGGAGTGC
AGCAGTCCTCATGATGCTCAGCTTCGCCAGTTATGGAAATTGAGTGGCTGTCGCTGCTAA
TATTCTTCTCCCGGGTGCTCGATTCTGCACAATCGTGTGCGTGCTGGTGGCCATGGCTGT
GGTCGTGGTCGTCGTGGTCATGGGTGTGTCCGTGGTGATGGTCGTGGCTGTGACCGTGGT
GATGAACATGGTGGTGGCCGTGGTCATGGTCGTGGTCGTGGTCATGGCTGTGGAGATGAT
CGTGATCATGGTCATGGTGGTGGCTGTGGTCATGGTGGTGCTGGCCATGATCATGGTTGT
GGTCGTGGTCGTGATCATGGTCGTAGTCATGGCCATGGTTATGTCCGTTGCAGGAAGCAG
GTTCCACGGTGGTGGAGCACTCGTGTTCATGCTGGTGGTGGTGGGCAGCATCGGTCGAAC
ACTTGCCAATTGTTCTTGCCTTCTCTCCATCCTCATGGGCACCACAGCCACCGCCATGCG
ACGAGCATTTCTCACTTGCTGCGACACAGTGGTCTGCAGATCCACAAGTATCCCGCGCGT
GGTGATGGTGATGAGTTCCATGTCCATGTTGTGCCTTCTTGTGAGATGAGCCGCAGCATT
TGCCTCCACTTCCATGGCTCGTCTTCAACAGGAGCATGCTGTTGAAGATAACAAGCAGGC
ATGTGCCGACGTCGGAGAGGATGGCAGCCCAGAGCAGCGGATGCCCGGAGAACGCCAGTG
CAAGAATGGCGACCTTGGTGACCACCGACATGATGATGTTTTGGATGATCTTGCCGTGCG
TCCTCCTCCCCAGGCGGATTGCTTCGGGGATCTTGCGCACATCATTGGACATCATAGTGA
TGTGGCTCGTCTCCATGGCCACAGCAGAGCCGGATATTCCCATAGAGATCCCAACATCGG
CCATTGCCAGCGCAGGCGCGTCGTTCATGCCGTCCCCGATCATCACAGTGGGGCCGTGTT
TGGTCTTGAGGCCCCTGACGATGCTGACCTTGTCTTCTGGCAGGAGTTCTGCATGGATCA
TGTCCAGGGCATTCCCCAACTGGTTTTGTGCAAACATGGCGGCAGCATTGCTGTCCCCGG
TGAGCATCGCCGTCTTAATTCCCATGTGTTTCAGTCCTCTGATTGCCTCCGCGGCACCGG
ACCTGCAGGTGTCAGAGAGGCTGAATATTCCGATGGGTACGGCGCCGGAGAAGACATACC
CAACGGTCACTCCCTTCATGTCCTTCCCTGCCTCTGGAACTGCTGCACACCCGGCTCTAG
TAGCAATCCTTTGATTCCCAACGTAGACGTGCCTTCCATCAATCTCTCCATAGATCCCTT
CACCAGGATAGATGTGGAACTCATTCACATCATCCGATTTGGGCTCGACCGAGTTGGAGC
GGGCGTAGTCCGTGAGCGCGGCTGCCATAGGATGACTCGACTTGCTCTCAATGCTTGAAA
CCCAGTAGAGAAGGGAGTGCATGCTGACATCTTTAGCGATTGGCCGGAACTCCATCACAG
TGAACTCGCCCCTGGTTATGGTCCCCGTCTTGTCGAAGGCCACCACCTTGGTATTGGCAA
TTGCCTCGAGGAAGTCTCCGCCCTTAACGAGGAGGCCTGTCTTGGCAGCCTTGGTGAGGG
CACAGAAGGTTGCGACAGGCGTGGAGAGGACCAGCGCGCAAGGGCAGGCGCTCACAAGGA
GGACCAGGGCCAGGCGGAGCCAGTGCTTAACGTTGTGCGCCCTCACTGCAACGGGGATGA
CGGCAAGCAGTGCTGCTATCAGCACCACAGCTGGAGTGTAATATTTGGCGCAAGTGTCAA
TGAGCCTCTGGGTCTTGGACTTGCTGTTCTGGGCTTCTTCCACTAGCTTGGTCATCTTTG
CAACAGCGGAGTTCTCGGCCAAAGCCGTGGTCTTCACGCTGATGTAACCGTTAATGTTGA
GGGTTCCGGCCCAGACTTGGGACTGGGGCTCCTTGGAGACAGGGAAGGACTCCCCCGTCA
GGCTGCTCTCGTCCACCTCGCTCCGCCCCTCGACAACGACACCGTCGATCGGGATCACCT
CCCCGGCCTTGACGGCGAGCACCGTGTTCACCTTCACCTCGTTCGCATCCACCACCTCGC
CGGTCTCTGCCAGAACGGCCTTCTGAGGTGCCATGTTCATCAGTGCCGACATCACCGCCG
TGGCCTTGTAGCTGGCTCGGGACTCCAACCACTCAGCAATAGTGAAGAGGAAGACAATGG
CACCAGCCTCCCAGTAATCCTTCAGAGCAAGGGAGCCACCCACTGCAATCAACATGAGGA
TGTTGATGTCGAGTGTGAACCTCCGGATGGCGGCGACGGCCCTGAGGAGGATGGGAGGAA
GGCCGGCCGCGACGGCCGCCACCGCCAGCCATTGCAAGGGGCGGTAGACGGGCTTGAGGA
ACGAAACAGCGAGCAGGACGCCGCAGACGATCGTGTAAGGGCTGGGCCAATGCCGCACGC
CTTTCCCCTTGCCATATGCTCGCACGGTCGCCTCTAGCCTCGCCTGGTTGAGCGCCTTCA
CGATCTGGTGCTGGGAGACGAGGTCGCCGTCGTGGACGACGATGACAGTCCTGGAAGGGA
CGATCACGGACACCGTGATGACGCCGTCCAGGGAGTTCAGGATCTTCTCGATAAGAGGGA
CCTCGGAGGAGCAGCAGAGGCCCAGGACGTCGAAGTAGCTCTTCTGGTACTTGGGCTTTG
CCCCGTTCTTGCTGCCGTTTTCCTCCCCGGCCATCTCTTGTTCTTCCTGTCCAAGAGCGC
ACAACTATTGCCTGAAGGGAGCAGAGAGCGTCAAGAGGCGCCCGTACACAGGAACCAATC
CCTCTTCTTCTCCTCCTCGTGGTTATGACAGAAATATATATGGATACG
>comp1163_c0
CGCTCATTATATCTGGGAAAAGAAAACTCACCACGAAACAACCAAAAGGGAAAGCTCATT
ACGTCTGGAAAAAGCATATCTTTTATATAACTAAAAATTTTAAGAAGCAATTGTTCTTCA
ATAATTCAAGCAATGCATTACGTCTACGGCCAATCCAAAGGCCAAAGTATGATCGAGATG
AAGGCTGGTTGAAGTCTGGCGCATACATCACTCCATCAATAGAAGGCAAGATATATTTTG
TCAATGTATGAGGAGGCTAGTCTCAAGTATATATTACACTTTTGATGAATCTGCAATGGC
TTAATCCCGAAGGCCAAGCTCAACCTCAAGCTCGTCATCTTCTTCAAACAACCTTAACAG
GCGAGCATGTTGCTCCTCCCTCTTTTTCTTTTTCCACATCTTCAATAAAAAGATACCCAA
TAATATTACTGCAGCTACACCAAGGCAAATGTACAAGACCACAACTCCAGTGCTGCTGCT
CGAATTTGAATGGTTGACAGATTTTGTTCCATCTTTGGAACCTGAAGGATCAGCAGCAAA
CCCTGAAATTATCTGCGAAGAAATCGCGAGGAAGAGGAGATCCAGCTGCAGGTGCTGCCA
TCTCTTCCCAGTCTTTTCTCTCATCTCTCTGCTTCCCTTACGGCCCCCGCAGGCGTGTAC
CACTGGTTTGCTCTTAAGTTTTAAATTATTTCACTATATATGTGTG
>comp1164_c0
GCCCCTTATATTAGTGTACGTTATTCCGTATTTTGCAAACAAATTGAGAATAGGCTCTAC
AACTTGAATTTGTTCGCATCCCTTAATAGGTGTCAAACTTAGATGATGATGCGTGTAACA
CATCTCTTAATAAGGCACTGTCGAAATGTTTTGAATCTAAACACAAGCTGGCTTTAGGCC
ATATACAGATGACATTGTGGCTGTAACAAGATCTCAGTAACTTCATTATTGCCACATTTC
AAGGGCAGGATTATACATGCAAACGCCTAATGCCTTGTTCACAATAACGCCTATTTTCTT
CCATCCACCTTCTAAACAACACGCAATTTTCCAAATTATATCGATGCCAAGTTGTCGATC
AACAATTTCTGTGCAATGACAAGTCTTTTGCAGCATCGATAAAAGTTTGAGGAATACAGC
TACATACTGCTTTGTTAGAGGGTCCCATAATCTCGCACCAGCCTGGAGTTCTCAGGCTCC
CCAATTTGGAATGTTGGCCGTCGCTTCATTCACCATTTTCACTAGAGCCACCACACTTTC
TGGTACACCAGCTGGAGGTAACGGAAGGTTTTTTGGAGGTGGACTGCGCTCAAAGGATCT
TTTATCGAACCTCCATTCTCCAATTTTTCCATAAGTTAATTTCCCCTTCATGTCATAGTC
GCATCCGTAAGTATAATGAATAATGAACTTCTTGCCAATTTCTAGATCCCAAGGAGGCTG
AATCATAAAATCTTTGTACAGAATGTTTCCCACACCATGGAGGGCAGAAGCAACAGCATA
AGCGTACATCTCAAGAACCCAGCCAAAGGCTTTATCTGATTCTGGGTCCTTTTTCATAGA
CAGAGATACATTCATCCAGGTAGGAGCAATCTTCTTCAGAGATGCCTTCTCAATGATGAC
AGGAGAATTCCCTATGGGATCAATGTCTGTGATTGGCCCCTTGTCAATAGGAAAGAATTT
CCTCAGAGTAGATTCATATTTTTTGGGTTCAATGTAGAAAAAAGGAAATGCAGCTCCAAG
CCCATCTTTTGATAAGTTTGGTATAGGTTTAACAATAATATGGTCAGGCTCTGCCATCAG
GATATAATCTTCTGGGATATTTGCCTTCTGAAGCCACTGAACAAATGCCCAAGGCCTATT
GAGTACAATATAACCCTGATCCATCCCTGCCGGAAGGGGATCGGCGACGAAGGTGGGGAT
CTCGTCCATGTACCGGTCGGGCTTCCCCGAGTGCAGGATCCTGGTGAACCCGCCCATGTC
GGAGCCAGGCTGTCCCCGGAACCGCTTGAACCAGTAGTACATGATCCTGCACTGCCAGGT
GTTGTAAACCGAGTCGGACGCCGTCACCGCCGTGTGGAACAGCCGCCTCCGCCGGTCCCC
CTCCCCGGGCCTGGACCCGCCGCCGGGCATCTTGATAACGGGATCCAGGGAGATGACGCC
GGGATGGGCGGAGAGGCCCCCAGGGCCGGGGAACCCCGGCTTCAGCGGCGCCGTGGAAGA
GACCAGGATGTTGTAGGTGATGAGCGCGACGGAGATGGTGATCAGCAACGAGTAGAAGAA
GCTCTCGCAACCCATCGCGCCCGCCCCCCCCCCACCCCACAAACTCCTCTTCTTCTTCTT
CTTCTTCTTGCCACCTCTTTCCCATGCTCCTCTCCCTCTTCTCTTCTATCTCCTACCTCC
CTTCTCGCCCCTCACCCGCAAAAACGCGAACTTTGCAGAATCTAAGGGAGCAGCAGCAGT
TCAGGGTATCAAAGGAGGCAGCTTTTTGCTCCTCTGGGATTGTTGGATCTCGTTTGGCCG
CAGCAGCATAGCAGTAGGAGGAGATGGGCATGTGGGAAGGTGAAGGGATGGCCGATTGGT
ATGCCCAGCTCGTCCAGAGGATGACCACGCCAAGTTTTGTAGTCGACAACGATGCCTGCA
GCACTGCCACTGTTATCAAGGTTATCAGAGTGGAGGGCATGAACAAGCAGGGAATTCTCC
TGGAGGTTGTCCAGGTCCTTGCTGATCTGAACCTTGTCATCACCAAAGCAAACATGTCCT
TTGATGGAGAATGGTTCATGGATGTGTTTCATGTGACGGATGCTGATGGGAACAAACTCC
AGAATGAAGAGATCATCGACAAGATAAAGGAGGTAACTTTGCTTAGAATCCCTCATGTAA
GCTTCATCTGCCAACGCCTGACTTCTGGGTCGCCTCCATCCCTATCTTGCATGCAGTCTC
TAGCAACGCAAGCACAAGCGCGTTTCTTGTCCCCCGGGACGAGCTCAGGAGCTGCCACGC
CTTCTAAGAAAGTTACTTCAATAGAACTAAGTGGGGCGGACAGGCCCGGCCTGCTCTCTG
ACGTATGTGCTGTGCTTAGAGACATGAACTGTAATGTTGTGGAGGCCGAGCTCTGGACGC
ACAATGCGAGAGCTGCGGCCGTGATTCATGTCACCGACGACGCCACTGGTCTTGCAATCG
AAGACCGAGAAAGGTTATCCACCATCAAGGAGCTTCTGTGCAATGTTCTGAGAGGCAACA
ATGGCGCGAGACCTGGGAATATGACTGTGTCCATGGGGGTTGTCCATACGGAGAGAAGGC
TGCATCAGATGATGTCCGCTGAGAGGGACTACGAGAGAGCAGACCTTGTGGGTGCAGAGA
CCACCAAGAGCTGGAGGCCCCAGGTCAGTCTGTCACACTGCCTTGAGAAGGACTACTCTG
TAGTCACCGTGAGGTCCACGGATCGCCCGAAGCTTCTCTTTGATACCCTTTGCACTCTAA
CGGACATGCAGTATGTGGTGTTCCACGGAACAGTTATTACAGGAGGGGTGGAAGCTTGGC
AGGAGTACTACATCAGACATGTGGATGGTCTCCCAATCAGTTCTCAAGCTGAGAGCCAGC
GTGTGATCCAGTGTCTTGAGGCAGCAATTGAGAGGCGTACCTCAGAGGGGCTTGAATTGG
AGTTGCAGACAGAAGATCGCATTGGTCTTCTTTCGGACATGACAAGAATATTCCGTGAAA
ATGGCCTGTCGATCAGAAGAGCAGAAATCTCGACCAAGGCCGGCAAGGCTGTCGACACAT
TCTATGTTTCAGACATGTCGGGAAGCCCCGCGGAATCGGAGACCATCGACTTGATCCGTC
GACAAATTGCACAGATTGGCAAGACAGCCCTGAGAGTAAAAGGGACCTCACCTGTGCCTA
TCAAGCATCCTGCAGAGACGTCGGGGTTCCTCTTTGGAAATTTGCTCAAGGCTTCATTCC
AGAGTTTCAGGTTGATCAGATCCTACTCCTGATCATACTGTCCACTCACCAGGACAACAC
TAGTGTAAAGAGTATATATAGATGTAGGAAAAGGGCCAAATCATCACAGGATGCTAGCGA
GCGATACACCGCAGATAGATAGCTATTCCTCAAGGAAACATATTAGTTTTCCACATATAC
GGGTAGGAATCCCGTGTGCTGCCTATACAGTTATTGGTGAATGGCAGCTTCATCGTTTAG
ATTTTAGTTGTTGATGCCATGTGTACAGATACCCATGGATTGTACAGAAAAATGCCATCA
TATAGCAATGTAGTTGAAAGATCATCTTGTATATATATACACTCTTGGCATCTTTTTAGT
TGTGAAAATGTTTAATTCTGATCTTATAGCCTTGTTGAACCATGGATTGATTGTACAGAA
AAATGCACAGGTTTTATGTTTTAGCGGTGTGATTGAAAGATCATATTGTATATACTCTTG
GCATCTTTTACTTGTGAAAACGTTTTGATTCTGATCTTATACTAGTTGTACCAGTCATCT
CTGCTTTGGTGGGTT
>comp1165_c0
CGGGCAGCAATTTCATACAGCTGGAAAACACATTAAACTGGATATCCTAAAAACAGTCAC
ATTTCAGGACAACGAAAGAGCAGTTATTCTCTTTATTTCCATTTCCATGTAAGGGTTCTG
CATCTCCCTTAAGTCCACAAGCTCTAGCAAGGAAGTTCAGCACTCCATTTTTTTTAACAG
TAACATGTTTACTCATGTCCATTAATGCATCCTTCTTGCAGTTTATAAGACCAAAAGAGA
AAGAATGCAAAGTTTAAAAAGACAGGAAACATAGAGGGACATTACATTGACCACAAAGAG
ATCATTTTCAGCGTCTTCCTGAGGACACTGATTCTGCAGAGAACAAGTACCGCACTCGAG
AAAGAACAGAATCATGTGCTGGGTCATACGGATGATCCTTCGAAGGAATCTCAAGAATAG
CAGGAAATGGCCTATTGTAACTATCCACAAGAAACCTTATCATATTTGCCACGTATTGAC
TGATCAGCACAATGGCAATGTCTTCCCTTGTGGTGAACTCCTTGAATGCATCCTCAATCG
CTTTCACTGTAGTTTTTGAGTCCACAATGAGATAATTAGTCTTTCTCCGTAAATCAACAT
TCCCAACTCCAGCCAGCAAAAATCCAGTCACAGTGTCCTCATCGGCAATCATAGCTATGA
GTGCTGAGTTACTAGTAGGGATCTGTGGTCGATTAGCCATTGTGAAACCTCACTTGCGAT
CCAATAAACCTCGAAATGGGCGAAGAGGAACGCGATGCTCAGCGGTGGAGGATGGAGCAC
AGTGCTGAGCGGGCCGCCGTGGTCTGCAGAGCTACTCCCAGCGTCCCAGGCGTTCACGTG
GGGAGGATGATGGGACTGGCACAGTAGAGGAGGATCGAGCGGTGGGACGAAGGGGTCGGC
GCGGTAGAGGAGGATCCAGTGTTGTGGTCGGCGGAGCTGCTCCCAAGCGATGGCTGGGTG
GAGGAGGCGATGACGCGGCGGAGGAAGGAAGGTGGGGTTTCTTCCCGAATGTGG
>comp1166_c0
GGGAGAATCAGCTGTTGACTGCAACAGTCTTGCATCCATGCCTAGTGTTTCTTTTACTGT
TGGTGGCAAAACATTTTCTCTCACAGCAGAGCAGTATATTCTTAAAGTCGGCGATGGACC
TACTATACAGTGCATCAGTGGATTTACTGCTTTGGATGTTCCTCCACCTCGTGGTCCTCT
ATGGATTTTGGGTGACGTTTTCATGGGAGTCTACCACACCGTGTTTGATTACGGGAACAT
GAGAGTTGGCTTTGCCGAAGCAGCATAAATCCTCCCTTCTGTGGATGTGTTCTAAAAGTG
AGAGTCCCCTTATGTAGTTCTAGCAATGTGTATATTCCAGATAAGGTGCCGTGTGTTTTG
GTCTTATAACCCTGATACACTGGATGTACACACTTAACAATCCTCGTAAACAATGGATCT
CCCTGCTGGTTTCTCTATGTGCTCATGATGGTTTCATGTCCCAAGAGCAATGCATGGAAT
GGGATTTGCATGAATGAGGTCTTTGGTGGTGGAGGGTCTCCATAATGGTGCTTGGAATGC
ACCAGAAGGTTCTAAGTTCTCTGGGGGGTTTTTAATTTG
>comp1167_c0
ATCAGAAACTCCCAGACCTGTTGCAGCTGGACGGGGGAACCCTTAAATTTGCATTTTGCC
CCCCTCGTTGCCCACACATCTGCTTGGGCAATCCAACTACGCGAAGCACTCCCAAACCCA
AAGCGGGCAGCAGCCGCGGCAATTTGCGGATTGCCTCTGCCGATGGCCACCACAGTCTCC
GGCCACCATCGTCTCCTCGTTCCGCCGCCCCCCAAGAGCTCGAGAGGGCACCCTATCGTC
ACTTCGTTCGCTTTCCCGTTCGCTCCGAGGCAGCGGAGGCCTCTGAAGGCCGTCAAGGCC
CTCACGTGGTCGGGGCCGCTCGGGGCTGCCGCGGGCGCCGGCTCCCTCCTGGTGAACAGG
GGACGGGGTGCCGGGAACCGCGCGAGGACGTCCGGTGCCGTCGTCGTCCGGTGCCAGGCG
ACGAAGGATGGGAAGATTGCCCAACAAGACTTCACTGAGATGGCTTGGCAAGCGCTTGTT
TCATCGCCTGAAGTGGCAAAAGAGACCAAGCATCAGATTGTGGAGACAGAACATTTGATG
AAGGCATTGTTAGAGCAAAAGAATGGGCTTGCTCGTCGTATCTTTTCCAAAGCTGGAGTT
GATAACACTCGTCTTCTGGAAGCCACAGATAAGTTCATCCAGCTCCAGCCTAAGGTTTAT
GGTGAATCATCTGGCTCCATGCTTGGACGAGATCTGGAAGCTCTTATTCAAAGAGCCAGG
GAGTACATGAAAAGTTATGGAGACTCATTCATATCTGTTGAACATTTAATACTTGCTTAC
GCAGAAGATCGGCGGTTTGGCAAGCAAGTATTCAAAGATTTCCGAATATCTCCTGATACG
TTGACGTCTGCAATAAAAGCTATAAGAGGACGTCAGAATGTTATTGATCAGGATCCTGAA
GGTAAATATGAATCCTTGGAAAAATATGGAAAGGATTTAACAGCCATGGCTCGAGCGGGG
AAGCTTGATCCTGTTATAGGAAGAGATGATGAGATACGAAGATGCATACAAATCCTTTCA
CGGAGGACTAAAAACAATCCTGTATTGATTGGTGAGCCTGGAGTTGGCAAAACTGCCATC
TCTGAAGGGCTTGCCCAAAGAATTGTGCAAGGAGATGTGCCTCAAGCTCTGATGAATCGC
AGGTTGATTTCACTTGATATGGGTGCGCTTATAGCTGGTGCAAAATTCAGAGGAGAATTT
GAGGATAGGCTGAAAGCGGTCTTGAAGGAAGTGACTGAATCAGATGGTCAAACGATCCTA
TTCATCGATGAGATCCACACAGTTGTAGGAGCAGGGGCCACAAATGGTGCGTTGGATGCT
GGCAATCTACTGAAGCCAATGCTTGGACGAGGAGAATTGCGTTGTATTGGAGCAACTACC
CTTGATGAATACCGCAAGTATATTGAAAAGGATCCAGCCTTGGAACGCCGCTTTCAACAA
GTTTATGTTGATCAGCCTACCGTAGAAGATACAATTTCCATTCTACGTGGGTTAAGGGAA
AGATATGAGCTACACCATGGGGTCAGGATTTCTGACAGTGCACTTGTGGAGGCCGCAATT
CTGTCAGATCGTTATATTAGTGGACGCTTTTTGCCTGATAAAGCCATTGATCTAGTTGAC
GAGGCGGCTGCAAAATTGAAAATGGAGATTACATCAAAACCAACTGCACTTGACGAGATT
GATCGTTCTGTACTAAAGCTGGAGATGGAGCGTCTCTCCCTTACAAATGATACAGATAAG
GCTTCAAAGGATAGATTAAGTCGCCTCGATGCAGAGCTCTCTCTCCTCAAAGAGAAGCAG
GCACAGCTCACTGAACAGTGGGAGCATGAGAAGTCCGTGATGACCCACATACAGTCAATC
AAAGAAGAGATTGACAGGGTGAATCTCGAGATTCAACAGGCAGAACGTGAATATGACCTT
AGTCGTGCTGCTGAACTGAAGTACGGGAGCCTCAACTCTTTGCAACGTCAACTTCAGGTT
GCAGAGAAGGAGTTGGATGAATATCTAAGTTCAGGGAAGTCCATGCTCCGGGAAGAGGTT
ACAGGGAATGATATTGCAGAAATAGTTAGCAAATGGACCGGAATTCCTGTTTCAAGGTTA
CAACAATCAGAAAGAGAAAAACTGCTAAACTTGGAGGAGGAGCTACACAAGCGTGTTGTG
GGTCAAGATCCAGCCGTCAGGTCTGTTGCAGAGGCCATACAACGCTCTCGCGCTGGTTTG
TCAGACCCTCACCGTCCCATTGCAAGTTTCATGTTCATGGGTCCGACTGGAGTTGGGAAA
ACTGAGCTGGCCAAAGCCCTTGCTTCGTATATGTTCAACACTGAAGAAGCTCTTGTGAGA
ATAGACATGAGCGAGTACATGGAAAAGCATGCAGTCTCCAGATTAATAGGTGCTCCACCT
GGTTATGTCGGATATGAAGAGGGCGGACAGCTCACTGAGACAGTTCGTAGAAGACCATAT
GCTGTCATTTTATTTGATGAGATTGAGAAAGCTCATTCTGATGTGTTCAATGTTTTCCTC
CAAATTTTGGATGACGGTAGAGTGACGGACTCACAAGGCCGAACTGTAAGCTTTACAAAT
ACAGTCATTATCATGACATCAAATGTTGGTTCTCAGTATATACTTAATGATGATGATGAT
GACATCTCATCCAAAGATTTTGCTTATGAGAAAATCAAGGAAAGGGTTATGCATGCAGCC
AGATCTGTATTCCGTCCAGAGTTTATGAATCGTGTTGATGAATACATTGTTTTCAGGCCC
TTGGATCGTGAACAGATAAACAGGATTGTGAGATTGCAGCTGGAAAGAGTGCAAAAACGA
GTCAGTGACAGGAAGATCAATATCAAGGTGACAGACGCTGCTGTTCAGCTGCTGGGAAAC
CTTGGATATGACCCAAATTACGGTGCGAGACCGGTCAAGCGTGTGATTCAGCAAAATGTA
GAGAATGAGCTGGCAAAAGGTATATTGAGCGGAGACTTCAAGGATGAAGACACAATATTA
ATTGATACGGAAGTCACTGCATTTTCAAATGGCCAGCTTCCTCAGGAGAAACTGGTATTC
AAGAAATTAAGTTCACAGCCTTCTGATGAACCGGCTACGGAAGATCGCAGAGCTTTCTCC
GGAAGGCCTTGATCTTTCTTTTATCTTTTGCGTTAAGGTTCTTGAATAGATTACTGTTTG
GACCTTTCTGTAAATGCCTCTCAATAGGTATAGAGCAGAAGTTTTATGCTATATCTTTTG
TTTTGCATACTCGGGGGCCACGGTTGGTTAACCAGTGATTTTGATAGCCAAGCCAAGTCT
GGCAGCGGAGAATCGTGTCTGAATAAGGGGGCTGATTAAGCCGCAGTTCATCCAACGGTC
CCACTTGAATTCAAGAACTGAAATTTGTAAGTCTTGAATTGTACTGTTTGCTGCAGGTGT
GGAAATATAGGGCATTCATGAGAGAGAAAAGGGGCACGGACCCAGAAAAGGTGCAATAGA
TGCACCGATCTCATGTCACCCTTTCTTCTTTTCTCATCGTAGCAGCAAACATGTACAAAA
TATATTGCTTGGAAAGTGGTTTTTCAAAGGAAAAATTCGAAGGGCGTGTTTG
>comp1169_c0
GGCTCCCTTTCCCTCTCCCAAACTCGCGAGCGAACGCTCTCTCCGCCGCGCTGCCATCGC
CATCCCCATCTCTTCCTCCCCCATTGCCATCTCCTGTGCATCGGCCGCCCTCACCATCTC
GCCACGGCCATCTCCTTCGCGCGGGCCGACGTCGCACTCTCCTCGCACTAAGGGAGGGAT
CACGCTGAAGGCTTCTATCTAGAGCCTAGACAAGGTGCTTGAAACGTCAGCACGAGAGAG
GGAGCACGCTGAAGGCTCCAAACTTGAAAGTGAACAGCATCCATGGGTGATGTTGTGGAT
TCTAGAGTTCTGGTGGACTCTGAAAAGGCTGACAATGGGAGCTTGGCAAGTGAGAAGAAA
GTCATAGTTGTATTTGTCTTGGGTGGTCCGGGTAGTGGAAAGGGCACCCAATGTGGAAAT
ATTGTTAAACATTTTGGATTCACACATCTTAGTGCTGGTGACCTTTTGCGTGCTGAAATC
AACTCTGGCTCTGAGAATGGTACAATGATTCAGAACATGATAAAGGAGGGCAAGATTGTT
CCTTCAGAAGTGACTGTTAAGCTTCTTCAGCGAGCAATGAAGGAAAGTGGAAACCACAAA
TTTCTTATTGATGGATTTCCTCGGAACGAGGAGAACCGTGCTGCATTTGAGGAAGTTACA
AAAATCGTGCCTGAATTTGTACTATTTTTCGATTGTCCCGAGGAAGAGATGGAGAGGCGG
CTTTTGAGTAGAAACGAGGGAAGAGTTGATGACAATGTTGAGACCATAAGGAAGCGTTTT
AAAGTTTTTGTAGAATCCAGTATTCCAGTGGTTGAATATTATAACTCGAAGGGCAAGGTT
CATAAGGTTGACGCAGCAAGGCCAGTTGAAGAGGTTTTTGAAACCGTGAAGGAAATTTTC
TCCCCTTTTGCCAATGCTGTTTAGAATTGCGTTAAGGATGTCAAAAAGGGTTATAGATCA
TGGTACTAATGTACTTTCCGCCTTCTGCTTCCGGGGGGAGAGAGATCACTATAAATGAAG
TTTGCAGCTCTTCTAAGCGAATCAATTGGCTATGTATTATCTCTTGAAATGATTGTAATA
ATGTATCTATAGACAGCACATCCAGTTAAGTGATTACGATCTATGGGCATATTTTTTTTT
TTGACGATGTATTCATTGTTACATCTACTATATATACCAAATGTGGATGCAATAAGTTTT
CTTATCGAGTCAGGA
>comp116_c0
CCCCCCAATAAAAAAAAAGAAAAAAACACCGGCAGGACATTTTTGTTAAACCATTACCGA
ACTTGAGCCAAAAAAAACATACAAACCAAAGTGCTTCTACTCGAATAGATGTGTCAAGAA
AAGACATGCAAAAAATAAATTAAACGTAAGAACAGCTCTCCTCCAACTCAACCCCGCATC
ATCCGAGGTAGAGAGCAGCGCCAGAAAATCTCAACTTAGCCCCTCCTTTTTAGAGTTCCG
AAGGAAACATGTCCAAAATTTGAAGTCCTAGCGCATCTTATGTATCACGCCTAGACCTCC
TGGGACGAGGGGCTGCCGTGTCCTCTTTCTCAGCTTCATCCTTCTCACCGCTGCTTCCCT
GGTTATCATCAGCTTCAGCAGCAGCAGCAGCATGCTTCGTAGTGTCAGCCGCAGCTGCAG
CGGGTGCCACTGGTTTCTTCTTCCCTCCGAAGAGAATCCTGAAGATGATTGTAAGTAGGA
CAACCAAGATGGAGACCAGGATTCCAATTGTCAGGTTAGGTTGCTTCTCACCCTTCTCAA
TTACATCAATGATCTTGATCTTGTAGGCCTCCAAGAAAGGAAGGTCTGCTATCTTGTAGA
GAACGTCAAAGACCTTTTTCTGAATGCCAGAGAGTCCATCAGAAAGACTAGCAGCTGCTT
CTTCTGCCTTCTGCTTTTCCTTCTCAACATCATACTTGGGCTTCCATGTCTTCTCCCTGT
AGGATTCGGCAACCTTCTCATCATCACCTATCAGGATATTGTCAAACAGAATACCATCCT
GCATTGTCCAAATCTCAATGCCAATAGCAGCAATGGGCTCAAAGTCAGGTTTCTCAAGCT
CAAAGTAGTTAGGATTTGGAATCTCCTGTGGCTTCCAAATACCCTTATAGTTAGGGTTAT
CAATCAGAGGAGTATGCCATTTACCCTTGTAGGCTGGATTCCTCTTCATTGGCCTCTTCC
ACTCACCACAACCAGGTGCAGCTTCACACTTTGGGTTACTGACTTTTGGTGCCTCCCACT
CACCATCTTCTTCATCATCCCAGTCCTCAGGTTTTGTGGCCTCTGGATCATCAATTTCCT
CAGGTTCATCATCCAACCAACCCTCTGGCTTCACAGCCTCCTCATCTTCAATTTCCATGG
GAGCATCCTCATCCCAATCATCAGGCTTCACTGCATCAGGATCTGGAATTTTAGCCCTCT
CATCCCAATCTTCGGGCTTCTTATCATCAGGATCCGGAATTGTCTTTGGGGGGATTAGTG
GTGGCTCAAAATCTTCAGCAGACAGGAAATTTGCTTTTTTCTTCTCTTCATTGTCAATCA
AAATCCTCAGTTCATTATCAGGTTTCAAGATAGCAGTGTACACATGCGTCAGTTTGTCAG
ATGGGACTGACGGTGGATACTTGAGATGATGTTCAACATAATCACCAGTCTTGGGATTCT
GCTGTTTCAGAATGAAATGAACCTTATTGGTGTGTCCGCATTTATCAGGCCCAAACATAA
TTGAGTAAGGAGACTCATTGTCAAATTCTTTGGGTGTCCAACCAGCCTCCTGGGGTCGTA
GGTACTTAATGTATGCTCCTCCACACTCAAGCCCATTTTGAAAGCGGGTCTCATATTGTA
GAACAACAGTCTTATCCTTTAGGTTAACATTTTCATCAAGCTCCTTTACTATTGCGTACT
TCCTTGCTGGTTCACTCACAAGCAAACCATAGTCTTCATGTCCTTCACTCTTCGAGTGTT
TCCACACACCCTTGTAGTCTTCCTTCTCCGACACGGTCCACCGTCCCTCGAACGTCTCGT
CGAACGATTCGTAGAAGAACGGGTCGGAGGCGAACAGCTGCTGCACGGCGAAGCAGGCGA
GCAGGACCGTCAGCAGCCACGGCGCCGCTATTCGTCTCCTCTCCATCTGCTGACCAACAG
CGGAGATCGGCGCGGGGCGGGGACGAAGGGACGGCGAGACATTGAACAAACCCCGACGGA
GGGAAATTATATATCAACCCTTGGCGGGAGGTGGCGTCGGCG
>comp1170_c0
GAGAGAGAAAGAAAGAGAGAGAGAAAGAAAGAGAGGAAGAAGAGGAAGAAGAAGGGGAGG
AGAAGTAGGGGAGAGAAAGCAGTGCCGAGGTATGACTCAGCTGCACGGGGCGCTGGTACC
GCTCGACCTCAGGCGGGGCCTCGCCGGCCACCTGAGCCTCTTCCGCCGACTCCTTCGATT
CCTTTGGGACCGGATCCTCGCATGCTCCGCCGGAGGCCTCGCCGGTACCGGCGGCTCCGG
CTGTCCCCGTCAGTGCCCCTGGAGGGCACCTGGCCGCCACTGCGCCGGGCTGTTCTGATG
GAATCGGGGACGACTCGGATTTGGCGGAGATGAAGTCGGCCTGTTGGGTGATTGTGATGT
TGGGAAGACAAGTTTCATGATTAAATATGCGGGGGATTGGCGGCGAAGAGGGGTCTGCAG
ATGGCAGGGCTCACTTTGGTGGACAAGATTTTGTCTGTTAAAGGCGTCAGGATCGCCTTC
AACATTTGGGATGTTAAAGGTGATCTGTTTAATGTGTTGTTCTGAAAGATTATAGCACTT
GAGTATGAAGTTCTTTCTCTAGAGTAATATTAAGCTTTTTGGATTTGGAGTTATTTAAAA
AAAGGGAAAAACCTTGGAGCTGATGCTTATTGCAGGAGATCGCCAGTTCCTTTATCACAT
CCCCATCGCTTGCAAGGATGCTGCAGCAATTCTTATCATGTTTGATCTGACCAGCCGTTG
CACCTTAAAGAAGTTTGTTAATCGTATCTCTTTCTTTCATGTCCATATAGTTTTTGTATT
CTTCATAATTATTTAATACCTTATGAAACAAAAAAAGAGTAGAGAGATTATGGATAATTT
GTATTTAGGCATAAGTAACTCTTTCTTACATAGAGGATCATGTGCATTGATAAAAAATGC
CAATCTTTCTTCTATTCATTCTATTTTGCAAGCTTTTTTCTTTCTTGTGTTTGGTTTGGT
GTCAAATGTTGAAAAGATTGAAATGTGAAAGCTATGTTGCCAGTTTTGTTATAAATGGGT
TTCACTGGTGTTGAATTTGTGATTTCAGTCTTCTGATTTCATCGTTTAACAAATAATCCA
TATTAAGTTCAGAAATTTTCGTTGTTGCATCCTGAGAAGTTCTTTTAATTCTTCCTTGTT
ATGTTTTGCATATCTTTACTTGGAGTAATGTCAAGTTGGCAATGATTACAACTTATCCGC
GCTTCTGAGGGACACCTGTGAAGCACAAGGATATTTAAATGGTTGAACATTGTA
>comp1171_c0
CATCCCTTGCGGTACGAAAACGGACGCGCAATCCACATCACCTGCTGCTCCTCGGCCCAT
CCTGACCGTCGATTTCGCTGACATCCCTACCTTATAAGCCCGCCCGCCCCTTGCTCCACT
CTCCTTCACCCTCGCCTTCCCATTTCTCAGTTTCCTCATCGCTCCATCGCGCGAAGAAGC
GGGAGCGCTCTCAGTTTATTCGACATTTGGCGTTTCTTTTTGTCTGGGTATAAATCTGTT
GTCCTGGTGCTTTCTCTGATGCGGCTGTTGGGGAGCTAGCCAGGGGCTATGGAGAAGGGC
AAGAAGGAGAAGAAGAACGTGGCGGCGACTCCTCTGCCCCCGCAGAAGAAGATAAAGAAG
TTCCAGAAGAAGAAGGGCAAGGCCCCGGTCTCCACTCCCTCTTCTTCCGCCCCGGCACTG
GCCAAGGCCCAGGCCCCTCCTCCCAAGACCACCCCTCCCGCCCTTCCCGCTCCTTCTGCT
TCCGCCAATGGTGCGAAGGCTGCGGTGGCGGGAGAGAAGAAGGAGGGTCCTGGGCAGTCG
GTCGCCGGGTACGTCTTCTTCTGCAATGCAAAGACGAAGGCCGAGTGCTACCAGCACCGC
GTCTTCGGGCTTCCCAAGGGGAAGCTGGAGGAGGTGAGGAAGATCAAGAAGGGGATGAAG
CTATTTCTGTTTGACTACAACCTCAAGCTCGTCTATGGTGTGTACAAGGCTGCTTCCAAT
GGTGGATTGAACTTGGAAGCCGCTGCGTTCAATGGGAACTTCCCGGCACAGGTGAAGTTC
AAAGTTTTCAAGGATTGTTACCCTCTTCCTGAGGCTTCCTTGAAACAAGCTATAAAGGAG
AACTATAACAATAAGAGCAGGTTCAACCCAGAGCTTAATTTTGAGCAGGTCAAGCGCTTG
CTGTCCCTGTTTCAGCCCATTAGTAATAAACTACAATCAGGAGCTCCTCAAGTTGGGGAA
GAACGACGTGCTCCACCACCTCCTGAGGAGCGTCCCAGACTGGGCGGCCTGGCATATGCA
TCCACTCAAGTTGACCCTCGATATGCTCCTCCTGAGGAGCGTTCTAGAACTGGTGGCTTG
GCATATGCATCAACTCATGTTGACCATCGATATGCACCTTCCATAGTCTCACATGTCCAA
AATGATCCTTATGCTTCTGCAGCTCATGTAGGAAGGGCACCTCTTCTAATGGACCCAGCG
CTAGCTAGGCTTCCTCCCGCAGCTGGTGCATATCACTCAGTAGCTGCTGGGTTGCCACCT
CCAAATGATGCATATCATGCAGCAGCCACTTCAGCCCATCAAACAGACTCTAGGGCTTAT
TATCCTCAAAGTTCAGTTCTTCTTGAGCGTTACAGGGCTGTTCCACAGGTTATGCTTCCA
AATGATCTCCCCCCTGCCCCAGTTAGGGACTACCGAGCAGTTGCAGTGAGAGAGAGTGAA
GTGGCTCCACGAATGGAACTTGTTAATCCATACTATAGCACCAGCCGAGCAATTGCAAGT
GCTTCTGAAGTCCAGCAGAATAATTGGGCTGGCTATGAGAATTTGAGCAGGGCGTACGTT
GATAACCTTCATAGGCCAGTTTCCAGTAGGGCTAATATGCAAAATCTTCCTGTTTCTTCG
CTATATTCCTTTGCTGGTGCTGCCCCAGCATACCGTTGATTGGAGCTTCAAATTCTAGAT
CAGAAGAAGAATCAGACTTCGTTGTTAGCTAATGTGCCGAGTGCATCATGGTCTTGTTTG
CAGGCTTGAACCCCCCTGGTGTGGGTGAGACTGACAATTACTCCTTTGCAGGTGTAAAAC
TTTTCTTAAATTCTTACCTTATCCAAAACTCTACTTGCTTGGTTACTTCCTTTCTGGTGG
ACATTTTACTGGTCAAGTTTCCGTTCAAAGATTCAGGTAGATTTTGCTTATGGTTCTTTG
CGATCGGAATTTAACCAGTCGAAATGGATTGCAAGTATATTTGGTATTTTGGTTGTTGGA
AATGAAATTTCTGTTTGTGCTTCAATGTGTGCCTGTTTACCAACGTAGTGTATCCGATGA
CTCGATCTGGATTTGTAGGAGGTTGATATCCACAGATTTTCTCCCAAGAGTCAATTCTGC
AAGGAAAGCTGCGTTGGATAGCGGGACTTAAAACAGGACAGTTCTAAGCAAAGAACTTGC
ACTTGTTTAGG
>comp1172_c0
TCTCGCCGAGCAAAGACCTGCGCCTTCCAAACCGGCGACCAACCCAGGAAAAGGGTGAAG
AAAAGGAGGCGTCAACAAGACGGAAGCCGCTCCGCTTCGTCTGTTCCGCTTCTCCCATGG
CGACCACGGTGTATCCCCTCTTCTGCCCCCCCGTCGCCTCCCACCGCCTCCTCCCCGCCC
GCGCATCATCCAGCGCTGCGATCCCCCCCGCCATCGCCGACCCCGTTAGGAAGGCGTCTC
CGACGGCCCCTTCCGACGCCAACCTCGTCCAGAGCGTCCTGATCCCCTCCGACAACCCCA
AGCGCCCCTGGTGGGCGCCGATCCTGCTCTCGACGTCCCGGAGGCCGGGATCGGACCCGC
CGCCTGCGGAGTGGGCGCCGGCCTCGCCGGCAGAGAAGAGATCGGACAGCGGGGAGGAGG
CCGTGGCAGGGGAGGGGGCAAGGGGAAGGAAGCGGTCGGCGCTGACGGCTGAGAAGGCGA
GGGTGCTGCGGAGGGAGATGCGGGCGACGGAGACCTGGCACGACGCCATGTACCACTCCG
CCATCGCCTCCCGGCTGGCATCCCCCGACGAGCAGCACTGATCCCCGTCAGCCGGTGGCT
CAGACGTGCTCCGGTGAACTCGCCTCCCTCTTCCTTGTAAAATATACATATATGCGCCTA
GAATTACCTAATAAGGATCGATATGGATTTGGATCTGGGGCTCCAGCGGTATGGAGTATG
GTGATCCCCTGTACAAACGGATGCTTCTATGATGTAGATTTTCCAATGTCAAGGTGATCT
TATGGATCAGAGCGGCATGTGATTACCCGGCCATGGTGTTGCCGTTTCTGCCGATCTGTG
ATCGATTTCTTTTGAGCCAATCCTTGCTTCTGCCATCTTCGACTTGCAGTTGGGTTGTTT
CTTTCTCCATGTTTCGATTTTCTTGAGCTGGAACTGAAGATTTCGATTTTTACACGGATG
>comp1173_c0
CTTGCTTTAGTGATGCTTCCAAACAGAATTGGCAAATACTGCTGGCGGTTTATTATAGCC
CACCTGAGTTAGCCGGCCGCTGTTGTACCCTAGAATGTGTCAGCCAAATTGACAACCTAA
CCTTCAAAGAACCGAGCAAGATGAAAACATGGTCATCACATAAATACATCTACCGCCGGC
AGGAACAAACCAGAGATAATCCTCGGCACCAGAATTCAGCTGCAATGATCCAAAGATCTC
TGCACAAATGTTTCCTTTTTTAAGGGTTCATAGTTCATACTCAGACATCTAAGGGAAAGC
CAAGTATCATAACCTAATGAACAGCCTCTTAGGCAAACATAACCTCAGAAGAAACTCAGC
ATGTAAACCACCTCCATACTACACGGTAATGCTGCCTAGGCGTCCAAGTCGAAGGATAGA
GGATGGAAGCAAAGTTCACTGATAAAGAACTAATCCTTTGTGGACTTGTTAATGAGGGAT
TTGTGGATGTGAGGAATCACACCACCTCCAGCTATAGTTCCTTTAATGAGAGTGTCAAGC
TCCTCGTCGCCACGGATTGCAAGTTGCAAATGCCTTGGGGTGATACGCTTCACCTTCAGA
TCCTTGCTTGCATTGCCAGCCAACTCCAACACTTCTGCAGTCAGGTACTCGAGGATTGCT
GCCGAGTACACAGCAGCTGTAGCTCCCACTCTTCCATTTGCAGCAACACGGGACTTCAGC
ATGCGATGGATACGACCCACAGGAAACTGGAGGCCAGCTCGGGAGGAGCGGGAGACGGGC
TTCTTCTTGTCCTTGTCCTTGCTAGCGGGGGTCTTGCCGGTCAGCAGGCCCTTCGCCCCT
TTCCCCGACATCTTCCTCTCCTTGTCCTTCCACCTCCCCTTCCAACACGCCGCAGAAGAA
GATTTTCCCCGCCCGGAGGCGGTAGCGATAGATCGGATATGACGGGTCACACAGAAGAGA
GAGGGAGAACAGCTGAGTAGAGAGAGAGAGAGAGGTGCGATGTGAAGGGGGGAAGCAGAG
GAAGAGGGAGGGCTGCTTTAATTACACGGAGGCGGGG
>comp1174_c0
GAGAGAGACACACACACACACACACGCAGAGGAGAGATGGAAGAGGGGCTGCTCCTTCCG
CCGTCGCCGGGGAGAGGCAGGAGGGCGTGGGGGGAATGGAGAGGCGCCTGCGGCGGAGGC
CAGGGGATGAGGGAGGAGGCAGGGCGGCTGGGGCGGCTGGCGGCGCCCATGGCGGCGGTG
ACGGTGGCGCAGTACTCGGTGCAGGTGGTGTCGACGATGATGGTGGGACACCTGGGGGAG
CTCGCCCTCTCCGGCGCCGCCATCGCCACCTCCCTCTGCGGCGTCACCGGCTTCAGCCTC
CTGCTAGGAATGGCAAGTGGGCTGGACACTCTGTGCGGGCAAGCCTTTGGGGCACAACAG
TACAAGAAGCTAGGGAGCCACACATACAAAGCAATACTCACCCTCCTGTTGGTTTGCATA
CCCATCTCTTTCCTATGGGCTTCCATGGGCAAGATCCTCTCTTTGATTGGGCAAGACCCC
CTTATCTCTCAGGAAGCAGGGAAATATGCAGCATGGATGATCCCCAGCTTGTTTGCTTAT
GCCACCTGCCAGGCACTGGCGAAGTTTCTCCAGGCTCAGAGCCTCACCTTTCCCCTGGTG
CTGGGCTCCATTTTGACACTCTGCTTGCATGTCCCTCTGTGTTGGGCCCTTGTTTTCAAG
TCTGGGTTGGGCAATGCAGGAGCTGCACTGGCGATTGGTATATCATATTGGCTAAACGTG
CTGATACTTGCACTTTATGTTTACTATTCACCATCTTGTAAGGCAACCCGTGTGCCATTA
ACCAGAGAAGCCTTACAAAATGTTAATGAGTTTCTCCGGCTTGCACTTTCATCTGCAGTA
ATGATATGTCTTGAATGGTGGTCATTCGAGTTGCTCGTCTTGATGTCTGGACTTCTACCT
AATCCACAACTTGAGACATCAGTGCTTTCCATATGCCTCATCACCATATCAACATTGTAT
GCTGTTCCATATGGGATTGGTGCTGCTGCAAGTACGAGGGTGTCTAATGAGCTGGGAGCT
GGAAACCCACAAGGAGCTCAGACATCTGTGCGCGTTGCAATGCTTGTCTCAATAACGGAG
TCTGCCATTGTGAGCCTATCCCTTTTTATCATGCGGAAGTTTTGGGGTTGTGCTTACAGC
AGTGCGGACGAAGTTGTAAGTTATGTCACGAAAATGGCTCCATTGGTTTGCATATCAATT
ATCCTGGACAGCTTACAAGGAGTACTCTCAGGTATTGCCAGAGGCTGTGGATGGCAGCAC
GTTGGTGCTTGTGTTAACCTCGGAGCTTTCTATCTGTTTGGCATTCCAGTTGCAGTAGTA
CTAGGATTTTACCTGCATTTACAAGGAAGAGGCCTTTGGATTGGAATCATGTGCGGCGCT
GCCGTGCAGAATACCCTTCTTCTTCTCATCACATGTTTCACAAATTGGCAACAGCAGACA
AACAAGGCAAGGGAACGAGTATTTGGGGAAAGATCCCTTTTGGAGGATGCATTAAAGTGA
CTACAAAGTAGAGTACATGGGTACAGTTTTGTTTGGTCATTCTTCATTTAGTGATAGTAA
AAACACCTCTACCTTAAATGTGACCTAGTGATATTATATGCAGTCTACTGGTATTCACAG
ACGAACCATCTGGTATAGAATGTGTTTCTCTACCCTGGCTTTTCCTATGCCAAGTTTCTC
TATGTAACATAATTATGCTCCTTGCAAGATGCCTCCATCGGTTGGTTCTTATTGTCATAA
TCCTGTTCCCTCTTTTTTATGTTTTAAGTTATGCTTACATGCCACTTTTTTGATGTTCAA
TCTAATTCGTCTGAATGGTATTATTTAGAGTGATGATTTGATACAAGGGCCC
>comp1175_c0
CTCTCTCAAGAGGAAGTCGTCGTCTTTTTTGCCGGCTGTCCAAAGAAGCTTCCTTTCTCT
CTACCCTCTTCTCCTCTCTTTCCTTCCTCCTTCTTCCTCCTCTCCTCCGCGGCTCCGCTC
CAACCCCCCCTCCGCGTCCCCCTTTGAGAAGGTCAATTATACGGGAGAGAGAGGGGACTA
CATAGAGAGAGAGGAGAGGAGGACAGGGAAGAGAGGAACGATTCCAAACAGCAGCGTTCC
CCCGGATCTGATCCCTCTCCTTGTTCCTCCCTCGCCGTTGCCGAGTCGGGATGATGAGCT
CGGGGGACGGTGGCGGGGCCGCCTCGACGTCGGGAGCAAACGGATCGGCCGACGCGGGGG
CGCCCAGGAGGAATTCCAAGAGGCCCAAGTACTCTAGGTTTACCCAGCAAGAGCTTCCAG
CTTGCAAGCCGATTTTGACCCCCCAATGGGTGATCTCAGCATTTGCTCTTGTGAGCATCG
TCTTCGTCCCCATCGGTGTGGCCTCCCTACTTGCTTCCCGTGATGTCGTTGAGATTGTTG
ACCGTTATGAGACTGATTGTGTGCCTGCAAACATGACTAGTGACAAAGTCGGGTTCATAC
AGAATCCGGACATCAGCAAACTATGCAACAGAACACTCACTGTGCCCAAGCATATGAATC
AGCCTATCTATGTATACTATCAGCTTGATAATTTCTACCAAAACCATCGCAGGTATGTGA
AGAGCCGTAATGACAACCAGTTGCGGGATAGTAAAAAAGCAAATGAAACTAGCGGATGTG
ATCCTGAGGATACATCAGGAAATGGACCTATTGTTCCTTGTGGTCTCATAGCATGGAGTT
TGTTCAATGACACCTATAATTTCAACATCAACAACAGGCCCCTGGCAATAAACAAGAAGG
AAATCTCCTGGAAGAGTGACAGGGACCACAAGTTTGGAAAGGATGTCTATCCTAAGAACT
TCCAAAATGGAAATGTGACTGGCGGTGCAAAACTTAATTCAAGTATACCTTTAAGCGAGC
AGGAGGACCTCATAGTATGGATGCGAACCGCGGCACTTCCAACATTTAGGAAATTGTATG
GAAAAATTGAGGTTGATCTTGAAGCAAATCAGACTATAACAGTGACAATAGAGAACAACT
ATAATACTTACAGCTTTGGTGGTAAGAAGAAGTTGGTGCTTTCAACAGCAAGCTGGCTTG
GAGGAAAGAACGACTTCCTTGGCATTGCGTATCTTACAGTTGGTGGATTATGCTTCTTTC
TGGCAATGGCTTTCACTGTTATCTACCTGGTAAAGCCAAGGAAGCTTGGAGATCCATCAT
ATTTGTCGTGGAACAGAAATCCCGGCGGTCACTAGTGATGTAAAGGCTTTGTTTGAGGTT
TGGATGTTGTCTTGTCTACCTGGCGTATCGAGCTCCTCTAATGCAAGAGATCCTCACCGC
CTGTGTATCATACTTCACGTCAAGTTTATCAGAACATTTTTTCTTTTTGGGTTTCCTTGG
ATGTGTTTAGAGACTTTGTAGAATGAATGTATTGTGTACTTTAATTGCCCATTCTATAAC
ACCAAAAGGATAATTTTCTAACAGGAACTTCTTGTTGAATGATAATACACTTTGTAGAAT
GAATGTATTGTGTACTTTAATTGCCCATTCTATAACACCAAAAGGATAATTTTCTAACAG
GAACTTCTTGTTGAATGATAATAC
>comp1176_c0
GGAGAGAGAGAGAGAGAGAGATGTCTTCCGCCTTCGACACCTTCAGCAACGACGGGGAGG
AGGGGCCAACGCGGGGGTCCTCCACGCGTCCCTTCGACGACGACGGCTACCTCGGCTACG
ACCCCCGCCTTCCCTCCCAGCGCTTCGAGGGCTATGCCGGCTTCGCCGCCGACGAGGACG
GCAAGGACTTCCTCGGCGGGATCCCCTCCGACGAGCCCTCTCTGGGATTCCCCTCTGACG
GCGGCCACGGCGGGCTAGGCCACGGGGACGATGCGCTCGACCCCGCCCTCCATGACGGGA
GCAGCATCCCGCCGTCCCCCGAGAACTACGGGTTCCGATCCGATCCGGATCCGGAGTTCT
CCTCCGCGTCCTCCCCGTTCGTGCTGCCGGAGGCAAACGGGAAGGTGCACGTGGAGGTAG
ACGATGAAGGGATCTTCGCGTCCGATGGGTCGATCCTCCCGCCGCCGACCGAGATGCAGC
CCGAGGAAGGGTTCGTCCTCCGAGAATGGCGCCGACAAAATGCTATTCATCTCGAGGAAA
AGGAGAAAAAGGAAAAGGAGCTGAGAAACCAAATCATTGATGAAGCTGAGGATTACAAGA
AAGCTTTCTATGAGAAAACAAAAATAAACTGCGAAACAAATAAAACTCAGAACAGAGAAA
GGGAAAAGCTATTTCTTGCGAATCAGGAGAAGTTCCATGCTAGTGCAGATAAACAGTATT
GGAAAGCAATTGCAGAGCTCGTCCCACATGAGATACCTAACATCGAGAAGAAGAGAGGAA
AGAAAGACGCGGAGAGAAAACCATCAATCACCGTTGTTCAGGGACCCAAGCCAGGAAAGC
CCACAGACCTTGCTAGGATGCGACAGATATTAATAAAGCTGAAACACACGCCACCACCCC
ACATGAAACCTCCACCACCACCTGCTCCCGCTAAAGATGGTGCTACTGCTACCGCCGCCG
CCCCTGGAGCCAAACCAGCAACAACTGCCAAGGAACCTACTGCTAACGGTTCTGTGACAA
CAAAGGAAGCACCCGCTGCACCACCTGAGGGCCTGATAGCTGCTGCTGCTGCTCAGCCTG
TCTCGGCTTAAAATGCCACTTGTTTTAGGTGGCCTGTTCTATGCCACCTGCTAGTTGTAA
TAATACTTGTCGGTTCTTTATGGTCCCTTTTAGCATTGGATTCCACTTGGTCGAAGTCGA
TGCCTCATATTTTTACTCTTGTAGAAAGTGTTTTATCTGAGAATTCATCTGATATTTGCG
GATTCTTTATATTACGAGTAATCAATTGAGTATAGAGTCTCATGGAATCTAATTGTTGGC
ATTAAATGGTGGATCTCTTTGTAAGAGGACAAATTAAGGCCTCTGGGTAGCATTTTCTGA
TCGTTTTGGCAGATTTTCTTCAAAAAAAA
>comp1177_c0
CATGACCAAAATAATTGGGCAAGCCCTTGTCCTCCGTCAATGTGTACTGGCAGAGCATAT
TCCTTCAAAACACATCCAAAATCCCACTGACAACAGAAATAATGAAACATGATATTGCAA
ATTAAGGAATCTACACTACCCAAGGCAACCATATTCACAATAGAAAACGATCTCCTGAGC
TCTCAGCTTTCTTTCTGTTGTTTGACACCAAAGCTAAAGATGCACCTTGTTAGGTTTCTT
TTTTGTGTTGCCAGAGAGAAGCAGATCTGTTCACCACAGAAGCGGATAAGACCAAGATCT
AAACATGGATCACACTGTTTCCTGTGTCGTTTTCCTGCCCAAGCCCAAGGATCACATCTA
ACGTACAAATGCTCACATTCATTTAGCAGAACACCAAAGCCAACCATACAGACTGGTGAC
AGGAGTACTTAGTCTGAAAGAATATAATGAGGTAAATTTACTGATCAATGCTCTGCAGAA
AAAATCCTATCTCATCAGATCCAAGAAGACAAACCCATTCCATAAACTATGCAACAGCAC
TGAAGGCAAGAGGTTTCTTGTTCTTGCAAAAACTGAACCCATGACAACCCCAAGAAATAC
AAGTGGCAACAACCTCTGCACATTAAAATGCGCCAAGGCAAATGCCAGAGCGCTCACAAC
AATGGCCCATCGTAGAGGCATGTACCTGGTCAAGGAAGGGAGGAGAAAGCCCCTAAACAC
GATCTCTTCCCATACCGGGGCACAAACAGAAACAACCACAGCATACAGAACCATAGCAAC
AGGATCACGGGCCAATATCGACTGCTCCACACTGGAGACCCCGACTGGCGGGGCAGGAAT
CATCGGAATCAGGTCAATGTTGAGCTGTGATAAACGATTAACCAGTGGGAACATGAGGCA
CCCCAAAGCTACATCAAACTGCCAATTTCCTTTCAGGCTGAAATGGAACCAGCCAGATGG
CAGGGGCCGGAACCGAGCAAGACAGCGATGGAGGATAGCAATACCAGCAAGGCCTTCCAC
TATGTCAGTCAGAAGGCTGTATAACGCTTGACCCCTGTATGTTAAAGATTCCTTGCTGAA
GCCAGCTGCATGGGCCAGGAAAGGAACTATCCACGATCCTATGAACCAGAAGGACGTAAT
CCAAAGGAGCACAACCTGAATAATGGTTTCTGCCGTCCATGGTACTCTCCAGGGTTTCCC
ATCTGACCTGAAGAACTTATCTAGCACCTTTTGAATCTTTGAAATCCAATGAACATCGTT
ACTGCTAACTTGTTGCTCTGACTCGACATTGCGCAATCCTTCATTTTGCTTTTCCACAAA
CTTGAAGCTGTTGGCACTGCGAGAAGACTCCTCTTCTTCTTCTCCTTCGTCTTCTGCATG
CTTAAAGCATGCCACATGAACTAATTTCCACTTCTTATTGGCAGATTTCCAACGCAAAAC
TGATGGCTGTAAGCGTTGTGAGCTACGGCCGACCAGACCGACGCAGTTCGCTCTTCTCCA
GACAGGAAACTTCACATTAACCCCAGACGAAAGGGTCAACAGGGGACGCTGTGCAGAGCA
GTGGCAGGAACCGGCCATCGGAAGAACAGCACTGTCTCCACCCCAACCCCCAGTGTACCA
AATATAAAACCCTAAGCAACTGTTCCCACAGTGCAGTGTGAGGATCCTAATCCGCCATTT
GTGCCTCTGTGCCATGGATGATACGACCGATGGGATCTACGCTGCCGCTCCATCTCCGTT
GTGGATCGTCAGAGAAGGGATTGCTGCCGCCCCTTCCCCCTCTGTGGATGGGGGAGAAGA
GAGAGAGACCAAGGCCGCCGGAAGACTGGATTTTTTTTTTTATTTCTTTCCCCTCTCCGT
CGAG
>comp1177_c1
CTGACCGACCACCTAAACATACACCCAGAGCACACACAGAAGCCAAACTCAAGACATCTG
ACAGACCCCCTAAACATACACCCAGAGAAAAAAGGTGCCACAGCAGAAGATAGTACTACC
CAAAAAAGATCATACAGAGCATTTTGTACCAGGCAACACTAATAAAAGAATCGACTTAGC
TTTCCATTGTCAAAAACAAAAAAAGGGAAAAAGAAGAGGAGAACAAATACAATGCAACCA
AGGGCAGAGGAGTTCTGTTGTTCAGAGTGCTTTTTCTTTCTTTTTTTCCTTTTTGCAACA
ACTATGTACGCTTTAAACAAGTCTGCTGCGCAAATCTATCGTGGAAAACTGCTCGCACCG
TCTGCACTAACTGCCTACTCGCTAAGGTTGCAGTTCTTCACATAAGGATGATCGTACTTT
ATGTACTTGCTCCAAAATGATCTGTACTTCATCATTGCTATCTCCAACCATGGTTTCATG
TTCCCGTTGTAGTGGACAACAGCAGCATTTTCTATCTCTGAACGATCAATGCTTGGGTTA
TAGCCCAATCCAAGCACATGCCATTGCTTGTCAAGCGGGTGCGTCAGCTTGTAGAACGTT
AGCAGCCCAGGAGGCAGTGTTCCAAGTTTCCATAGCACCCTATCTTCATTCATATTTTGC
CATTTGTGGTAAATCCCGGTTATATCCTTCTTCTTCCACTCCTTCAGATCAAAAACATTC
ATCCCATATGCCCAGCCACATGCATTTGGATCAAAATTTCTGGCTATATGTGGGTTGGAG
AAATTAAGGTACTTATCAAAACGGTGGAAACTCTCACCACAGGTCTCCACTGCACCATTC
ACCTTACCCTTGAGATCTACAGACCATAAACCAGTCAAATCCTTCTGCACAACAATATCA
TCGTCAAGAAACAAGATCTTGTCTAATTTTGGATAAACTTGTGGCAGATAGAATCTCAGA
TGGTTCAGCATTGACAGGTATTTGGGGTTCCGGTATTTGAGATTAGAGGCACCAGCTGAT
ATAGTAGTGGGATGATCAGCCTTAAAATAATACTCTTTCATGGCAGCAGATTCAAGCTGA
CGCAAAACTGGGCAATATGAAGAGTTGAGCCACTTGAAGTCATCCACATTTTCAACATGT
ATGGTAGCCTTTCCAGGTGGGTTCAACAGGAACCACATGTTCATGGCTCCGAAGTTCAAT
TTATCGGTAACAAGGTGGAAAACATGCTTCTCTGGCTCCTTGGCATTTGTGATGGTTGAG
TTGACAACAACAGAGGCGGCCAATACGTTGTCAGAAAAGAGAGCATAGTGATAAAGATTT
GGATCTTCCAAATTCTCACTCCTAGGGAATTTTCTATTTTCTGGAGGGAGTCGGTAATAG
TCTATGGTTAAGCGCAAAGACAAGCAGTGGATACCATTAGGAATCGTCTTTGCAGCCAAC
TGGCTTAGAAATGTACTTTGCTTCTTCAAGCCCCTAACCTGCTCATCTGCTGATTGCAGC
ATTGCCCTCAGCTTCTGGGTTACTGCCTTACAATCATAAAGCTGTTCTCTAGATTTTGAC
AGCACTTGGCCCATGGCTCTGATTTTTTCAGGGGCACTGTGATGAAGATCAGAATCAGAG
TTGGCATCTCCCAATGTACGCTGACTTTCCTTGAGCCGAGCCATTAATTCCTGGAACAAG
TCAAGCTTATTCTTTGACTTTGCAATAATTGAGTAGACCCTGGCCATGATCATTTGATCT
CGCATCAGGCGTACAGTTGTATCGGAATTCTCATTTTCATTATCTCGTCGCCAAATACTG
TACTTTCCCAGAACTGCAGAGTCCACAGCTTTTGATCGCTCAATGGCTGCATTTTCAAGT
TTAACTGTTGCTTCATCATCCTGTTGGACCAATTCCATTGCCCTCTTTTCACGCCTCTTC
TCCCTCAATTGCCTCCGGGCCATCTTTGTTTGTGAATCAGGTTGAAAACTTCCTGTATCA
TCTTTTAGTCCTTTGTCCTCTTTCAGCAAATGGTCAACTGTAGCAGCATTGGACTGTTTG
GCTTGAGGGACCTCATGTTCAATGTCTGAACCTGTCTGCTTTGGCTTCTCTGAAATGGTG
GAATTAATTTTCCTATGATGATCCACACCATCAACTATCCATGAAGATGATAAATAATTT
TTTCTTAGGTAATCAAGACTCCATGGGCCCATGTCCTCTTTGGCAGCATTAATAGCATCT
ATCACCTCTTTGGTGAAAAAAGATTTCATATGTTGCATGGCCAATTGCTCTCTCCAATCA
ATCGGTTTACTTGACAAGTTTGAGGCATCTGTTTCATCATTTATAATTGGAGTTTGGATA
ATCCGTGATGCCAGAAAAACTAAGGGTGTGATGACACACAGGAAAAGAAAAAGGGCAACA
GGAGAGCGAAAGCTGCTGCTGCCTCTATTTCTTTGAGAGCCAGTGCTACCGCTGATGATA
CTCCGTTTTGAAGGCATGATCCTTCAGTTCAAGCTCCACGGCGGGAACCACCGCCGCCGC
CGGCAGGCGAGGCCACCGGAGAGAGATTCGACGACCGGGCGGCTTCCTGAAGCAGATTCT
CCCCCCCCCCCCACCGGCGGCGAGGGGCGCGCGCGTCGCCGGCTCCGGGTTCTTCTCGCT
TCCCACTCTGGCGCTGG
>comp1178_c0
GGCGGTGCTTGTGCCGGGGAGGTCCGAAGCCCCAGAAAGAGAGAGACAGGGAGAGAGAGA
GATGGCGGAGGAGGAGGTGCTGAGGAATAGGAAGGTGGTGCTGCGGCATTACGTAACGGG
GTTCCCCAAGGAGAGCGACATGGAGGTGGTGACCACGGAGGCCATCCCCCTGAAGGTCCC
CGAGGGCTCCTCCGGCATCCTGGTGAAGAACCTCTATCTCTCCTGCGACCCGTACATGCG
CGGCCGCATGTCCAAGCACGAAGACGGCAGCTACGTCCCTGACTTCGTTCCCGGCTCGCC
GATCATTGGCTATGGTGTGACAAGGGTCGTAGATTCAAAGAATCCAAACTTTGTTAAAGG
AGATCTTGTTTGGGGGATGACTGGATGGGAGGAGTACAGCCTCATACAAGACCCTGAGTC
CTTTTTCAAGATCAAGTACACCGATCTTCCCCTTTCTTACTACACTGGACTTCTAGGCAT
GCCAGGTTTTACAGCTTATGTTGGATTCCATGAAGTCTGCTCCCCTAAACGAGGGGAATA
TGTGTTTATATCAGCTGCATCAGGTGCAGTTGGACAGCTTGTGGGACAGTTTGCTAAGCT
AATGGGTTGTTATGTAGTAGGGAGTGCTGGCTCTGATGAGAAGGTCGAGCTATTGAAGAG
TAAGTTGGGATTTGATGAGGCATTTAACTATAAAAAGGAGCCTGACTTGAGTGTTGCTCT
GAAAAGGTACTTTCCCGAAGGCATCGACATATACTTTGAGAACGTAGGCGGTGCCATGCT
CGACGCAGTTCTTCTGAACATGAGGCTCCATGGGCGCATTGCAGTTTGTGGGATGATCTC
TCAGTACAACCTGGAGAAACCCGAAGGTGTTCACAACCTGCTCTGTCTCATCAGCAGGCG
CATCCGAATGGAGGGATATGTGATAGTTGATCACTATAACAAGTACATGGAATACGAGGA
CAAGGTGGCGCAGTACATCAGAGAAGGGAAGATTGTGTATGTGGAAGACGTTGCCCAAGG
ACTTGAGAATGCCCCAGCAGCTCTCATAGGTCTCTTCACTGGCCGCAACGTTGGGAAGCA
GCTTGTTCTAGTTTCTCCTGAGTAGAGTTCTGCAATGTCAAATGGGATGTTTGTGTTTGT
GAACTTTTAATCTTATACTTTGTTATCTATATGCTACTGTACGAAAAGGGTTGGAAATAA
TGTTTCCGTTTCATCTGTCCATAGAGAATATAAAATGCCAGATTATCTCCTTAGATTCCA
GCCTTTTATTCTTTTTTCTTAAATGTTTTTAGCCATAATGATGAGAAGGTGATTATGTAT
AATTCATTACCATTTCATGATCTAACCC
>comp1179_c0
AAGCATTTCATCAGCCTCATCCAACACAAACATCCTAATGCTGTTAGGACGGAGGTACTG
TCTTCGCAGCATATCAAAGACACGACCAGGAGTACCCACGACAACGTGAACTCCACTTGA
CAAAATGCGCTGGTCCTCACGAACACTAGTTCCACCAACGCAAGCATGAACTTTTACACC
TAGGTAGTCACCAAGTGCTCTCATGACCTTCTCAATCTGTTGGGCAAGTTCGCGAGTGGG
TGCAAGAACCAACGCCTGGCACTCCACCAATCCATAATCAATCTGCTGCAAAATTCCAGA
ACAAAACGTTGCAGTTTTTCCTGTCCCAGACTGTGCCTGCTGAATAACATCCAATCCCTT
GAAGAAGGGCACAATTCCCCTTTGCTGTATAGCAGAGGGCTTCTCAAAACCATAGGCATA
AATGCCTCTCAATAGATTCTCCTGCAAACCCATAGAGTCAAAGCTCTCGTAAACCTCATC
ATATGACGTAAAGAATTCCTGTCCCTCTTCTGTAATCTCTTTCATTTTGGCATCAAATTG
ACGCTCATCAAACTGAGAACCTTCCGGTGCCGATGCAGCAGCCATGGTTGCAAAACAGTA
AAACTAGAAACTAACAATGTCAACGTAACGAACGGGGATAGAGAATCCCAAGGAGCAATG
GCGGTGGCGGCGAGGCAGCGAGCGGCAGAGAACAGCAGGGGGAGGAGCCGCCACTTTCCG
TTCCTTGGTAATTAGGGTTGAGGTCCGG
>comp117_c0
CAACGGCCATTCTGTGTGATACATACATGTAAGCATACCTCCATGCTGAAGACAAGAAGA
CGACAACAGTCCCCCATCATTGCAAGGTTCAGTTACCGTGGAGGCACTCAGTACTTCAGA
CTTGAGCAAAAGAAAGCGGAGCATTACTGACTAAGCAAGAGATCTACATCCGATACATAA
ACAGAAGTGCTAGTTGCAAACAGGAGGTAAATACATGTAAAAGATACACAACACATAGTC
TAGATGGAGACTAGCCTCCAGCCCCTCCAGGGAGCATGAAACAGCATACATAAATTAAAG
GAACGGTATGATTTCTTGTAGGTAAAGTGCAACAGATTACAGATCTTCCCTGTTGAGACT
ACAGACATCACTACACGTTATTTATAGACTGCTCTCGCTTTCATCAAGCCATTTAAGAAA
CGCCCAACAACTTCTTTATATCTTTCTCAATGCTCAGCGGGGCGGTGGTCGGGGCATAGC
GATCCACAACATTGCCTTCTTTATCGACCAAGAACTTTGAGAAGTTCCATTTGATGCTAT
CTCCAAAAAGCCCACCTTTGCTGGACTTCAAGAATTTGTAGACGGGAGCAGTATTTGCTC
CATTGACGTCAACCTTGTCAAAGATAGGATACTCAGCCTTGAATCGGGTGCAAGCAAACT
CCAAGATCTCCTCGTTGGAACCTGGCTCTTGCCCCCCAAACTGATTGCATGGAAAAGCCA
ATATCTCAAAATCTTTTTCCTTGTATTTCTCATAAAGCTGAGCCAGCTCTGTGTAATTTG
AGTTGGTCAAACCACATTGTGATGCAACATTGACAATCAATAGCACCTTCCCCTTATAAG
TGCTAAGATCCAGATCATTTCCCCTGGCATCCTTTACGGTGAAATCGTGCACCGATTTGG
GGGCTTCGCTCGACGGGGCAGCCATCTCGGAGAGGGACCTCGCCGTACAGATCAGACGCT
GGAGATGGAGCAGATCATGAAGAAGAAGAAGACGAGGGGAGCCATGTCCGGGATAGTGCA
CAAGA
>comp1180_c0
CTGAAGACATTCCTTCTGGACAAGAGAGAATTAATGCGTCCTCCCTACACTGACCCACAA
AGCGTTCCACATCTCTTAAACGATTTGCTAGACTATGGACCAAATCATCAGCAATAACGA
TGAAATCAATGACAATATAAATATATATGAACCGCAAGGACACATCAGTATCCTCATCCC
TTGTGTCACACTTTCTCCAGTGGATTAGCTGCTGGGTACGTCCCAATTCCACCCAAAAAA
TTTGTTATTCGTGTGTCATATATGCCCTCATATGATGTAATCAAATGGACATGTATACAA
GGAAAAAGAGAAGAAACGGGAGAAGACAAAGGGAAAGCTGCTCCGTGTAATCGTTGGTTC
GTATCAAGTCATGACACGATGTTAGTCCCCATTAGGCTTCCTCACTTCCACATCTCGGTG
TCGCAGGGGGAGCACCCCTCCTGCGCGATGTCGCTGATCTGGACGCCCGAGTCGTAGACG
ACCCCGGCCTTCCAGTCCGCCGGCAGCACCTCCTTCTGCGCCCACACCCACTTCCCGTCG
TACCCGGCCGTCACCACCATGCGGAACTGCAGGGCCCCCGGGGGGACCCTACTGGTGCTC
CACACGGCGCCGTAGTCACGGGTCATGAACCGCCAATTGGACAAGCCCACCTGAGCGACG
TCGACGCCGACGATGTCGGTCTGGCCGCCCTGGTACAGGAATTTGACCGCCAGGTAGTAA
GGCTTCTGGCTGCTCTCTTCCACTCGGAGGGACAAGTTTTGGTTTTTGTACTCGCATGGT
ATCCTGCATCACGTTTCCAAGGACCCAAACCCAAGACCATCAACTAGCTTATTAGATTCT
GCACAAGTATGGCGAGATAAATGCCATCCGAAGCTTTCCAGTACTGAGAGTAGCACTTTC
AGATGATCTATGCGGTTCTGCTTTCGATGGCAGTTGATCAGGAGAAGCGGGTAATTAGTG
CTTACCTTTTGTACTCCACGTCTGCGATCCCCAGGTTATTGAGCTGTTGCCCCATCCCCG
GCTTGGCCATCCCCATGAAGGCCGGGAGGGACAGCACGAAGTCCGTCGAATTGCTCTTGT
TTAGGTCCGTCACGACCACCTTCACCCCGGCGCCGGAGCAGATAGCCCTGTTCTTGCACC
TAATCTGGAAGCACCCTCCGCAGCCGACACCGTTTCTGAACACGGAAGACGTCGCAGCAG
CGAGATACCCCCCGTTGAAGCCGGTGGCGAGGGAGCCATACCCACAAGCCCCACCTGCGC
ATGCGCGCCCCCAAGATGAACCAATTACAAAGCGAGCACAGCCATCGGTAAACAATATTG
AAATCGCAGACCGCATATCGTGTGAACCACGCTGGGAAACAGCAGGGCTGCATATATACC
TGTGAGGGCAGATGGACTAGCGAAGTACCCGGCCTTGGACTGGTGCACGCACCTGTCACA
TGCAGATGCGAAGGGGACGAGAAGGCAGGACAGGAGGAGGAAGACACGAACAGCCATGGG
TAGTCTTCCCCGCTTGTGACGAAGAACACGAAAGGAAGAGCTCTCGGTGTTATATAGGTC
CTCCCCGCTTGTGACGAAGAACTGG
>comp1181_c0
CTTTCATGTAACCAATTTTATATGAAACCAAACAACCCTCACTGAAAAACCATTGTGGGG
AATCAACAAAGGAAGTCCCATATCTATCCATATCTATAAAACGTAAAAATATCTATTTAT
AAAGCTTTGGGGTAGAAATCTTTTAAGAAGACGTGAGCTTCCAATTGAGATGAGCAGAAA
TGGACAAAGACTAACGTCTCTCTCTCTCTCTCTCGGGCTCACATAGGGGAACTTCCATGC
TGCATAGTGACAGGTATTTTGGGGATCTTAACTGATAAATCAAGAAAACATCAACAAAGA
CAATGAAAGTACCCACTTTCTGAAAGATACATCAAGAAAGTTGAACGCCCAATAATTATC
CTCTTCCATTCGAATTGCAGCATGCAGTATGCAGTTGAAGGATTCTCCGGTGCCTACGCG
ACAAGGTTCCAAGATTTCCCAGATGCCTGTAGGAATACAAGGCAATGTTCCCACGTCCTA
GTCTGCGTCCATTTCCTCTAAGGCTGCTTTGGCAGCTTCCTTCGCCTGTTCCAAGAGATC
ATCTGGTACCTTCTGATGTTGGCGGTTCGACTCTTCACAAACCCAGCTCATTTCCAACTC
AAATGCTTTATCCTTTGCCTCATCGTGTACACCATATATTATTTTAGCAACTTCAATAAC
CCCTTCCCGACAAGTTAACTCAGATAGCTTCAGCTTCTCAATCTCCGTTTTTGCAGCCTG
CCTCCCCTTCCCAATCGCAGCCCCAAAGTACATATGTGAAACACCAGAAGGTTCAACCAT
GTATAACTGTGGTCCATCCCTGTCATAACCACCAAGAATAACACCACAACCAAAGGGTCT
TAGCCACCAATAGAGAGTGCATAAGTGAACATAGCTAGCAACACGTTCTGCAAGTTCTTT
CACAGGTACGGGTTCGCCATAAACCCTTTCATAGTTTGTTGCCTCAGACTTGGCCCGTGT
AACAATCTGCCTACCATCTGCTGCAAGTCCAGCAATAGCCATGCCGGAGTGGCGGTGCAC
AGAATGGATCCTTCTGTTGGACCCCGCCAGCATCATCTTAGACGAAATCAACTTCTCCAC
TCCCATGACGATCCCATCCTTGCACTTGATGCCGACCACCGTGCCGCTGTTGTCGACGGC
CTTGGCGGCGTACTCGATCTGGAAGAGCCGGCCGTCGGGGGAGAAGGTCGTCACCGACAG
GTCGTACCCCGTCCCGATGCTGCTCATCCTTCTCTCTCTCTCTCTGTGGCAAACACAGAC
ACACAGAGAAGCTAGAGAGAGAAAGGAAGAAATAGAAACCTGTGCGCTTCGCCGAACGGG
GTGAGAGGGAACAGGGCTTCTCACTGTTCGTTTCTCTCTCTAGCTTCTCTGTG
>comp1182_c0
GACAAGGCTACCAGGTTTTCTTCAAGGCTCCAGAAGCTTCAGCCACAGATTAGATGGCCC
GTTCACGGTGATAACATCTCATTCCTAAGTTTAGATGGACCAACAGTTGGACAGAATCTA
CGTAACTTCACAGATAGGAATGCTTAAATGGTATGCAGTGGGACACGATCTGGGGCTTCA
TACCGTGACCTTCGAAGTGAACAAAAACAATGCAAAACAGAGAAACAAAAGACGTTCACA
CGGCCAGACTCATACACGTCTATGTCTCTGTCTCAAAACGCCATAACATAAATGCGGTGG
ACAACCAACAAAATCCTACACCAGAAATACAGCTGCAACCTCCCAGAGAAACATAGGACA
CCTCAACCACAGGACAAATCAACACATGCAGCACACCGTTTCTGAAGTTACAAAGACCTC
ACAGACCGTATCACTGGGAAAATCTAAAAATGTCATATGAAAACCTTGTTTACAATGGAA
CCAACTCGTCCAAGTAAAATCACTTCGGCAACAGTCAGCTTGACAGTATCCGTCATGTAG
CTCCAAGGTCCTAGATCAGATCGGCCACATTCATTGGCATTTCATCTATTTGAGTGCTGT
AATACTGCTCAATGTCTCGTAAAATTTTGATGTCATCACTTCGCACAAAGTTTATTGCAA
CACCCTTTCTTCCAAAGCGCCCAGACCGACCTATTCTGTGGATGTAAAGCTCTCGGTTAT
TTGGAAGGTCATAATTTATCACCAGCGACACCTGTTGAACATCAAGCCCCCGAGCCCATA
CATCAGTTGTAATCAGAACACGAGTGGTGCCTGACCGGAACTCTCCCATGATTGCATCCC
GTTCTTTTTGAGGCATGTCCCCATGCATAGAAGACACTGTGAAGTTATTACTACGCATCT
TTTCAGTCAACCAATCTACCTTTCTTTTCGTGTTGCAGAAAATAACAGCTTGGGTGATTG
TAAGGGTATCATAAAGATCACATAAGGTGTCAAACTTCCATTCTTCGCGTTCAACAGCAA
CAAAGAATTGTTTGATACCCTCCAATGTCAACTCATCACGCTTGACAAGAATCCGCACAG
GATCAGTCATAAACTTGCCGGTCATCTCCAATATTTCATGGGGTAATGTGGCAGATATCA
GGCAAACCTGAAGGTCGGGCGGAAGATATCTGTAAACATCATATATTTGATCCTTAAAAC
CTCTGCTCAACATCTCATCAGCTTCATCAAGGACTAATAGTTTGATAGCTCTTGTTCGTA
ATGTCCTCCTTTTGATCATGTCACAGACTCTGCCAGGTGTTCCAGATACCACATGAACCC
CATACTCCAATTTCCTTATATCCTCGCCTATACTCTTGCCACCAATACAGGCATGGGCCT
GAATATTTATGTAATCACCAATAGCCAATATTACTTTCTCAGTTTGAGCAGCAAGTTCCC
TTGTTGGAGAGAGAATCAGTGCTTGCACCTCGCGGGAGGCTGTGTCGACCATCTGGCAAA
CAGAGAGGGCGATCATGGAGGTCTTTCCGGTGCCGGACTGGGCCTGGGCGATGACGTCGC
GGCCGCCGACGATAGGCATGACGGCGCGCTGCTGTATGGCGGAGGGCTTGTCAAATCCGT
ACGCGTAGATTCCCCGGAGGAGGTCGTCCCGGATTCCCATCTGGTCAAAGCTGGTGATGG
CCTCCACGCCCGGCGACGTCTCGAACACCAGGTTCGCATCGTCCGGCCGCAGCTGCCCCC
CGCCGTCCCGGTTCCTTGGCGCCGCCACCGCTCCCGACGCCATGGATGCTAAAAGCGTGC
TAATCGGGAGATCCAAGCGGCGGGAATGGGAAGTAAGAAGCGAGCAGAGCAGGGCGCTGC
GCCGCCGAAGGTGGCGAGGCGTGGGTTTGGAGGAGGTCGCCGGAAGTGGGAGCAGCCAAA
TAAAAGACGAAAAAGATATGGGGGTAAGGGGATTT
>comp1183_c0
TCGAGCAACTTGCGATGACAGAGGGCTAGTCAAAAAGTTCAAACAGCAATTAGTTTCTGG
AAGGCATTAAGCCAAATATTATCCCCATTTCTAATCCATTTACTCTATGAACCACTTTAT
AACTTTGGACGCAAGTGTTTTTATTTCAAACGTTTCCTGTGAACAATATTTACCGATACA
AGAGGCCAATTACGAGGTACTAAGATCAGGCAGGTAATTCTATGCCCTAGGAAACATAAC
TAGCTGCTGGTTTGCACGAGGAGACCAAATGCCTTATCTACTGCCCTTCTCGTGAAGGGA
CATCCATTGCAATAGCATCCCTTGCTCATGGTTTGCAATATAGACATACTATACTAATTC
TATACAGTGCGGCTTTCACTTAGCTTCTGATTCCCCCATTCGCATCTTGTCTTCTTCTAT
GTACAAATTTATATGTCCCTTTCATGTGATGGATCATTGCAGAGCAACATTGAACACATT
ATATCACAGCTCCGGTGTATTAGAATATAGATGCTCCCGGTAGCTGCAGCAGCTCCCAAA
GAAGTGCTCTTATGTGAAATTCTTGCCCTACAGACCATCGTAATAGCCACCAAAGGATAT
GTGAGCTCTAGTCATTGGGACTCCTCTGAACACTGAGATCGCCTGGTTTATCCTTGTCGC
TTGCTGCACCACCTGCTTGATGCTCTTCTCATCATTGTAGATCTGGAACTGGAGCTTCTG
GTTCTGCTGCTGCTGCCTCTGCCGCTGGCGCCCGCTGAGTATGAAGATGCAGATGGTGGC
GGCCGCCACGCCCAGCGAGCACAGTGCGCCCACCCCCGTGATCCTCCACCTCCATATGCT
GAACCCGAAGCCCTCCAAGCAACCGCGCTTGTCCTTGCCCTCCGCCCTCGCCGCCTCCCT
CCCTTCTCCCTCCACCTTGCCCTCCTCGCCATGTCCCTGTCCCTCCCCCTTCCCGGGCCC
TTCCTCCCCGCCCTTCCCCTCGAACTCCATCGCCCCCACCACCTCCACCAGCGCCTGCTG
CTTCGCGCTCCTAGACGTGGGGGACCTGGGCGGGGAGTCCAGCTTCATGTCGGCGAATTC
ACCCTCCCCAAGCTTCCTGAAGAACACCTGCGAGATCACCTCCTGGTTCGCCACCATGAC
CGGCGACGCCACCGCCCCGATCTCCCGGACGAAATCCCCATCTGGGTTCTTCTCCGCGGG
GGTCTCCGGCCTCCCCGGGGGCGACGCCGGCGGCCGGAACCCGCCCTTGGGGATGAACCC
CTCCGCGGCGCCGATAAGGACGTGGGGAGGGCTGGGGGGGCAGACGAAGTAGTTCACGTC
GACGAGGCCCTTGGGGGTGAAGCCCGGCGTCCCCCTGGCGAACAAAGCGCTGCCCTTGCT
TTCGTGGTGACCGCTGCCGCCCAGGTCGAGGAAGCCGTCGTCGCTGAGGAACTCCCACTC
GTCCAGGTCCCTCTCCATGGAGGACTTCTCCATGGCGGGGAGCACTGCAGAGGTGGGGGT
CGTTGCGTTGGCGGGGGATCCCTATATAAGAAGCGCTGGGAAGGAAAAAGATGGGATTTT
GAACACTCCACTAGTCACACCGACAGGTTCCAATCGGCCTCGCCATGAAAGCTGTCTTCT
TGCTCATGGAGGGG
>comp1184_c0
CTCCACACGTGCAGTTACAGGAACCGGAGTCGAAATACTCTTATTATATATACCTGATCA
CATATTATAAAATTGGTCTTGTCAAAAAGTGTCGATCGACTTAATTTGGCACGGTGAACC
GGTCCACCCTGTCGTTGCAGCAAGGGAAAACGACAGCTCACCGCCCCCCAACCTTCCATT
TATTTATTCATTAATGTATACCTGCTGGTACAGGGTACATATGTATCAAGAAATTAACAT
AGGACTCATGGAACCCACATAAAACTCCCCAGCGGCCAAACCCTGCTACTAGGGGCATCC
TTATTTACCTTATAGTAGTGACTGCTACTGTCTTACTAACTGAGGAGCTAGACAAGTACG
CGAAGGAGCCTAACTAGGGATGCATGGTCACCGGCAGGATGATGTTGGCGGGCTCCTCCT
CCTCCGTCGCCTTCATGAACACGACCTCATGTGGACGATCACCCGTGCCAACCTGCAGGA
ACCTCTGACCGTTGACAACGTTCACGACCACGTCTGAGCACCCCCTGCGGCAAATTCTGC
AGGGGCAGGACCGGATCACGTAGCCGCGCCTGGATTTGAATATGGAGAACCTGCTAAAGT
CGAGGTCGCCCAAGGGCGCGGTGCCGCCGGTCCTGACGTACTCTCCGTCCGCCCGCCACA
TGGTGGACTGCAGGCACGGGGTGGGGCGGGGGAACAGCACGTAGTTCCTCACCGACACCC
GGACCACGCCGTTGGCCTCCTCCTCCGGGAAGAACATGAGGGGCTGGCCCCTCTCCACCT
CGCCCTCCAGCTGGGTGACGTACGGGGGGCAGGAGCCGTTCACGCGGGACATCTGGAGCC
CGCCGCCCGTGGGGAAGAAGGGCGGCACCAGCCAGTACTGCACTCCCCGCCGCACCGGGC
TGCCGGTGGAGTCGAGGACGGCGTCTCCGGTTTGGGCTTGGGCTCCGGGGGATGCCAACA
GGAGGAGGGGGAAGAGGAAGAGGACGCGGACTACGGGTCCCATGCTCTGGTTAATTTGGA
GAGAACAACCGATGGGTGTGTCTGGTGACGAGAAAGTGATTCGACTGCTAGTGAGGTCCC
TTGAAGCTGCAGCCTCTCCGGTTTGGGCTTGGGCTCC
>comp1185_c0
CCCGGAGGGAAAAAAAAAGATCCAAAACAGATGCAATGCAACAGAGAGGCATTGTTTCAC
TAAATACACAAAAGAAAGCATTAAGTAGCTTACAAGAAACAATCATATGTCTATGCAGAT
AAAACAGTAATCTGATCAGCATAGAAAAACCTCTCGCTCCCCAGAGAACTAGGCAGGTGA
AACAGCAAACAGAATAATACACTGCAACTGGAAACACTTTCACTCCTTTGACATATATTT
TGCTAAGATGTATGCGTCGTCTACCTTCTGCTCCCCCGGCCCCAATCCGAATGGAATTCC
CAAGAGGACGATCAGCCTCTCAGCCTCCTTGTCGGTTTTAGCAGTGGTGTTTATACATAC
ATCCATTCCTCTCTTCTTACTACCTCCTTCATATGTGACCTCAGGGAAGGCACTCTGGTC
CGTAAAGCCAATGTTGTAATTCCCGTTCCCATCAAAACTGTTGGGATTAGCACCTAGAAA
GTCCGGGGTCCTGGGAAGCGCTATATTTATAAGCCGGTCAAGAAAGTGATACATCATGTG
GCCACGGAGGGTGACGGCGATGCCGACGGTGTTGCCCTTCCGAACCTTGAACGCAGAAAT
CGACCCGTTCGCCCGGGTCTTCACGGGCCGCTGCCCCGTGATCATCGCCAGGTCCTTCAT
CGCCACCTCCAGCCCCTTGGAGTTCTGATGCGCGTCCCCTATCCCACAGTTCACCACCAC
CTTCTTCACCTTCGGCACCTGGTGCACGTTGGTGTAGCCGAATTCCTCCTTGAGGATAGG
AACGATCCTCTCCAGGTAGGCCGTCTTCAGGCGGTGCACCTTGTTGGCGTCCGCCTTGTC
CACCAGCACCAGTTCCGGACCCTCCTCCTCCTCCTTCCCCGCCGCCGCAGCCGTCGCCCT
CACGGGGGCGCCTCGCCGGGCCCTGCCGCAAGCCCAAGAGGCGGGCGCGGCGACCTGGGC
GCAACCATGGGGGAAAGCCGCCAGGCGGTGGTTGGGAAATATTGTCGAGCAGGTTGCGGC
CATGGGTGTCGGGCCACACCGCCCGCAGCTGGCGGAGATGAACAGTGGGGGGAAAAAGAA
AAGAGGAGGGAAGCAGAAGAGCGTGGACGGAGAGCGGATGGCAGGATAAGGTTTGGCTTC
TGTAGACCAAAAGGGCCTTCGGTTTTACCATCTGTCGGGCCACACC
>comp1186_c0
AGATTAAAAAGCTTGTCCTCATCTCCTGCTCCCTGCTGGGGGTGGTTCACTTCTCCATGA
GGAAAGTGGAAAAGCTCAGCCCCCTTCTCCCCGCGGAGGCGGGCGGCCATGGCGACGCCT
CCAAGAAGGCACACGCCCCGGAGCAGGCCGCTGCCACCGCGGCGTCCCCGGCCGCCTCGC
CGAACGGGTCCGCCGCCGGGTGGACCACCGACGGGCTGCCGCTGGACGACGCCAGCGTCC
TAGGCGAGCCGGTGGGCCGCGCCCGCTGGGATTCCGGCCTCTTCTCCTGCCTCGGCCGCA
ACGACGAGTTCTGCAGCAGCGACCTTGAAGTCTGTATTCTTGGAAGTTTTGCTCCATGCA
TCCTTTATGGTAGCAACGTTGAGAGGCTTGGAGCATATCCGGCGGCTTTTGCAAATCATT
GCGTGCCATATATTGGTCTTTATTTGGTTGGAAATTCATTTTTTAGTTGGAATTGCCTGG
CACCATTCTTTTCATACCCTAGCCGCACAGCCATTCGTCGTAAATTTAACCTTGAGGGAG
GCTTTGAGGCATTTTCTAGATCCTGTGGATGCTGCCGCGACATGGTAGAGGACGAGGTGC
AGCGTGAGCGGTGCGAGTCCGTCTGTGATCTCACCACTCACTTCTGCTGCCATCCGTGCT
CTCTTTGCCAGGAAGGGCGGGAGGTGCGCCGCAGGCTGCCGCACCCGGGGTTCGACAGGC
GTCCCATGTTCGTTATGGTTCCCCCGTCAGGGCAGATGATGGGCCGTGGTGCTTAAGCCA
TCTTTCTCCGTTACCGTAGTATGCTATTGTGTGTGGACGAGTTGTTGCACACTAGCTGTG
CATTATGACATCGTATGTGTACTTAAATAGTACACAGCTGGTGTTGTCTCTTTCTTCCAC
GTCCATCTGACAATTTGATGTACTATAATATGGTGTGAAATACTTGGTTCTATCTTATTG
TGGTTTCTCGAGCCG
>comp1187_c0
GGCGGGTGGGTGCGGACGGGGCGGGAGCAGGGGAAGGGCTCCTTCGCCTTCCTGGAGCTC
AACGACGGTTCCTGCCTGGGGAACCTTCAGGTTATCGTGGACGCCGCCGTGCACCCGCTG
GCGCAGCTGACGCCGACGGGTACCTCCGTGGTGGTGGAGGGCGAGCTGAAGCGGCCGCCC
GAGGGGGTGAAGCAGAGTCTGGAGCTGCGGGCGGAGCGGGTGGTGGAGGTCGGCCCCTGT
GATCCGGGGAGTTACCCGCTGCCCAAGACCAGATTCACACTAGAGTTCCTCCGCGATTTG
GTCCACCTCCGCGCTCGCACCAACACGATATCTGCAGTAGCACGGATCAGGGATGAGCTT
GCTTATGCAACTCACACATTCTTTCGCAAAAATGGGTTCCGTTACATACACACTCCTATA
ATCACAACTAGTGACTGTGAGGGTGCTGGGGAAATGTTTCAGGTAACTACATTGTTTAGT
GATGCAGAAAAAGTTGAGAAAGAATTGAAGGAAAATCCTCCTCCGTCAGAATCTGATATT
GAGTCAGCTAAGCTTATAGTGAAAGAGAAAGGGGTGGCAGTTGCACATTTGAAATCTATT
AAGGCCAGTAAGGAAGAGATTAGTGCTTCTGTTACTGAATTGACAAAGGCAAAGGAAAAT
CTTTCAAGATTAGAAGAGAGATCTAAGCTTCAAGTTGGGATTCCACAAAAGGATGGCAAA
GTCGATTATGCTCGTGATTTTTTTGGGCGGCAGGCATTCCTAACTGTTTCTGGCCAACTT
CAGGTTGAGACATATGCTTGTGCACTGGGTAATGTTTATACATTTGGCCCAACATTTCGA
GCTGAACACTCACATACCTCCCGGCACTTGGCAGAATTTTGGATGGTTGAGCCAGAAATA
GCATTTGCTAACTTGGAGGATGATATGAACTATGCTGAAGATTATGTTAAATTTCTTTGT
CAATGGTTACTTGATCATTCTCCTGAAGACATGGAATTTATGGTGAAGAATTTTGATAAA
ACTGCTATAGAACGTCTAAAGCTAGTCTCATCAAGTCCATTTGTTCGTATTTCTTACACA
AAAGCTGTTGAGCTTCTAAAGAAGGTGACTGACAAGAAATTTGAGAATCCAGTAGCATGG
GGCATAGATCTAGCATCCGAGCATGAAAGGTACTTGACAGAGGTAATATTTAAGAAGCCT
GTAATTGTTTACAATTATCCTAAGGGTATTAAAGCATTTTACATGAGGCTGAATGATGAT
GGGGAGACAGTGGCCGCTATGGATGTATTGGTTCCAAAGGTTGGTGAGCTGATCGGAGGA
AGCCAAAGGGAGGAGAGGCTTGATGTCCTTCAGCAAAGGATATTGGACTCCGGGCTTCCA
CTTGCACCCTATGAGTGGTATCTCGATCTGCGTCGCTTTGGGACTGTCAAACACTGTGGA
TTTGGGCTCGGCTTCGAGCGGATGATTCTCTTTGCCACAGGACTTGAAAACATCAGGGAT
GTCATACCCTTTCCGAGATACCCAGGGAGGGCAGATCTTTGAGTTCTACAATCCAGTTAT
TTATTGGTGGCTTACACGCAAGTATGCAAACCTTACAAATTCAAATGCTGTTGTAAAGTG
CCGGGGTTATTATTCACATATCAGAAACATGTGGTTTAGCAAGATTGTTCTCATAGTTTT
CTGTTCAAGTGTATTCAATCAAAGAATGGAGATTTTTGAACATAGTTTTCCTTTGAATAT
TGAATAGGCAAGGTCCATTGTTACCTTTGCAGATATGTTGCCGAAGAAGAAATCTAATTG
CTTGTCCATTAGAACTGTGAGGTGGTGGTTTTCAGTCTCCCGCATCTCTATATAATCTTG
AGCAGCTTGAGAACGCTTCTATTAACTAGCTAGTTTCTTGTATCTGGATCTTGACAGAAG
GGAATTGTAAGGGTCTCATGATATGATTCAAATGGCA
>comp1188_c0
AAAAAAAAAAAAATACCCCAAACGAGTCCCAAGTCTCTCTTGAACAAGTGCATACCTTCG
GGTGTTGAAAGAACGTGAAACACTAAGACGTCCCCAGAAATAACCTGCACGCCCTAACTC
CCCTGATCAAACAAGCAACAAAAAGAAGGATCTCGCTGTAAACAAAACACCGGGACTAAC
ATTATCAACAAGCATGAAGTTGGCACATTCACAAGAAAGATGGACAACATTGAGAGTAAA
ACAAAGATGGGCAAAATCTAATGTCGCATTCACTAGATATATGTCTTGTCGTGTCCAATT
CCGGCAAGTTATCACGCTATGCATGTAGTGAATGTTACACGACACTGAACGCCGACTGTA
TTGTCGAAGTAAACCGTGATGCAATAGTCTGAGTCGCAAATTGCTGAATCTGTTTCTTGG
CATCTTTACGGCATTTAGTGAAGCCAATGATATTTGCAATGCTAAGACTCAAACAAACTC
CAACCACAAGGAGATAATCAGCTTGAAACCTTATCAGAGAAAATATTCCCAGGATTATCC
ATGCAACAGCTGAGAGATACAGAGTCCACCAGAAGAGCCAAGAATCCTTCTTGTTCATCC
GAGAAAGAGACTCCTGATCGAGACACTCAAACTTCCACACGCTTTCCCCCTGGTCGTCTA
TCTCATTCCACCACCTTAATCCAACCAGTATCCGCCCGCTCACATTCTTCACGACCCAGA
AGTCGAGCGCCGCCAGAAGGACGGTGACCACGAAGATGATCACAAAGCTATTAAAGAACA
GTGCCGAGAGGATGTAGAACGCCAACGCCGCGGCCTTGAAGAAGACGTGGAAGAAGCACG
TCTTCGGGTTGGCGTAGTTCTCCCCGGGCGGCTGGAAGGGTTCCATGGCGGGGCTAGAGA
GCTCTTCGTCGCCGGCGCCGGTGGTGGAAGCTTGAGGCGGTCTTTCTCCCACTGTGCTTT
CCCGGAAGCACTT
>comp1189_c0
CCTGGGGCGAGAAGAGAACCTATCCACACTGCCACCAGAAGAAGGGCAATCGCGTGCCCA
GTGGCCTGGGCGCCCACATTTGAAGCAGTCGGACCTGCCTGCAGGTGGCGGCCTGTCTGC
TGCACCATCCCTGTAGCTTCCCCTGCCACCAGAAGAATAGCCACCGCTATCCCTGCTACG
ATAGCCACGATCAGGTCCATCTGATCCCAACTTGGGCTCTGCCTTGTTCACTGAGATGAT
TCGTCCACCTAATTCTTGTCCATGCATCTCATTTATGGCACTGTCCATTGCTCGTTGATC
TGCAAATGTCACAAACCCAAATCCACGTGGACGACCAGTGTCTCTGTTCAGCATTATCTG
GGCCTCGATGACCTTGCCAAAGCGGCTAAACGCGTCCTCTAAGTCCCGATCCGTGGTCTC
CCACGACAGGCCCCCGACGAAGATCCGTATCTCCTCTTTGCTACCCATCGCACTGCCGCC
GCCGCCGCTGCTAGTAAGATTCCCTCCCTAGAAGGGAGGATCGCCCAGGGGGAGACGGAA
CGCGGATGGGATTAGGGTTTTCGCGTTACCTTGGAGAAGTTGGT
>comp118_c0
GGGATGATACGTAGCCTACCATTCCGCCTTACAAATGTTTCAAACTGGAGTAGATACAGG
ATCGCCGTTGAATACCAGAAAATGTTGCAAGACAATATATTTTTACAGTACAGCACCTCA
AACCAAACAACCCATTAACGTATCTAATTTACTTTTTTGAAATAAAAAAATTCTAAAAAA
GCTAAACTAATAAAACTTGTACAGAACGGAACCCTTTTTCATGATTTAACTATGACGACC
AACGATGTCCAACGGCGAAACAACTATTTAACAAAAGGCACAAAAATTAATTATGATAGG
CGCATCTCAATCCGGTTCCTATAAAATATAATAAGCAGAGAAAGGAGTAAACATAAGGCA
ACCAAAATTGAAAAGGATCTGACAGGGCAGATAGGTTAACAAGGAGGGCATTTGATTTTT
TTCTCAGAAAATGAAAGCTGGTGACTATCACTTCGCTTCTAGAACACTGGAGAACAAGCA
GTAAAGCGCCAAGGTAGCTCGACAACATTGGCAGCCATTACTTCATAACTTTGGTGGCCT
GCCTGTTCCTCTTCTTTGCACCAGACTTGGCAACCTTAAGACTTCGATGAACAGCACTTA
ACCTTGCAAGAGCAGCATTCGTCAGATCCGGCCTGTAGTGGTTGTCACCAACCTGGTTCA
CGACTGCTTTTGCCATCCTACGGAACTCCTTCTTCATGACCGACCTGTGGTACAGACTCG
CGGGCTTGGTTTGCTTCTTCGTCTTGGTCGTGGCGAGCACAACGGATCCATCTTTCCCCC
CCGGTTGAATCGAGACAGTCTTCTTGTTAGCCAGCCCAGAATGCTTGAAGGAGTTGACGT
TGTAAAGGTTGTTGCTCTCCTTGCTGAACTGAACCTTGGCAGTGCCGTTACCGAACTGCT
TCACGAGGAACGCATTGTTCCTCTTCACGATCTCCCAAACAAGCTCCCCAGGAACGGAAG
CCATCTCCAACGAGGGAAGAGGCCGAGATTGGGGCTTCCGCTATTCCCTTCGGGAGATCG
AGATGCGATCGTTGGGGAAGTGGCGGCGTCC
>comp118_c1
CAGAGAAAAATAAAAGAAGAAGAAGACAGGAGATGAGAGAAACACCATTAATTAATCTTA
ATGTATGTATCATCACAAGTCCTAACAACAAGAACCACAACCATGAGAAGAGTTATAACA
ATAAATGGTGATCAAATTGCAGAGATGGAATACAGATGCTGATGCTGCTGTTGTTTGATG
TAGATAAAGACGGATGTACGTATGGCTGTTAACCTCTCTTCTTCTTCTTCTTCGTCGTCT
TCTTCTTCTTCTAGGCTTCTTGGTGGTGATCTAGCTTATTAATGTTTCAGAGTTTGACAA
CCTCGGGGATGTGGACGGGGTACCGGTGGATGCAGTCGGACCAGGGGCCGTCGACGGGCG
TCTTGATCGTGCGGTTGCACCGCCACACGGCGCTGTTGCACTTGAACCCGCTGCCGAAGG
CGATCTGCCAGACGCGGTCGCCCCTGCGCATGCGCCCCTTGGACTCGATGTAGTTGAGCT
CGTACCACAGCGAGCTACTGGAAGTGTTGCCAAACCTGTGCAACGTCATGCGGCTGGCCT
CCACGTGCTCCGCCGACAGCTCCAGGTTCTTTTGCAGCTCGTCGATCACGGCGCGGCCAC
CGGCGTGGATGCAGAAGTGCTCGAAGGCCTGCTTGAAGTCGGGGATGTAGGGCCTCACGC
TGCTGTTGAAGATTCTCCTGGCGATGAGGGTGAGCAGGAACAGCAGCTGCTCGGAGGCCG
GCAGCACCAGCGGCCCTATGGTGGTGATGTTGCTCTTGAGTGCCTCCCCGGCGATGGCCA
TGAGGTCCTTGGACAGGGAGATGCCCGAGTTGCCCTGGGCGTCCTCCTCCTCGTAGACAC
ACCTGTAGGCCTTGTCGTCCGCGCCCTTGTGGGTGCGCACCACATGCACCAGCCTGTACT
TGGCCCGCCGCCGGTCCCTGCGCCGGTTGGACAGCAGGATGGCGGCCCCCCCCATGCGGA
ACAGGCAGTTGGGCAGCAGCATGGAGCGCTGGTTGCCGGCGTACCAGTTGGGGGTGATGA
TCTCGGTGGAGATCACGACGGCGTTGGAGTTGGGATGCACCTGGAGGAGGTCCCGGGCGA
GGTCGATGGAGATGAGCCCCGCGCTGCACCCCATTCCCGACAGGTTGAAGCTGCGGATGT
TGCTGCGCATCTTGTACTTGTTCACCACCATGGCGGAGAGGGAGGGCGTGGGGGAGAAGA
GGCTGCAGTTAACGATGAGGATGTCGACGTCCTTGGGCTTGAGGCCGGTCCGCCGGAAGA
GGTCGTCCATGGCGGAGAAGATGACCATCTGGGCCTCTGCCCTGGAGGCCTCCATGGTGG
GGTTAGGGGGGATGTACTGGTTGGCGGGGGGAAGGTAGGTCTCCTCCCCCAGCCCCGACC
GCTCCAGTATGCGCATCTGGAATTCGGCGCTCTTGGCGTCGAGGTTGCCGATGAGGCGAG
TGTGCTCCATGAAGGTGGCGAAGGGGACGCGGCAGGTGAATGGGGCCTTAAACAGGGCGT
AGTCCACCAGGTAGACCGGGCGCGGCCGCGACATGAGGTAGATTGTGCCCGCCAGAACCA
GGGCGAAGACGGAGAACAGGATGTGGATGAGGTCCAGCTGCAGCGAGCGCCACAGGCCCA
GCAGCTCCTCCGGGCCAAGGCGCACCACCTCCTGCGACACCGCCACCATCACCGGGATCA
GCAGGAAGGTGAGGAAGTGGTTCACCAGGTACTGGTAACCTAGCTTCACGTACTTGAGCC
TCACCGAGCTCGAGAAGGAGGGCAGCGGCTCCGACGGCATCTTCCCACTCGGTCTCCTCC
TTTCTCTGGCTCTGTTCTGATCCGCTTACCTAATCGGCCGGCTACCCAGCTAAGCCTTCG
TTCCCCTCTGCGTTCTTTTCTTCTTCTATCTTCTTTTTCTTTCCTTTTCCTCTCTTCCTG
CTAAATTTCTCTACTGCTACTTATCAAATCTCCCCTCTTTTATCTACCATAGGCACCACT
CCTCCTCCTCCTCTTCCTTCCTGAGCGGAGTAGCGTGGAAGAGGACGGACACTGGAG
>comp1190_c0
CGCGGCGAAACACTTGAAGAGCAGAATAACTTAAACTTGTCTGCGAGTGGCCTTACCACG
ATATCAGCCTTAAGTCGGTTACCGCCGCGGTATAAAAAGAAGACTAGGGTAATGGAGGAA
AAAAAAAATCAAATAAGCGCAACCGCGACGTCACAAAAAAGAACCACCACAAGCCAAGGG
GAGAGGAGAGAGAAGAGGGCACTGAAGCCAGACTGGAAGAAATCGAAGGAAAAATTTTTA
GATTGACCTTAGCCTCTATCATGTTTCTTCTGCACTTTACCTTTCCTCCTGGCTCTCCTT
TGAGCCCTTGACAGCATCACCCCCTTGATGGAAACTGCTACTCCCTTTCCTTCGTGCTTC
CTCTTCATGACTTTAGCCATGCCCTTGCGAGCTACAGCCTTCAGCTCTGACCTGCGATTC
AATAGCTTGCGGTCCAATGGCCAATAGGCGTAAGGTTCAAGTTTGTCCTTGACCTTAACA
TCACCACTGGCTTTTTTATTGGTGTACTCGCTGCCAGCATATGCCCACCCAGAATCACTC
TTTGTTTTCTGCCGTTTTCTCTGTGTACTTGTCAAAGAACTTGCTGCGGACAGGTTGCCG
GCTTGGCTTCCTGCATCAGAGCCAGACAAGAGGTGTTTTCCCTTCCTGGGTTTCCGGCTG
CTGGCTTCAGTTCTCGTATCCGAATCGTAGTCAGAAGAAAGTTGCTTCTTCCCCTTCCGC
CTTACCCCCTCCTCCCGTACCACGAGACGTCCATCAGCAGCGATCTCTGGTTCCTCATCA
GAGTCTGCCCTTCTCTTGCGGTTTCCAGACAAATGGTGCAGACTTGACCTAGTCTTCTGT
GGGTCTAGCAAGTCCAGTTGATCAAGTAGGTCTTCGGACAATCTCTTTGAAGATGGCCGT
TGCTTCAACCTTGATGACGAAGCTCGAGAGCTAAGAGGAACTTTTGTCCTTCTGCCAGAA
ACTGTCTTTACATCCATGTATCCTGCATCACTGTCACACTCTCCATCCTCATCTCCAAAA
CTGGAAAATATACGCGTGTGATTCCATCCACTAAGCCTGCAGATTGAAAGTCCAAACTAT
TCATCAGCAATGAATTCAAGTAAATACACCTAATAACAAAAATGCAATATCTTTCAATAA
AATATGCCTGAAAAGGAATATACGAGCACCATCTTTCAATAAAATAAGCCTGGAACATAA
TATGTAATTCAGTTATGATGTCAGACATTCTATGCAGTTTACAAAAGCATGATGAGAAAA
ACAACTTGAAGAGAGCAATTTCTTGAAACCTATTTTTATATTGCAAATAACTGGATCAAT
TATTTATGGAAGATAGTAAAAGTTGGTAGATTAATCATCAAGCTTTATCCAGACAAACAC
TCGAGGACCACGTGGTTTCCGTTTGAGCAAAATCATATGAACAGGTACCAATGACAACAA
GCACATGAGAAAGCTGTTGGTGCAAGGCCACAATGTACAGATTTTACGGCCAGCTAATGT
CCAAGGTTTTCTTCATGGATAATTGATGTTGTCTCAGTCCCCTCCTAGTCCATCATTATT
AAATAAAAAAAGGCTGGACTCACCAATAAATGTTATCAGTGCAGATGACAACTGGAAAAG
GAGGATATGCAGGGGACACAATGTCTTTATCTTTTGGGGAAGCAACATTTATCTTGAGAA
TGTTTGTTCAAGGGCCTTTCTTTTCTATACAATTGGAGCAGGCACATTCTGGGTATTTCT
TTAGTAAGTTGGAAGAGGGAGGTAAGTGTCTTCTAGTCTCCTGTGAGTGATCAAGAGACT
AGAAGACACTTATCTGTGTACACTGTTCTACCTTGGTTGATGGCTTTCAATCTACGTAGA
GGATGAGAGGTTTTCAGGTCTGAGAAGAAACCATATAGGTGATTCGAGCCAGCATAAAGG
TTGCTTTTAGTCCCTTTCCCAGTGACCTATCTCCTCCCACCCTTCTCCGTTGAACCCCAT
AGCCAGGAGGACCATCAACCCTTCCTTTGTCAGAGTTTGCTTGTTCCATGGTGTCTCACC
CTTAGCTGATACAGCACTCAGCTCATGTTTCTTAAGCCCACCTGGATCCTTCCTTACAGT
TGGGTAGGCTCGAGCGAACTGGCCACCCCCCTCCTGCAGCTCCTCCAGACCACCATGCTG
TCGCATTGTGCCTACAATGGCCCCTATGATAGCCCCTGAGGCACAATTCTTTCCCCAGTC
TCTCCCTCTCCCCAAATGCTCTCTCTCTTTCTCTCTCTCTCTGCCATCTCCCATCTCTCT
TTCACCCATCCTCCTCCCAAAAGAGCAACACAAGTTTAAGTGCTGCCCATGCAATTTCTT
CAAAGCCAATTTTCAAACATGTGAACAATGGCTCCAAAGCTTAACCTTCTATTTAATCTT
ATCCTGATACTAAAACAAACTAAAAACAACTAAAAGAAGGTTCCCCAAAATGACTTTCTA
AGCTAGGGAAGAAATTGAACCGTAAGCTTAGTGATAGAAACTACTCTGTTTACATGCAAT
TCAGATTGCTTCAATACAAGAAACGTAAGTGACTAAGGCATCAGGCTTGAACATATGCCT
GCCAAGATCAATATATTGACAGTTTTTTAATTATTAGATTGCATTTCATATATTTATATG
TTAACATTCGGTACATTTGTCATTTTTAATATGTTTTAAATGAGTTTCAATAATCATACT
TTATGATGTGCATGTATAATAACATATTGATATGTATACATTTATATATTCTTCGTGTCC
TCGTGTCTTACTTTAAAGACATTGCCGTGTCCAACACGCATGTCTGTGTCGATACTTAGA
CATCCACGTCCATGTCCCATAGATCATAGTCACACCCCTATCCATATACGTATTTGATGG
AGGGCAATACACCATTGGAGCATGGAAATAGTTGTGATAGCTTCATTTTATCATAAATGA
AAATAAATAAAATGAGCATGCTGACAAAAAGATACATATTAGAATGCTAACATGACATGT
TTATCAAACCATCCATGTATGAATATATCATTTCTTTAACCGGTAAAAGCAGCTATGTTC
TAACCTTGGTCATGCACTTAGTATTTCCATACTTGGTAGATCCCAATTTCCATCCCCTTT
TCTCATGAATTTCATGATATCCATGATAGACAAAAGTATTGGGTAGACTAAATAGATTCC
CTGTAAACCTGTGCTTGTTATTTTTTCCTCTCATACGTTTGCTGCTATTAGTGCTAGTTT
TCTCCCTTTTATTTCTCTCAATGTTTATGTAAATATTTTACAGAGTTATGGTGAATGTGA
TTGGCATCATGTACCATTAACAAGACTTCATTTGAGATATTTATCATTACATGAATGCCT
TGATAGAAATCCTGAAGATGATTTAGCAATTTTCTTGGTAGACTAAAAAGAAAAAAAGAA
AACATCGTACCTGATTTGCTTTCTGCTAGATAGTCGGCAAACATCAATCTGGGGTCCACA
TACTAAACCAAGATTGATGGGATAACGACTTATGATGGTACTGTTGATGATTGAGAAACC
TTAAAGTTCAATTCACCTACCTGGAGTTGCTGGCTTTGGAATAAAGTGATCCTGCCTCAG
ATTTGCCTGTCCTTCCTTTTCGTTCTGCAATCTTCCTTATGTTGGTGAGTAGTTTCATAT
GTTCTTCCGGCATTACTGCCTTAACTGCATCAAGACCACATTTTTTCACCAGCATTTCAA
TCAGAAACTTGACCTTGGCTTTAAAATGGTTTTTGGTATCCTCCCGCCATCTCAGTAATC
CTTCAACAATGCTCTTCAAGTGCGCATGCAACCCATCAGCTTGTGTTTTAGCTACTAGTA
CTTTCAAAAAACCAAGATTAGCTTTAGTTATTTCACGGTTCTCTCTTTGCAGAAGCAGGA
AGGTGGACGGAAGCAGGTTATAAGCTGTACTTATAAGATCTGAAAACTCGTACGCCAAGC
GAGCCAATCCTTTGATGGCCGCACTGATCATGTGTGGTGTTTCCCCAGCCAGGCCTCCTG
CAACCATGTTAAAGAACTGTTGCAGGTATTCCCTCTTGCCTCCTTGTTCTTCATCTCCAC
AAGCATGTCCAATTTCAACAAGCATATCATAAGCCCTGTTTCTTGTTTTCTTGTTAGCCT
CTTTCAAAGCAAGTATAATTTCAGTAAGATAGCCGCTGATGATATCCTTTTTCCTTTCTT
CATATGCATCCTTGGATATGTGGACGATCAAAAAATATAAACAGTCAAGCCTGTAACGTT
TAGCTGAAAAATGGCAATCAGGAAGCACGTCTATCATCATTCCTAGTAGCTCATCTAGAT
TACATTGAAGGAAGTCATCACGTTCCTTGAGGATAGTTGAGAGGATCTTATATGTCTTTT
TCTGAATCAAACCTTCCTTGTCCTTGAATCCAGGTTTTATAGCACTGAATAGGCAATCGA
TCTCTTCAATTTCCAGTCCTGGCAGAAGTGAAATTGCTAAATCCAGTAAAAGGGCCCTTT
TAACCAAAAGTGACTTTTCACTAGAGGAACCATCAATCTGCATAGAACTTGAGCTTTTAC
TTTGATCTACACCATTTATTTCTTGAATAACCTTCAAAAGCCTATACATAGTATGCGTGA
AGAATTTCTTGACTAACTTCTTATCCGATATGGAAGCAAAGTCACGGATCGTGGACTGCA
AACACCCACCACTGTCTTTGGAGTCTTTGAAGAGTACCTCAAATAAAACTGAGAAAAACT
CAGCAGAAAACGAACGTATTGCATTTAAATTCTCTTCGGCAAGCTTAGGAGTATAATGAG
CTCTTGCCTTCTGCTCAAAATTGCTCATTTCATCATCAGATGCATCAAAATTCTCCGTGA
GCATTCCCCTATTTTGTTGAATAAGAATCTGGAGACTGGAACATATAATTCCACGCAGCT
CAGGATCCTCTCGAAGCGTATCACATAACACCTTCTGAAGACTTTTAAAGCCAGTAGCAG
TATCAATAGGGTAATTGCAGAAAGCAGGCAGCAAGGACCACAGCGAATACACAAGAGCTT
TTGTATTCCTAGCTGACACAATCAGCCCTTCTCCCTCAAGCTTTAGAGATTTATGTTGCA
GGCGTCCAATCATGCTCAAAATAGACCTTCTAAAGAAGCTTAAATTTGCACCAACAGTGT
GCTGCTTCAATATGGGAAGTAACCAAACGTTAGCCTTGGACAGGTCGTCCACATCCAGGT
TGAGTGGCAAAAGGTCCAAAAACAACTCAGGGCCTATGGCACCAAGAGCTGTTCCTAGAC
ACACATGGAGCTGTTTTCTGTGAACAAGGGCATCATCAGGTAACTTCTGCATATCTGCAA
GGTTTCTAATTGCTCCAGCCATCATCTGTGAAGAAGATTGTCCTAATTTTTCAAACATGG
CAGATAGAATCTGAAATGACACCTCCCATACTTCATTGTATTGATAACCAAGTAAGCCCT
CAATAATGACACAAATCTTTTCAATGGTCGTTGGACCCAAACTTCCAGGCCCACCAGCTG
TAGTTAGGGAGAACTGATCAGCTCCCTTCTTAACCAAGGTTTCATCTACGCAAGAGCATA
TGAGACCCTTCAATGCCTCTGTGGCAGCAAAAACAGCCTCCCCATGTCCCTGTGCCAGGA
TACCTCCAAGACAACTGAAAATAACTGGAAGCTTGACTATACAGACTTGCTGATTTAGTT
CATAAACCTTCTTGGTACCAACAGATAATAGGCGAGCAGTGGATGCCATTGCATCTGCAG
AGTCCTCCTTATCTGAAGCAGATGATGCTAATATACATAACAACTCTATAAGTATCTCAG
GGGCAATTGCTGAAGTGGGACTCAAGCAAAGAGCATACAAAACATCCATGATGTTTCTCG
TCACAATGGGGTGTTGCAACTCCAATAGCGGCTTGCAATATGCAAGAATTTTATTTTTAT
GCTTAATGGCCATCAAAGGAAGACAAGAGTGCAAGGCATTTAATGTATATATGATATTCC
AAGCTCCTCCAGCTTTCCCTTCAACTGCAGTTGTAGTAGCAGAGTTTGAACCTCCAGCAA
GTAAAAGAAACCTCTCAAAAATAGCTTTCATCTCTTCGCTCATTAATGCTAAAGTAGGTG
AACCTTGAAAACCTTGAAGTACATCAGAAATACATGAATGTGACAATTTTCTAACCTCTG
CACGCCCATCCGTCATGAACTCGAGAAGAATTTTGTACAGAGGAGCCGCACTGGACCAGT
TATCTTTGCCTCCGACGACCACCAGATGCGGAACGCAATGCAGTGCCCCCTCCAAAGCCC
TCTCCGACGCGGCCCCGGATGTGAGGACCCTTCGCACCAACTCCAGCACCGGGCCTATCC
GGCTCCTCAGCGCGGCCGGCGGCACTCTGGGGAGGACCTCGGACAAGAAAACGAGGAGCG
CCGCGGCCACCGGGTCGGCGCCGCAGGAGGGGTCCTGAGAGAGGCGATCGAGGGAGGATA
CGGTGGCGCCGAAGTAGGCCACGGGGGTGAGGGGGAAGCCCTGGTCCTTCAGCTCTTGCG
ACATGGCGCCGACGACGGAGCAGAGGCGCTGGTGGTCCTCCCTGAATGAGCCGTGCAGCC
GCGCGAGCAGGGAGCCGCCGATGTCGTCGCCGCCGCGGTTCTCCTCCTCGCATGAGAAAG
AGTCCTCGTGCGGCCGCAGCTCCACCTCCATCCTTTCCATGGCGGGCGCAGGAGGCGCCG
CACAAAACCTAGCGCCAAACCTAAACCTAAATGGATGCTAACTAACTAGGCTT
>comp1191_c0
AAGCCTGTTTAGGCTAGGGTTTTAGGGAAAATTGTATTTAAACCCTTCCCATTTTAGACT
CTTGTTTGAATCCTGTACTTCTGAAATTCTGAAAACATTTACCCCCAAGTTCGTTTACCA
GGAAGTCCTTACAGTCTATTCGGAAGTTTTACTGGTAAGTTTATGTATTTTGCATCTTTA
TGAGTAGTGCGGTAGTAAAAGACTGCAAACCATTTAGAGGGCTGGTGTTTCAAGCAACAA
ACGTCCCCAGATCAATAAGCACCCCATACTCACCATGTACTTTTTCATATTGTCTTTACC
TGTTACCATGGATAATCAGAAAGGGTTATCAAAATTCTATGGTACATCAAAAGATTGGCT
TTTAATCATGTTAGAGTATCATGGAGGCCTAACTGGTTTTTAGGAATACATCATGCTCTC
TTATTGACATCAACTCTATCTTTATGAGTTTCTTCAGTGTTTTCTGTTTACACAACTATA
AACCACTATGTGCATATGCCTGCATTTTGGATTACCTGTATTATATTGCTCACATTTTGT
TCCACCCAATATTGCAGTGTTATTCTGTTTCCAATAGCTATCACATTCTACATCACCTGG
TGGTTTATTCATTTTGTTGATGGATTTTTCTCTCCAATCTATGCTCAACTTGGAATCAAT
ATCTTTGGGCTTGGTTTCTTAACTTCTATAACATTCATCTTCTTGGTCGGGATTTTTATG
TCATCATGGCTTGGAGCATCTGTCCTTGGCCTTGGAGAGTGGTTCATCAAACGGATGCCC
TTTGTACGCCATATTTATAATGCATCGAAGCAAATTAGTGCTGCTATATCACCGGGTATC
CCCCCTTCCTCTTTTTATCAAATCCATGGTTGTATTGTTATCTTCAATATTCATCTTCTC
TAGCTACAGATCAAAACACACAAGCCTTCAAAGAGGTGGCCATCATAAGGCACCCCAGGA
TTGGTGAATATGCTTTGGGGTTCATTACTTCACATGTTGTTCTTCAGGTATGTTATAGCC
ATTCTATACTGTTGTCGTCCCCAAGGTATGCCATGTATAATTCTACTTAAGTAACTAGCA
TGCTTTCCGTGTGCATTCTAAGTTCAATTATGAAAACGATGATTAATTTTCTGGTGTCAA
CGCTACCCATGACTGTCTCATGGTGACAAGTTATTAAGCAACGAGTTGCTATCATGTTTG
TGCCTGTTGCTTTGTTGACTAATTTCATCATCTCATTGTATTTTTATTTTTTATCGTTGT
ATTTTTACTTTTTACATGTATTTTCATTATCTTTTTGTGGGATGGGTGGCGTTCAATACA
CTAGAAGCAGGTTAACCAGTCCTTGCTAGACGCACTTGTTTGTAATCATAGAGGAATTTT
TAGGCCTCTGTGTTTTCTGATTGAATTTCTGTTTTATCAATGTCTATGCCCCTTGCATTG
CATTATTAGGATTTAGATTAGGCACATTTTCTTGTTACTGTTGACCTTGTTCAACTTATA
CTTGGCATCGCTCTTTTATACCTGAAAATACTTTTCTTGGTACCATTGGAGATGACATCT
TAATACAAAAAATACAGCGGTTGCATCACTAATGACTCACGACATGATTCTCAGTGAAAA
ATACATTTTTGCTTCTCATTTGCAAGCAGACTTATTCTGGTGAAGAGGAGCTCTGTTGTG
TTTATGTTCCAACAAATCATCTCTACATTGGTGACATATTTTTGATCAACTCCAAGGATG
TTATTAGACCCAACTTATCCGTCCGTGAAGGCATCGAAATAGTTGTATCCGTGGGCATGT
CCATGCCCCAAGTCCTGTCTATAGTGGACTCACGTTCGATGCAAGTTGACAGGACGATAT
CTTGAAGAACTTGATAGTCTAGTGCCATGTATTGTTTTCTTCATGTTCCTTCTGAGCTGA
CGAGAGTAGCCAGACAGATTGCGCTGTGGTCTTCGTGGGTTTCAGCTTGCCAATAGTTTT
GCCAAGGAATCTTCGCCGGTCACCTTGGTTTCACATGCTCATGCTTCCCGGGCTTGCAGT
TTCCTATAAATTGTTGCATGAACCGTTGGGAGCATTGGCAGGTTTACACGTAGATGGTAT
GTTGAGCAATACTTGATGCAATGCCTCTCGAGCTCGATCAGTGCAGTATAATTAGAGGTG
TCAAGTAGGCGGGTCAGTCCGTGGCCCAGCCCATATTAAAGGAGATTGGACTGGCTCAAG
TTATATAAATTGAGTTGGACTAAGTTTGAGTTGACAATAGTTAAATTTGGGCTGGGTTTG
ACTGAAAACATGCTTGTCCAGTTTAAATTATTGATTTTTATAATAATTCATACAAAAG
>comp1192_c0
GCTCCTTTAACCACCCACTTCCTCGCCCCTCACCAGAAGGGGGAATCCACCCTTCATTCT
TCTTCACCATCCTCAAATCTCATCCTTAATTAAACAACCAGCAGGCTCCTGAAACAGCTG
AAGCAGAGCTACTTAGGGCACTTCCAAATTCCTATCTCTATATATCTCACAGAGAGGAGC
AGCAAGTCCCCATAGATACATATATAGAGAGAGGGAGAGACAGAAGAAGAAAGAGGCAGG
GGAGGAGGAGATGGGCGGCATGGAGGACTACGCCCGGAAGGGTGGGCAGCAGCAGGGCAA
GACCCAGTTGATGCTGAAGGTGCTCCTGCTCGTGGTGTCCACCAACCTGCTCACCCTCTA
CCTCTTCGCCGGCTCCTCCTCCGACGTCAGCTGGGCGCAGTACGCCCCCCGCCTCCACCT
CTGGGACACCGAGGCCCTCCTCCGCGAACTCAACGCCACCCAGGCCAAGCTCACCGCCAG
CCAGGCCCAGCTCGACGACGTCCAGCGCCGCCTCACCACCTCCAACGCCCTCCTGGAGAG
CCTCCTCGGGGAGATCCGCCGCGTGCAGGGCCCCCAGGAGGTGCCCGACGGCGCCAACTG
GGGCGAGGAGCTCTCCGGGGAGCTGAAGCTGGCCGTGGCGCCCCACAAGCTCCCCCTGGG
CAGCAACCACAACTTCGGCACCGACGAGCTCAACCCGGTGCTGGGCGCGGCGTGCCGGCG
CCACCAGGACGAGCTGGAGCAGTACATGAGCTACGTGGTCGGCGGGGAGTGCCCCGTGGA
CGACATCTTCGCGCAGCGCCTCATGCTCAAGGGCTGCGAGCCGCTGCCCCGGCGGCGGTG
CCACCCCAAGGCCCCCAAGGGCTACGTGGAGCCCCGGCCGCCGGCGGCGGCGCTGTGGGG
GACCCCCCCGGACACCAGCATCATCTGGGACCCCTACACCTGCAAGAACTACGACTGCTT
GGTTAACCGCAACCGCATGCCGGGCTCCTACGACTGCAAGGACTGCTTCGACCTGGGCGG
CCGGGAGAAGACCCGCTGGATGTTCGACACCAACCACATCGCCTACGGCATCGACCAGGT
GCTGGCCACCAAGCCCGCCGGCACCATCCGCATCGGGCTCGACCTCGGCGGGGGCAGCGG
CACCTTCGCCGCCCGCATGAAGGAGCGCAACGTGACCATCATCACCACCTCCATGAACTT
TGATGGGCCCTTCAACAGCTTCATCGCCTCCCGGGGGCTCATCCCCCTGCACATCACCAT
CTCCCACCGCCTGCCCTTCTTCGAGAACACCCTCGACATCGTCCATTCCATGCACGTCCT
CAGCAACTGGATCCCCAACACCATGCTGGAGTTCGCCCTCTTCGACATCTACAGGGTGCT
GCGCCCGGGAGGGCTCTTCTGGCTCGACCACTTCTTCTGCCTCGGCTCCCAGATGAACTC
CACCTACGTGCCCATGCTGGAGCGGGTCGGCTTCAAGAAGTTGCGCTGGAACACCGGCCG
GAAGCTAGACAAGGGCATCGAGAGGGACGAGTGGTACCTGTCGGCGCTGCTGGAGAAGCC
CATGGCGTAGGCGTCCCCGGCAGCTGGCTATCCGTCCATGGTCCGTGAGTGGAAAAAGAT
ATTATCTGAAAAAGGGGAAGGAGATGGTGTTGGTGGGGTGGTGGGGAAGAAGGTTTCCTG
CCATGGTTTCCCCCACATCTGTTGTTGTCCCACACGTTGCAGTCTTCCACATTCGCTCTT
AGTGGGAAGACAAAGTGGATGCTCCTTTGGAATGCAGGTAGGCGGGTCTTCTTCTGTGCA
AGGGGAAGACTTGAAGGCAGAGATCTTATTTGAGACTTTTCTCAGTTGGATTCTTTCTTA
TTTCTTTTGTCATGATGGCTATAAAACTTAAGTTTGGTAGCAAGATGTTGGAGGGTAATT
AGCAAAACTGTGGATCATGTACCATCATCATCGTGATCATCATGTGATTAGTAAAGTAAG
TAGTGGCAATGTTATGTTATTAGACTATATATCTCAAATGTCTTCCTTTGTTTTCTCTAT
GCTCGTTGTAAGCAGCTGTAGCTTTCTCCTTTGTCTTTTCTTTTCATTTTTGTATTTTTG
CAGTAACCCAG
>comp1193_c0
CCTCACTAAAGCATCCCTTTTCTAATTGACATCAAATAAGCGTGCGCCATAGCAGACTCA
GGCGTTGGGTCGCAACAAAATGTCCACAATATAACACACTATGTAACACAATAATAGTTG
TAATCCTTAAACGGAATTCTGTTTTTCAATAAGCATCAATATATGCAAACCTATCAACAA
GTTCTAAGAGAGGATTCACATCCACTTGCTGGCTGTACATAACATAATGCTCCTTTTGAC
AAGAAGACACAAGGGTAACGCCTAAAGACTCCGTGCAATAGTTAAGTGGTACATCTGCAA
CCCGTATGTCTATGCTGCTTCGTCTTCAAGAGTATTGACTCGCTCGCATTCATCTATCCA
TTCGCTGTAAACATCGATGGGCTCAGTCAACGCATTGATGGTGGTGCTGAAGTTCTCCTG
GCAAATTCTGCACGTGGCTTCCCCAATCAAATTCTTCATGTCAATGCGGCACTCAACACT
GCTTCCATGGTTGCAGAACGGGCAGCAAAAGACAGTATCTAGCTTGTCCATACGCTTCCT
TGGAGGTGGCTTCGCCCTTGATTTCCTCTTCCCCATGCTTGAAATGTAGTTTTTGTCTGT
TGATTGCCTCGCAGTCGCTAACCCTAATCCTCGTCGTTAGATCAACCAGAGAGATCGATG
GTTAAGGAACTTGAAGAAAGAGATAGATGAAGATCTTGGCAAGGTGAAGCCCTCCTTTGG
CCGGCGTCCGCGTCTCCGATGTCCTCCGCTGATAGCGGCGGCTGCAGCGGCGGCGGTGGG
ACTGGGCAGGAGAAGGGAAGGAGAAGAGGAGGGGGTTCCTGTTCGGGGTTGGATGTGGGA
ATC
>comp1194_c0
CGTCATTTTCTTTTCAACTTTTCATATGCCTGGTAATGTACGATTCATATCCTAGTCCTT
GCAAAATGCAAATCCTCATACAGACTGGACAATTGGGAGGGAGAGAAGGAAAGATATTAT
AACTCTCTTTACAGGCCACAATACTGCTAATGAAACGTGAAGGAAGAGTTGGCATTAAAT
ACATGAATTGGAGAACAGGACAGCATATACTGCTACGTTAAAGGTCCAGGATTAATCAGT
CTCATCAGCCGTGAAATCAGGCTCTGGTGGCTTCTGCAGTTTCACCAGCTCCCTCGCAGT
TTTTGTGTTACGGAGCCTGTGAACTCCTCGAAGGGCATTAACTGCAAAACGGGATGCATA
GATAGTTGCACCCAGACTAGGTGAACCAGTGACAACACTATCTCCAAGGCCTAGACCTTC
TTCCTTACGACGAATCTCTGCTATCTTCCTTTTTGTGTAACGACGCCATGCAGCTTGGAT
GAAACAGGCAGCCCATGTCCTCCACTGCTGGGAATAGAAGCGGAAGGTGTGCTGAACTTG
CCTGCTGTGCAGACGCCTGAATTGGCTGGCTACAAACTTTAGTTCTTCAGCAATCAAGGC
AAAAGCTTCCACCTCTGTTAGGGCCCTCACTGTTCTGGTAGAGGATGGGAGGTTTGACCC
AGATTTTGGGTCCAGTGCCCATGTTAACAACTCCTCGCCACAAAAATCCCCTTGCATTAG
TAAGCTTCGATTGAAGAAACCACTCCTCCCACCATCAGTGGTCACACTCTCCAGACGACC
ACGTATAATAAAGAGCATCTCATCTACAGGGTCTCCCTCTCTTACAATGTATGTGCTCTC
TGTGTACAAACTAGGCTTTAGGCGCTCACAAATGGCATCTAACAACCGTTCATCCATGTT
CTCAAAAAGAGGAACCCTTCTCACCAAAGCCAAACACAGATGTCGTTTGATATCCCTTCT
AAGGTCCTTGGGAAGGCTCTGTACCAAGCTTTCTTCATCCACTCCTCGTGTCTCCAGCCA
CTTATATTGATCATATCGCCTCACACGCTCCCTAAGATCCTGGGGCAACAAACGATGATG
CATCCACTGCTCTGAATCACGCCTTTTCACCCTCATCTCTTCAAGACGTATTGTTAGTGA
CTGCAGATATGTCTGCATGTTACCAATAAGGAGAGCAAATAGAATGAGCCCCAATATGGC
AAGAGCAATTGAGAAAATAACCTCGCCAGGATATGTGCTCGTTTGAAGCCCCTGGCCAAG
GGTACTTAAGTTTTGAAGGCCCCACCACAAGCAATAGCAATATTTAGAAACAAACTTCTT
AGATGCGACAACCCCAGATGTCAGAGCATTTGAATAGATTCCAAAATCAAAATTCTGATT
GTCATCACTGGCTGTGCAGTTACCATCAAGAATTGCCTTGCTGATATTGTGCCAGTTTTG
ATAGCCTTCTGAATGCAGATTGCCACAATACAAATAATTTGAAACACATTCAGGGGTTGT
ACAAGCCTTACGCCAACATGCATCTTCACGCTCAATGGCCAGCAAATACCAAAGTGCACC
CACTATATGACTAGCAAGAATAAACCATAACAGATAGTAAGCTGCACCAGCCCATGCAGT
TTCAGCAAAAACACCAGAAGTCCTTTTCAATTCCGATGTCAAAGGGAAAATTCGTAAAAA
CCTCGGGATGTATTGAATCAAGACAATGAAAAACAGTGCATTTTTTGTAGCCACAACATC
AGAGCCTCCAGAACTCTGAAGAAACCTCCAAATTACAATCTGCGGAAGGGGTAACACTGC
AAGAAAATCAACAATGAAGTGCCACCTCAAGTACCGCTTAGCTATCTGTGCAGGGTCTAT
CACAAGTTCACCTCTACCAAAAACACGAGATGATGGGGCAATGTAAGCAGTTCGGAACTG
AAGAGCAATGCGAATAAGATAGAAAGCATCAACAACTGTCCGCACTGTAGTAGTTGTGAT
AGCCAACTTCCGATCTATTCCAAGGCAATATTGCCCTTGGTCAACTACTGGAAGATAAAA
GAACAGTGGATCAACTGATACTGCAAGAATACATGATATCACGAAAAGCCTGTTCCATAT
TTGAAGAAATTTATCTTGTGGGTCGAATATCTTTTTCTCTGACACCTTAAGATCTTCCGG
GAACACGGCCCTAGAAACACCAAATCGAAGTGAACGTCCAAGTGACTTAAGTCCTTCAGA
TCCCTTCATCATCCCTCTCTTAAAGGACCTTGAACTGTTGTCTGAAGAATGACCCAATCC
ATCGATGCTGAAGCCACATCTGTTCATTCTGCCAGCATCAGAAGTCAAAGACAGCCTTGG
GTCCAAGTCATCCAGCCTAACAAATTTTTCTCTTTGGCCATCCATTATCTGAGACTTGTA
ACCACCACAGTCAAACATTTTATTTAGGCAACCACCACTCCAGTAACTTGGGCATCGCGG
CGCAAGGAAGAGGACCCTCCACAGATGTCGTCGTGCGAGGGGCGAAGGGGGCGCAGAGAA
GACGAGACGAGACGAGACGACCGGGAAGGGAACGCGTAGATCGCAAACGGGGGGCGGCAA
GTGGGGGGCACCCGTGCCTAGGCGTAAGGTTGCTGCGGCCGGATGCCAAGACCGGCCACT
TCCAGCGCGCAGGGCCAACTCATTCACGCGCCATCGAGCCCCCGCACGCCTCCACGAGCG
GCAAGCCAAGGAGGATCTGAGCACGAAGAAGACGACCAGGGGGAGTCAAAAGGACGACCG
CTGATCGGGAACCGAGGAAGATTAGGCGGAAGAGGGGGAAACATGTGAAATCGCG
>comp1195_c0
GGAAGAGAATTCCAAGGAGAGGTGGAAAGTTAGGATCTTCCCAGAAGCCTTTGATGTGAA
TCTTTCTGGGGGAGAGGGAAGATTGGCATCTCTCTCACTCTCTCATCAGACATGGCAGAG
GCTTCTGGGAAGATTCTCATTTTCCTCCCTTCTCCACTGTAGATTGAGACATCACCAGCA
TGTACCTTAAGGTGGTATCATCATCCCTTCTCTGGCTTTCTTTTTTGTGATTTGTCCATC
TCTTTATCAGGGTAAAGAGTGTGCTTCATGGAAACACCTGCATGGAGATCCCACTGGATG
GCAGATGATGGTGGTAGTGGCATGCACTCTGTCATTGCTCTGGTAGGATGAAAGAGAGGT
TTGTATTCTCATGCAACATCTTGTGGTTAATTTCATTTAATCTATAAGCACACTTCAGAG
GATGACAGACAGATATATAGTTCAGATCTACTGAGGAGAAATCCATATTCATGAACAAGT
TCCAAGATTTGAGTGAACGTCCCATGGTTCAAAATATTCAGCATAGATGGGATCAGCAGC
CTTGGGTATTTAAGGTGCATCAGCCAGGACCCATTACAAGATGGAAGAGCTTCAAGCACC
TTTCAGAGGGTGTTAGACTGATTTGCAGACACATGGAGGCTATTATCTGACTGATTATGA
TGAATGGGGAGTAAAACTAAGATTTGTGAACATTAATGTTCCTTCCAAGAAGATTAATTG
TACACTTCTGGGGAATATATTGCATCAAGTCCTTCCCCTTGGCATAAATCCAGTATGTAA
GAGGATGCATACACATTGAGAACTGAAGATAAGATTCTATGACATGAAGTGAGGAAGTTG
TTGAATGACTTGATCAGCTAAATTGCTGCATAATTGTCACTAGGTGTTCACTTAACAGAC
CTGTCAATATTTTAAGAGAATATGTTCATGAAAAATATATATATCTTTGAAATGGTTGTT
TAAAACTTTGTGGTTAATGAAGTAAAGAGTCTTTAGCCAGAAGGCTACAGAGAG
>comp1196_c0
CTACAGGTACTGAATTCACTCAAAGTGTAATTTTAACCTCATGCAACTAAAGAAGCTACA
GGTATTGAATTCACTCAAAGTAAGTTCCGATCTCAGGATTTCATATTCACATACCCTTTG
CTGGTAATTATACAAGAGGAAAACACAGGGAATAAAAGGGTGCAAAGATCATTTACAGGG
GAAATATATACGGCATCAGATGATCCCTTCATTCAAGGTCAAGATGATGTGCATTTATTT
ATTTGTCAACATTCCTAGCATATACACACAAACCAAGTTCTCCGAAGTTAACACCCGAAG
ACGCACCAGCAAAGCACAGCTGCCTCAAGCAGTATGAGCTACTTCAGTTTTCTTCACCTC
TTCTGCCGACGACTTCTGGGCCTCAGCCTTCTCCTTCTCCAGCTTCCGCCTCAGCTTCTC
CAGCCTCTCCCTCTCCATTTTCTGAATGTAGACATTCTCCTTCGCCCTCTCTTCCTCGCT
AAGAATTCTACCCTTGTCATCGGTGAGCCACCTCCGAGCTCCAGCCATCGTCGATGGCAG
AGACCGGCGGGGAACCTTGGTGAGCGAGCATCGCAT
>comp1197_c0
CGCCGCAACAGCAGGGCGCCAGAGCACGCTGGAGGGCTTGCTTCACCTATAAAACTGTGC
CCCGCCGCGTTCCCACGTATATCCCACAGTTCTCGCTTTCTTGTTACCATCCCTTACCTC
CGCCGCCGCGCCGGCTGCTCGCTCTCCCGTCTCCCTCGCTCCCCCTCCAAACCCCGCCAT
GGCCGGCAAGGACCCCGAGCACCGCGAGGAGGAAGAAGAGGCCCCCGCCACCGCCGAGGA
CGAGGACACCGGCGCCCAGGTCGCTCCCATCGTCCGCCTCGAGGAAGTCGCCGTCACCAC
CGGCGAGGAAGCGGAGGACGTCCTTCTCGAGCTGAAATCGAAGCTCTACCGGTTTGATAA
GGACGGGAACCAGTGGAAGGAGCGGGGAACGGGCACCGTGAAGCTTCTCAAGCACAAGGA
GACTCGCAAGGTTCGCTTGGTGATGCGGCAGGCCAAGACGCTTAAGATCTGCGCCAACCA
TCTGGCCCTGCCTTGTGTCGACCGAGAACACTTGCCCTCTCGGCGATAACCAATCCATCT
CTCTTCCTCCCTCTTGTTTGCTAGCTTCGTCGATGGCGCGCGTCCGGGCCTTCCCCGCCG
CCCTCCT
>comp1198_c0
CCCATTGTAATTTGGAGTACCCTCACCGGAGCAAACACTCGTTCCTTACCAGATACAACA
CAGCTCTCGTTCCGAGAACTTCACTGTACTCAGTATTAGATAGGGTCCTTTATACTAAGG
TAACATAGATTAAGATGCTCTCAAAAGTACATTGTGAACAGTCTTAAGAGGTAACATATA
CACAGCAGCATGGGATCAACAAATAGGCTAATTTGATCTTCTGTCTACATGACAGTTCAA
TCACAATAATACACGTATGTTATGAAGAAAACATAAACAGCAGTCTTTGAGGTGACACGA
AAAGGATCAGGGGGAGGGTTCATTTCTCCGCAAACCTGTGGAAGAAATGTTTACGCCCAC
CATGGATCTTCACCTGTTCTGAAATCTGTCTCAACCCATGGTACAAAAACTACTTTTCCA
TCATCGATATCAGCATGAGCCAAAGCCAAGGACAAGGGTGCAGGACCCCTGACAACCTTG
CCCTGGTTGTTATATTGTGATCCATGGCAAGGACAGAGGAACTTGTTTTCCGCTTTGTTC
CATGGCACAACGCAACCAAGGTGAGTGCAGACAGCATTGATGCCATAGGTTGCAAGTGTT
CTATCATTTTCCACCACAAGGTAGGTTGGGTCACCCTTTAACCCTTGAGTAAGTGTTCTG
TCACCAGGACCATGGGTCTTGAGCCACTCAACTGCAATGACATCATTCCCCAAGGCATCT
TTGGCCGCTATTCCGCCGCTACCTCCCCCGGAGCTGGGGGGAACGAAGAAGGAAGCGTAG
GGGACGACCATGATCGCGGTGGGCAGCGACAGGGCGCCGAGCAGTAGAAGGTTCATCAGC
TTGCGCTTCTCCATGTCCGGGACGCGGTCGGCCGGGATGCTGGAGGCCATGCAGGTGACT
TTCCCGCCCCTCCTCTCCCTCCGCTGAAGGCCCAACCCTCTGCAGAGCAGACCCCGGGAT
GGTGAAAAGGGGCCATTTTTACTGGAACACAGCTGAGAAGCGGCTACGGCAGTGGAGAGG
GCGGTGGCCGCCATGACGGGGGTACAGCAAGCTCGCTCGTTTGCTCGCTCGCTCGCTCGC
TCGTTCTCTCTCTCTCTCTCTCTCTC
>comp1199_c0
GATCAGTGTAAAGCTTTAAGCATGTGTTATCAGCCACACCAGCATTCCTCTTGGCTTCCG
TGGAGGAAAGGATTTGTACATGTTTACCAGTTCTTTCTAACGATGCATCAATCTTATTAC
CAGCAATCCTTATGGCTTTTGATACTTCTAATTCAATCAAAATGACAAGAACACAGTCCC
ATGGCACAAACTTCTTAAACAAGGGAAAGACAGAATAGCTAAATGAAAACTCTGAAACGT
TAAATACACAATAAGGTATAGAACAAGATCCTTCAGCGACCTCTGCCCAGCTGTCCTTAT
GGAATTCAGCTTCCGCTCAACCAACACATTCTTGCTGCGAACAAAGAACTATCGTTTATG
CTCCACTCCCTACCAAGGAGATTGCTGGGAGGTGCACTTGGAAGAACGGGAAGACCCAAC
GTTGCGAATTCCTGTAGTTTTCTCGATCCCTGACTCGTCCTGGATCAACAATTCAAATCT
TTTCAACTTTGTCGACCTTCACGACGGGGTTGGCCTTGGCGATCGCTTCCTGCCCTGTAC
CTCTGTAGTCGAACACGCAACCGTGCTTGTCTGAGTAGCGGTGGAGGGAACAGAAGACGT
CCCCGCAGCGGCACTTGAATCCCATCAAGCCCACTCTTTTATTACAGAAGTTGCACCGGT
TCGCGGGCTTCTTAGCGGCGGAGCCCTCACCCGACGTGCTCCCAACTACGGCAAGGCCGT
CCCCGTCCTTCACCTCTTCGCCCTCACCACACAGCTTCTCCCTCTTCTCGACATCGACCT
CCGCCTTGTTGTTCTCCAGCACCGGCACAGGCGCCGCGGCCACCGCGACGGCCTCCAGCG
CTAGAGCCTTGGACTTGCTCAAGAAGGCATCCTTGTAGCATTTGGAGCAGAGGTTGTTGG
TGGCAGAGCTCCCGAAGAAGCCGCAGTTGTTGGCGCAGAGCGTCGGGATGCTGGCCGCTT
GGAACTCCGTCTCCTCAGCTTCCCTCTTCTGGCTGTCCTGCTCCATCCCCGCGCCCAGGA
AAACCAAAACCCTCCTGCAATCAGACAGATCAACAAGGCGAACTGCTTCGAAAATTGCGT
AGTTGTCGCTCTGCTACGATTGGAACCCTAATCGTCCGAGTCGAACTCGATCGATTCCGA
ATCCGCCCCGCCGATCAGAAGAGATCATCCGTGGAGGTTTCGAACAAGGAAACGAAGAGC
GATCGAAGCGAAGGGTTCTGCTCGATCCAGAGTCCCCAGATTCCCCTTTTTCGAAGAAAC
CCTAGCGCCGAGGTGATCGGGGAACGGAGACCCTGGATCGGGATGCTTCGAAGATGGAGA
CGAACAGCGAGCTGGAGAAG
>comp119_c0
AGGAGGAGGAGAAAGGTAAGACCCTAATTCCTCGGCACCCGACCCATCTCTCTCTCTCTC
TAAACTTTCTCTCTCTAACCTCTCTCTCTCCCCGCCCACTGAGAGGAGGAGGAAGAAGAA
GAGGAAGGAGGAGGAGAAAGGTAAGACCCTAATTCCTCGGCACCCGACCCATCTCTCTCT
CTCTCTAAACTTTCTCTCTCTAACCTCTCTCTCTCCCCGCCCACTGAGAGGAGGAGGAAG
AAGAAGAGGAGGGACCGGCGGCGCCATGGATTCCGGCAGGTGGGTCCTCCTCCTAGCCCT
CCTCCTCCACCTGCGCAGCCCCGTGCGCGCCGACCCCAGCGCTATGTCTGGCCCGAGGCT
CTTGGAGAGGGCCAAGGAGAAGGAGCTCTTCGAGTGGATGGTGGGGGTCAGGAGGAGGAT
ACACGAGAACCCGGAACTGGGCTACGAGGAATTCCAGACCAGCGAGCTCATCAGGCGGGA
GCTCGACGCCATAGGCATCCCCTACAAGCACCCCCTCGCCGTCACCGGTGTCGTCGGATT
CGTCGGCTCCGGCGGTCCTCCCTTCGTGGCGCTGCGGGCCGACATGGACGCCCTCGCCAT
TCAGGAGAGTGTGGAGTGGGAGCACAAGAGTAAAGTGCCGGGGAAAATGCACGCTTGTGG
GCATGATGCTCATGTGGCCATGCTGCTTGGGGCCGCCAAGATTCTTCAAGAACATCACGA
GCATTTGCAGGGAACTGTTGTTCTTGTCTTCCAACCAGCAGAGGAAGGAGGTGCTGGAGC
AAAGAAGATGGTAGAAGATGGAGCTGTAAATAATGTTGAGGCCATTTTTGGTTTTCATGT
AGACTGTTGCATTCCTGTTGGCGTGGTGGCCTCTAGGCCTGGCCCAATTATGGCTGGAAA
TGGCTTCTTTAAGGCCACAATTAGTGGAAAAGGTGGTCATGCTGCTCTCCCTCAGCACGC
AATAGACCCAATTTTGGCTGCATCCAATGTGATTGTCAGCTTGCAACATCTTGTTTCTCG
AGAAGCAGATCCATTGGATTCACAGGTGATAACGGTATCGAAACTCCAAGGTGGCGATGC
ATTTAATGTCATCCCAGATTCTGTCACCATTGGTGGCACGTTTCGCGCTTTTTCGAAAGA
AAGTTTTGAGCAACTCAGACAGCGAATAGTGGAGGTTATTACGGGACAAGCAGCTGTTCA
GAGGTGCAGTGCAAGTGTGGACTTCCTCGCCGAAAAATACCCTTTCTTCCCTGTGACTGT
AAACAGCGAAAATCTTCATGACCACTTTCTCAAGGTTGCAGGTGAAATGTTAGGATCCCA
CAGTATCAGAGACAGGCAGCCAACAATGGGAGCAGAGGATTTCTCCTTCTTCACTGAAGC
AGTTCCTGCTGCATACTACTACTTTCTGGGGATGAGAAACGAGTCTCGCGGACCGCCCGT
GCGCGGGCATTCTCCCTATTTCACAATCAATGAGGAAGTGCTTCCATATGGTGCTTCTCT
TCATGCATCTCTCGCTGTGCAGTACCTTACCATCGCACGCACCGGTGCTGCAGCTTCATC
AGAGAAGGATGCTCATGATGAATTGTGAGATGGCCTTTGAGGAACTCATTGCACGTTTGG
TATCTTAACAAGCTCTATGGAGTATCTAAGGCATTGTAGAGTTCCCATGTGCTTTCTTAA
TGTCATCGTATGAACAATCTTGCTGTACAATTGGATACTATCAGTTAATAGCAGCCCTTG
TTGCGGCTGTCCATTAGATACTTCACCAGAAAGGGGAAGACGAGCAGCTTGGCGACTGCA
AGCTCGAGTACTTGTCGGTTCGGTTTGGTTTCTAATTTTTCAGTTTGAAATAAATAGTGA
ACACTCTTGTGAGGCACTTGGGAGTATTTTTTCTCTGAGACCATTTCATTTTTAAATTTA
ATTTGTATTAGTTTTTGACACAATTTTTAAAAACTCTATAAATCCCTTAC
>comp11_c0
GTTTAATTATATTTTTTTAATATATTTGGTGATTTCCATAGATAGGGTGATTCCAACCAT
AGATCCTGATGATCCGATCTGGATCAGACAATTCTCTAGTTGCATCCCCGAGTTTTAAAA
CAGCGCATCAGAATAAAACCATAACTGATCATCTCATCTCTTTTATTACAAGAAACATAG
AGGTCTTCGCATACATCATAGCAAAGATGAGGATAAAGACATAAAGAGGACAGATAGATC
CAGAGCAACGTCAGCACCTAGCAGCATAGAGACATAAAGATGACGGATAGATCCGTAGCA
ACGTAAGCACCCAGTAGCCATATCTAACAACTGCTCCTATCATCTGCCCGCCATTCCTTT
CTATTGCTAAATCTAGTCGCTGTCGCTGCTGCTGCTGCTGTGGCCGTGCCCCTCCCCGGG
CTTCTTGTCCTTCTTCTTCTTCTTCTCCTTCTTCTTCTCGCCCTGCTCACCGCCCTCCCC
ATGGATTTTATCCTTGATCTTGTCCATCAGCCCCTCCTTCTTCTGGGGTTCCCCTTCCTT
CGTGTGGGCTTCCCCCTCCTTGTGCCCCTCTGCCTTCTTGTGCTCCTCCTCCTTCTTGCG
GTCCCCCCCACCGACGTGCAGGGCCTCCCCAATCTTGTGCACTATCCCGGACATGGTTTC
CTCTCTTCTTCTTTCTTCTTCTTCTAGGATCTGATCTACTCTCCCTTGTCTTGGCTTCCC
CTCCTTCTTGCGGTCCCCCCCAC
>comp1200_c0
GTCATTTTAAACCGATATGTATAGTAGATAAGGTAATAGATACAAATTCTTCCTGACCAC
ATACATACAATACACAAATATTCAATTATCTGACCGATTATTAACTTATAGGAAAATTAG
CTAGTAGTATTTCTAAACTGGTAACTTAACGGATATGATCATAGGTCCATCTCATTTGCA
TCCCTTTTCTCAACCGACTTTTAAGACAAGTATTTTTTATTCGAAAGACTTCTCTCTGGA
TGCATCTACTAGGAATATTTTATAGAAATTTCTGAAATATGCCCTAGATTTTCTACTCAA
GGGCGACGCCTTCATAAGCCGCCGGCAACTTCAACTCCAGCTCCGTCTGCTTCCGACTCT
TGTTATGCTTGTACTCGCCATAGAGATACGAGGTGAAGCCCCACATGCAGAGGGCCATGG
CAACCGCCTTCCAGCCATTAAACTTCTCATGCAGGAGGAAGACTGGCAGTACTTCTCCAA
CTGGTAGAAGCACTGCAGCCATGATGCCTGCAAGCAGCGAGGACGAGCAGGAGACGACAC
CCATAGTCCCCAAGCCCATGAACTGCCAAAGGATGGAGGAGGCGACGAGTATGAGATAGT
ATTTTCTCTCTCCCAGACCGAACTCTTTGGCCTCCCTTGGAATGGCCTGGAAATCCTTGT
TAACGAGCATGGCCACCGCAGAGACGGTGGCGGCGGACATGGCAATGATCACCTGCATCT
CCATCACCACGTTGTACGTTATCTTCTTCAGCTTCATCCTCAAGCATGTCAGCTCCATCA
ACGGCGTGGTCAGCCCAATCAGCGCCGCCGCGCCGACCATGGTTGCGAACCCCAGGAAGT
ACCGCCTGTGGGACACACCCTCCGGCCGGTCGCCGCTCGCCTGCATGCCGAGCACGACCG
GCCCCATGACAAGCAGCACCACGGCGTTGATGGAGTAGGCCGTGAAGCGCTGCCTCACCA
CGAGAAGGGCGAACCCCGCCGTGAACGACAGCTGGGCCGAAATCACCAGCGTGGAGGTGG
ACGCCGGGAGTGACGCCGAGCCGTAGCCGTACATGAAGGAGTCGAGGCTATAGAGGACGC
CGATGCCGACGCACGCCGTGGCCGCCCGGCCCGTCACCGAGAAGATAAGGCCGCCCCTCC
TCCCCCTCTGGCGGAGATGCGAGATGGAGAGAGGCAGGAGCAGGATCGGGAAGGCGCAGG
ACTGCAGCAGGCTCGTCAGCCACAGCCGCGCGCCGCCATGCAGGAAGTAGACGCGGGTGA
CCAAGGGGGCGCCGGCGCCGCCGAGGGTCATGATGGCCATGCTTAGAAGCAAGAGGGTGC
GCCTAAGGGCTCTGTCAGCTTTCTGCTCCCCGACGGGAGAGCCAAGCTTCCCCTCCATGG
CTGCTCCGGCGTTGAGCGATGGCCACTCACTACCGGTTGATGCGTGGATTTATAGGGAGA
GAGAAGGGAATTCAGATCCTCTTACTCACTACCGATGGATGCGTGGAGT
>comp1201_c0
CGGCTGATCCTTGTGGAGAGCAGGATCCACCGGCTGGCGCGCTACTACAAGCGGACCAAG
AAGCTCCCCCCTGTCTGGAAATACGAATCTACCACAGCAAGTACGCTTGTCGCTTAGAGG
TTGTGGCTGACCGTGGGTATTCCTGGAAGAGAAGGCCACGCCAGGGGTATGGAATCAAGA
TGTGGATTTTCAGTTTTTTGTATCTGATTTGTCTTTATTTTACACCCGAGTAGAACCGGG
AAGCTTTTAATATGTTTTTGAACTAAATGGTTTGATACATTTTCCTTTCTAGTTTGTTAA
CAGCTTTATTTTCCTTTGGCCTTTCCACTTGGGAAGGTCATGGGGTTTTACTGTCATTAG
GTGCTTGCACCATGAGGTGTAAGTTATAAGATGTCTACTTTCGGTAGGAGGCTGACCTAT
AAAATAGTCGTTTTATTAGGCGGAGTAGGAA
>comp1202_c0
GGGTATTCGGTCTGAATCCGTTTCTACCGAATAATTGTTAACCTCTCAACTGTATGATCC
GTTAATTCAGACTTTTGTGCCAGTTGATAACGATAGGTGGGCCACTGATACAGTTAGACA
GGTCCAAAAAGACAACAGGTCTTCTAGATTAGTTACATAAACAACTTCTTCTACCTGTTG
CAATATCATTCATCAACTACAAACCAGATATTAAGTTTAAGCAACGCGTAGTTTAGTGCA
CAATCTACACAAGACAAACACAATTCACCTCCATAGAACCCACCAACAATGACTGCTTAA
GATTTGCCATACACACGCCACTTCATCTTCTCCATGCCCCTCAATTGACGGTATTCAGAT
GCACGCCCAATGCCTTCAAACACCTGCAGATTCCTCCCTACAGCATACTGTCTGTCCTCG
CAGGTAGTCGCCGGAAGAAGTTTATGGGCACCGATGGCATCCTGTGGCGAAACCTTGGGT
GCCTCATCATATAGAACCCAGCGACAACTGCCACCACCTGGAATGGAGTTACATACAAAA
CCAATGCAGCCACAAGGCAGAATAACACAAAGATTGCTGTGGCGCGAGGATCCCTCCAGC
TCAGCAGTGCCTGCATACGCTCACCCTGAGTTGCGACATCCCCCACTACCGTTTGTATCC
TGCCTGCTACACTCCTCAGTCTATCATACCTCATTCGAACAAGTTCTAAGCTCCGACTGG
TGGGGAAAGTATCAAACTCCTCATCGAGCTCATCTGGATGAACATTCTCTGCTTGGGAGA
TCCGTGTGTTCATGTGAGGTGGGTATCTTGGGCGGTAACGGTAGTTCCACACTCCAATCA
GAAACATGTACAAGAATACAGTTGGAAGTATGAGCTCAGGGAAGCACACAAGCATCACAA
ACAGCACATGAACAAGCACAGTTGTGATAGGATTCTTCCACATGCAGACGTCCGCAAACC
ATTTGCCCACTGCAAACAAGCCCGAGAACACTGACATAAGCCGGAAGAAGTTTGCTTTAC
TACGGCGCATGCTCCATAAGTGCGAGTCTACATCAGACATGTATTCAACCACCTCCTTTC
TAAGTGGGGGCTCCATTCGGCTTAGACGTGCTGCAACAATCTGGACAGCTTGGTGTCGGA
GCATATCAAGCTGCATCACGGTTAATGGACGTACATAATGCATCTTTGGTAGAAGGGGTC
GAGAATATATGTACATCATATTCACCAGTGATGTGGATGAAAAACGTATAGCCAAGTGGA
GCTCTCCCATCTTCTTAACGCCTGAGGGATGCAGAACTAAAAGAGGATATGAGTGAGTGT
AAACACGTCCAGTTTCCAGAGTGGAAAGTCGAATCCTCACTTTCCCAATCTTCAGATCTT
TGTTACCATTTGACCCTTTTTCCCCCAGCAGGCTATTGTCAAAAACTCCCACAGTGAGGA
CGGTAGCAGGATCATAAACTTCCCATGTGTACTGTTCATTGTATTTTGGGCTAAGGCTGT
TGAGAATCGTGCGTGTGCGCACCCATTTATGTCCATACTTAGCAACACAGTAGGTATCTG
ATGAACCCTTCCCGTCACGTGCTTTCATGGGATGAAGCCCCTCAGCATTAAGGATACCAA
GTTCTAGCAAACCAATGGATGGCTTCCAGAGCTGTTTCGCAGTTGGCCGAAGGTCACTGC
TGTAGTGGGTGGATTCATCCAGCACATGATAGCCTCCGTCCAGACAGACACGAAGGTGAA
TCCGGCTAGAGAACTTTTCTTTCTTCAACTGGTCCACATCAATAGCAACTAGCTTTTCAA
GGTTAAACCAACGTGTGTTGACAATGCGATCATCAGCACGTTTCTCTATGGATGCCAGAT
GAATAGCAACCCTTCCGATCACCTCATCCTTATTGGGTCCCACACGATCTTCCACTGAAA
GAATTAAGTGATCCTCAAAAGGTTCAGCAGCCACAAACATGAAATCTTCATTCCAAAGAG
GGTTCATAGTCCGGGCTTGAACTGGCTTGGTCCTCAAAACCTGGTGTCCGATCTGGGCTT
TGACATAAACATCTGGGAACCTGTTCTTGTCACCAACCATGATGTCTTGTGCTTCAATAA
CATTGACTCGCACGTACCAAAGTCTCGGTGCATGATAAACCTTTGACCGCAGGTGTGCGC
TGGAAGCACTCACATCTGCAGTTGCTGCTGCATCAGAGTGCAAGGCATCTGGAAATGCCT
CATCGGCCTGGGTGCCCATCCAGACTGCTAGCATCAGTTCACCCTTCACCTTCTCCCCCT
TCTTGTCTTCAAGTCGGTACCACTCTGGAGCAAGAGGACTGTCGGGCGGCACACGTGTTG
GTACATCATTTAAATCAAACCGGACAACCCCCACGAAGTCATCCTTGACCAGATCTTTAT
CTTTGACCACTACTTCTAATACTGAGGATTGCATCCTCTCTCTAGAGAATGCAAACACCT
CATTCCATTCAGGGTGCTGATTCTTTTCAAAGGTTCTAGTTTTCCCTTTGTAGTTCCCAA
CCTTTACCTCAACATAAGGATCAAGGCTTCCAGTGACATCCATGGATGGTAACTCCCGTG
CTTTGACCACACGTACAAAGAGATATTGCATCTGTTCAACAAGATCATATGTACTAGCTG
GCTTCTCAGCACGTATAACACGCCCTCCGACAATCTGTCCGCCACCAAGGAAAGGGCTTG
TCTCTTTGATTGTATAATCAACCGGCTGCTGTGATGAATACATCCTCATAACCCTGGGAG
GTGGAGGTTCAGCCTTCATCTCGTCAGCCACAAACTTCACAGGTGGTTCACCCATCACAG
AAGCAGTTGAATGGACATGGTTCTCCCTAGGAAGATGATGGAAAGTGCGCTTAGGCTCTG
AATTCTTTTCTGGTTGTATGTTTGCAGTTGGACTTGGGACTTGCATTGAAGCTTGATGGA
CTTGTGCTAGGGGAGAGTTATTAGGAAAGGGATCACTTGCTGGGAGAGGGTTGGATAGCC
TGATTGATGGATCATCGGTAAGGAAAACTTTAAGACCAAGATCACCTCTCACACGCGAGA
AGATGCTGCGCTTTTCGAGAGGATAGTGCAACACTACTGCATCGGGGTACGGGACAAAAG
AAGTTCCAGAGAGACGGACCTTCCCCAGAAAGGATTTTGAATTAGTGGTTCTGTTGATAC
TGTAGACATATGCTTCAAGGGCAAGCTCAGGGAGCAAAGCAGGATCAGAGATGTTGAAGT
AAAAATGTTCATTCCAAACGGGGCTGAGGTCCTTTTCCTTTGTTGTTGTACGGAATTTTT
GGCCATCAAAATGAAGCTCAACAAAGGAACTAGAGGAGCCCTGCCCATCCTTGGGCATGA
GGTTGTATGCACTCACAACCTCCACCCCCAGCTTAAGATTGTTCATCTTATTCTGCAGTT
ATCAAGTCAATAGTGATGTTGAGGACGTTCAACTTTCTCAAGGTAGTTGGAGAATAGTTT
GTGCAATCACCTTATCCCCAGCTCAAGATCTCTTCGACGCCAGCCTCCGCCCCTTCTAGC
AGATCTCCAACCGCCAGAAATGGAAGGATGTGAAGAAGAGAGAGAGAGAGAGGGGAAGCG
AGAGGGGGAAGGGCAACACAACTCTTGGGCTGTGGCGGTGGCAGCCGAAGATGATGTCGA
TGGCGCCGACAGGGGCTGTCAGAGGCAGTGGCGGCAACAGACGCAATCGACCGCGGGAGT
TGCAACAAGCTATGGCTGTGTGGTGGTGCAATGGCGGACCGATCTCAGGCTCTGACACCA
AAACTGATGCGGGACAAAGAAGGGGAATCCGGAGGAAGGCTCAGAGGCTCAAGAAGAAGA
AGAAGAAAGGGAAAGAGAGAGAGAGAGAGCACCATGACACTAGAAGCGCTCTCTTCCAAC
GACTTCTCCAGCTTCGTCGTCTACGACACCATCTCCGCTACCAACCCCCACCACTACGCC
AATCCCTCCCCGGCGGCGCTCTTCCCGACCGACAATGCCGGCGGCGAGGGCCTGAAGTCG
ACGGCGGGCCTGGTCGCCGCCATTCTGGGCAGCCCAACGGCTGAGCCGCCCTGCGGGCGG
CCGAGCTGCTCCTCGACGGCGCGAGGAGCGACGGCGCCGCCTCCCCCGCCGGCCCCGCCG
GCCGCTCAGGGGCGGAAGAAGCGGCGACGGAGGCCGCGGAGCTGTAAGAACAAGGAGGAG
GCCGAGAGCCAGCGGATGACCCACATTGCCGTCGAGCGCAACCGCCGTCGCCAGATGAAC
GAGCACCTGGCCGTCCTCCGCTCCCTCATGCCCGAGTCCTACATCCAGAGGGGGGACCAG
GCCTCGATAGTGGCAGGCGCCATTGACTTCGTGAAGGAGCTCGAGCAGCTTCTGCAGTCG
CTGGAGGCGCAGAAGAGGTCGCTGCAGCAGCAGCTGCAGCAGAGGAGGAGGGCGTGTGGG
AGAGGAGGGGTGCAGCTGGAGAAGGGCGTCGAGGGTTCGGCGGACGGCGAGGGCGACCCG
CCGCCGTTTTCGCAGTTCTTCGCGTACCCGCAGTACATGTGGTGCCACGGGCCGAGGGAG
TACTCACCGGCG
>comp1203_c0
CAGTATAATAAATATTCTTACAGATGATAAAACAATATTTGACAGTGACACCGTCCGTTT
TACAGGGTACCGATAAGCCTAGAGATCGGGTAAAGCCCTTGCCTGCGGACACCCGCAAGC
ATCAATGCAATGGAGGTCATACGGCTCAAACCCATGACATCGCTTCTTCAAGTGTCCAAA
GAAAGCTATTCATAACTAACATAGACAAACACCATGACTACTAAAAGTTCATATTTTACA
TGGGCATTTCTATAATTCAGGGGTTTTATTACATAATTTTTGATAGACTTAGGATGAGGA
AGCTCTTTGCTAATACGGAAGCAGTGTCAAGGGATGTTTATTTGGTATCTGAACACTGAA
CTGATTGCCACATCAAGTTTTCAAGTTACGGGTGTGGCTCCTTGGTTACAAACCACTAGA
ATACTACATGCCCGACACAAGCTTTCAGTATTCTAGGAATGTTACCACAATTTCTTTCCT
AGAAAGACATATACACACAAAAGCTTTAAGCTTAAAGTAATTATACATCATGTGCAAGAT
CGAGCAGCCCATCTATCTTCGTACCTCCCAAATGAGTACTCCATAGCAGGAACCTCGGTT
AAATGAAGGGGGTCGGGCTCTATTCCATAGTCTGTCAATGGTCTATTTTCAAGAATCTCA
TCATGACTCTTGACAAACTCTGGAATTTCAACTTGTCCTTTCTTTATATCCTCCCAAAGA
TACTGCAATCTGCTAATATACTTGATTTTCCAGTATAACCCTCCACTCAGGAAGAAACGT
CCAAGCGTCGCAAAAACAAGCCTCGACCGGATCCCAGGGTGTAAAAAGTACAAAACACGG
ATCCTCTCCTTATGCTCAGGAGGCAATCCTTCATAGATCCACCTTAACACAGCGAGGCCC
GGGAAGTTATCCGCCTTCTGCACTGCGCTGTGCATGTAAACTATGCAGAACGGTCCTTCC
GGCAATTCTGTGAGTATCTTGTGGTAGATGTACTTCTTCAGTCGATCCCCACTAATGACA
AGAGCTGGGAAGAACTTGCCGACGATGCGCAAGATGCGGTTGCCGGCCTTATCGGAGCCC
TCGACGCGGAAGGCCTGCAGCGCCTCGAGGTCCAAGAAGTCCTCCTCATCCCCCCCGCCG
CCGCCGGGTAGGTAAGGAGGGCAGTCGTGCCAGACCTCCCCCTGGTCCGGCGAAGGCGCC
GACGAGGGGGGAAGGAGGGGTGACAGGAAGGACTGGGCGTCGACGCCGAGGTCCGACGCC
AGCACCACCACGGAGAAGTCACCCTGCTGCGCCTGGTGCCCCATATGGATTCCCCGCAGC
GCTTGCTGCCCGCGGGTCGCGGCGGCACTGGAGCGCGAGCGGGTTTTGGAAGCTGCGGGC
AAAAGGGTATATGGATGATCGCGTCACGGTCGCAGAACGTGACCGGACGCATACGGAC
>comp1204_c0
GAGCGGCTTCCCAGAGGGATGGCAGAGCCTGAAGGGGAGGGGAGGGGAAAGGAAAGAAAG
GGGCTGAGGGGCCGGAGAGATCCCGGCGCAGCGATCCGGGCAGGAAGAATCGAGAAAGAG
ATCGATCGGCACAGAGGGGAGGGACCGAGCGGCTTCCCAGAGGGATGGCGGCGGGGAGAA
CGGAGATGGAGGTAGGGCCCGACGGCGTCGCCCTGATCACTATCGTGAACCCTCCCGTAA
ACTCCCTCTCCATAGACGTGTTGTTAAGCCTAAAGGAGAATTATGAACAAGCTTTGCAAA
GAGATGATGTCAAAGCAATTGTAGTTACAGGTGCAAGAGGAAGATTTTCTGGAGGTTTTG
ATATCACTGCTTTTGGTGGAGTTCAAGAAGGGAAACGGCAGCGGCCCAAAGTTGGTTATA
TATCAATAGATGTTATCACTAATACTTTGGAAGGTGGGAAAAAGCCTTCGGTGGCAGCTA
TTGATGGCCTTGCACTTGGTGGTGGATTGGAGATTGCAATGGCTTGTCATGCACGTATTT
CAAGTTCTACTGCTCAACTAGGTCTCCCTGAGCTTCAGCTTGGAGTCATTCCTGGGTTCG
GAGGAACACAACGACTTCCACGTCTTGTGGGTCTCTCTAAAGCTCTTGAAATGATCCTTT
TGTCCAAGCCAATAAAAGGGAAAGAAGCATGTAGCTTGGGTTTGGTAGATGCCATAGTTC
CACCTCAAGAACTGATTAATGTGGCTCGTCGTTGGGCACTTGATATTGCTGAATATAGAA
AGCCATGGGTCAAGAGTCTTTATAAAACTGATAAGATAGAGCCCCTTGGGGAGGCAAAAG
AAATACTCAAGTTTGCAAGGATTCAGGCGCAAAAACAAGCAGCCAATCTCATGCATCCAT
TGGTTTGTATTGATGTCATCGAAGAAGGTATTGTCTCAGGGCCTCGTGCAGGGCTACAGA
AGGAAGCAGAGTCTTTCGAAAAGCTTCTTTTTTCAGATACATGCAAAAGCTTGGTCCATG
TCTTTTTTGCCCAACGTGCAACCTCCAAGGTTTGTAAAACCTGATCAGGAGATCATTAGT
TTTTCATATATGTTATAACGAGGCCCTTGAATTGCCTCTGCAAATTTCTTCTTTTTCCAA
GCAGTTAACATGTATTTATGGTTCCATATTTATTGTTTCTTCTAAAAATTCAATGGGTTT
TTACATATTTATCATTGCCCATATCACTGTTTAAATGGCATCCCTTGGTACCGTGACAGA
AAGAAGTAAAGAAAGAAAATGCTGCTGCTTGTGATCTTATTACATGCACATAAATTTTGT
TGATGTCTTTTTAACTTCTGAAGTACGGACATTCGCCTAGGTTTTGTCAGTCAAAATCTT
TGATGTTTGTTTTATCCTGATAGATTGTGATTCTTATATCTGTCACTTTTGTTTTCTTTG
ACATAATTGTTCATTGTGCCCATGCATTTGAGCAACATTGCATTACCCATTGGCCTCCTG
ATGGAGAGTTAGAGTTTGTGGGTTGAAGCTGCCTGATGGTAGTGCTCTTTGTGGGGCAGA
GAACATATTCTATGTTTGGAAGTCAAGGAGAGTCAATATTCATCTCACTAGATGTCAGGG
CCTTTCTACTTTGAATCTTTCATGTATAACCTCATTCATGGCATCACAGGATATATTTTT
TTAATCATCTGTTTTCATACCACAATATGATGAACTTGCAAACTTGTGAGTTGTGACAGG
TTCTTGGAATTACTGACCTGGGTTTGAAGCCAAGGCGAGTAACCAAAGTAGCCGTTCTTG
GTGGTGGTCTAATGGGTTCTGGAATTGCAACTTCACTGATATTGAGCAATATTCCAGTGA
TCTTGAAAGAAGTAAATGATAAGTTCTTACAAGCAGGGATTGGGAGAATCAAAGCCAATT
TGCAGAGTCGCGTCAAGAAAGGAAAAATGACTGAGGAGAAGCTTGAGAAAGCCCTCTCTC
TCCTGACAGGTGTTCTTGACTATGAACATTTTAAAGATGTTGATTTAGTCATCGAGGCAG
TTATTGAGAATGTGTCTCTAAAGCAGCAAATTTTTGCTGAACTAGAGAAGTGCTGTCCAC
CCCACTGCATCCTTTCTAGCAACACTTCTACAATAGACTTGACTGTAATCGGTGAGAATA
CCAAATCCCAAGACCGCATACTTGGTGCTCATTTCTTCAGCCCTGCTCATGTCATGCCAC
TCTTGGAAATAGTCCGTACTCAGAGGACATCTCCTCAAGTAGTTGTTGACCTCCTGCATG
TTGGGAAGAAGATCCGTAAAACGCCCATTGTGGTTGGTAACTGTACTGGTTTTGCTGTCA
ACCGGATGTTCTTTCCTTACTCACAGTCAGCATTGCTATTTGTTGACAATGGTTTAGACG
TTTATCAAATTGATCGGGCAATTACCAAGTTTGGAATGCCGATGGGCCCATTCAGAATGG
TTGATCTTGTTGGTTTTGGAGTTGGTGTGGCGACGGGTGTCCAGTACCTCCAAAGTTTTC
CTGAAAGGTGCTACAAATCAATGCTACTGCCGATTATGCTCGAGGATAAGAGGGAAGGTG
AAGCTACTCGCAAGGGATTTTATGTTTATGATGATAAAAGGAAGGCTAGGCCAGACCCTG
AAATAAATAAGTACATTGAGAAATCTAGGAACTTGGCTGGGGTTACCCCTGATCCCAAGC
TAACAAATCTATCAGATAAGGACATTGTGGAGATGATATTTTTCCCGGTAGTGAATGAAG
CATGTCGTGTCCTGGATGAAGGAATTGCTGTTAAAGCATCAGATCTTGACATTGCCTCTA
TCATGGGCATGGGATTTCCTCCTTACAGGGGTGGTGTTATGTTTTGGGCGGACTCCCTTG
GAGCGAAGTACATATGCTCAAAACTAGAGGAATGGTCAAAAAACTATGGAAGTTTCTTCA
AGCCTAGTGCCTACCTGGCCGAAAGAGCTGCCAGAGGCATCTCTCTGAGTGCTCCAGCAA
ATCAGCCCAAGCCTCGGCTGTAGGATCAAATGCATCTACGTCACTGCCCTTTTACCCTCT
GTTTGACAAGAAGTGCGTGTGACTCACAGTTCTTCGTTACTATTTGGCAGTTGTTACCTT
TGCCTATATCTGTATTTTAATGATGTCTCATTGCGCTACAAGGAAACTTATCTTGGTTGA
ATAAAAGCTCTAATATATGTTCTGTACCAGCCATCCCTCAGGGTATGAGGGTTGGATAAA
GTGCTTCACAGGCAACCTTGGTTCATGAGTTTACTCGGTTATCAAAAAAAGAAAAAAAAA
TTGTTTCTGTGCCAG
>comp1205_c0
CTGGGAGTAAGCTGTAAACATTAGCCATAAAAAAGATGAGCGGGAGAGCCACTCCAGCTG
AGAAGTGACAATCTTCGGATAAACAAACAATGAGTGGGCCAAGCATTCTTCATAAGTATG
TTTCTTCGAGCATTCAATTGGAAGAGCTTCAGCGAATGGAAACTGAGGTTAGTTTCAAGG
AGAAGCCACTGAAGTCAACTATACCAACCTCATCAACTGGGTCTCATAGCACACAATAAG
AAACAAAAAAGTGGCATTGAATCTCTCCTTGGCCCAATCAAATCCGAGTTTTCACCAGCG
ACATTATTTTCCCTCCCCTCCAAGAACGTAATTTCTAACATAGAAACTTTCTAGAAAAAG
TTATGTTAAACAAACAGTATTGCTGATGTGAGTTTTGCACGCTTCCCAAAACATTAAGGA
CAATTGCCTGTGAAGAAATCTTGCCATCATTTCAGTTTTTCAAAGAGCTTCGAAGCAACA
CATTTGTCAATACATGACCAGTAATCGAAGTATTGCCCAGTGCAATGTTTGTGCCCTGTC
TCATCACCTTTGATTCTCTCAACACATTTCCCATATTCTACCCAGTATTTTACACATACT
GGTTTGCAGCGCTCCTCAAGAAAACTTTTTGGATCAACAAGTTCATCATCAGCCTGACAT
GGCGATCAAACAGATAGAGAGCCCCGCTCGATCCGGCTTTCGAGATTGTTCCTGCGGGAG
CAGCAGGGGCTCGAGCGAACTCGAACGGCTCGGGAGGTAACGAGTCCAAGCGGGGGCTTC
TAATTTCCCGCTGGGAATAGTGTTGGGGTTCGGTCCAAGCGGATCGTACTCGATCCCAAC
CGTCCAAG
>comp1206_c0
GGGCAAGCTCTACATCCACTTCACGGTGGATTTCCCGGACTCACTGACCCCGGAGCAGTG
CAAGGCGCTGGAGGCCATCCTGCCGTCGAGGCCCTCGTCGGCGCAGTTGACGGACATGGA
GCTGGACGAGTGCGAGGAGACCACGATGCACGACGTGAACATAGAGGAGGAGATGCGGCG
GAAGCAACAGGCGGCACAGGAGGCCTATGAGGAGGACGACGAGACGCACGGTGCTCAGAG
GGTGCAATGCGCGCAGCAATGAGCGAATACCAACCGGTGGCCTTGAAATTGCCCGTTGCG
TGTGGGATCCATGGCGTTGCTGCTAGGCTTGCCATGTTTTGATATATCCTTCTATTTTTG
TTTGTCTGCTAATATGTTGCAGTACTAAAGAAATGAACTGGAATTCCTGAGTTGTTCATA
TCGCAAGTGCCATCGATGTGCCTGTTTTGCACTGCTGAATGGCGCTTGTCGTGTTTCGGT
TGGTTCTACGGGAACTTGTGGCCGGTTCTCGAGCTTGAACTTTTGTTATTCTCTTCCTTT
GCACTCTATTGGGCATAGAGCAAATTGTGGACTGTGTCGCCCTGGAATATTTGGAGTTCG
ATGAAGAATCCTTTTTAAAAACTAAATTCGATTGTTGTTCTAGTAATATGTAGGTTTATA
GATCTCGGCCCAGTTTATAGCGGATGGAATCTTTGCAGTTATGGATTTGGAATGGAGGCT
TTGCGGCTGCAAACGAGATGAACAGTTCGTAAGATTCGTTTATAAGCC
>comp1207_c0
CACTCAGGGTCTTAGCAACCAGCATTACTTAATTAAAAAAAAAAAAACATGCCAAATAAT
TAGCAGATTTGACAAAAAGTCGAAAACAATGGTCTATATATCCGTAACTTTGAGGGGGAT
AAAAGGAGAGAACCGTGTCATTCCTACACTACGGGAACATTAAAATCTTATCGTTACATG
CCTATGTACTCCCAACACCAAAATCTTACCGTTACAGAAGAAATGCCAGGCATAGATTAG
ATTTGAAGAAAAAAGAAAGAATCCATGGTACAGAGATGCACCAAGCGATCACCACCACAC
ACAAAAACCTGGGTAGCAGACCAGAGGAGGTGAAGCTGTTCTCCGCATCCATGGCCTGGT
ATGTAGTACACACACCACTGAAGTATGGGCTTCTTGGGTCATGGGAGAGAAGAGAACCAG
ACCACTGGGAACCCACTGGGCTCCCACGTCTCTCCCTCTGTGTGTGCGCAGATGGATTCA
TGCATGCCACATCCCTGTGTCTAGTTCTACTCATCTACATGCTATCTCCTTTGGAAGTTG
AGGAACTTGATGCTATAGGCGAAGACAAAGAAGAAGGCGAGCACAAAGCCGACGTGGGCG
AGGGCCACGTACCCCAGGAAGCTGTGTTCGAAACCCAGCACATCCTTTAGGAAGGTCTTC
ACGGTCACGTTTGACTGCCCGGGTACCTCCAGCGTCCCGTCGATGTCTCCCAACTGCGAA
GCGATCAAGCCGTAGATCGTCCATGCCACCGGCGTCGCCCAGTAGTACCACCTCCACCAT
ATGGGTATCAGTGGTCTGAAGATGAGGAAGCCCGCGAAGAGGTTCCAGAAGCTGAAGAAG
AACGACGACACGATGGCGGCGATCTGGTACCCCGGGGTGAGTGCCACAATCATCATGCCG
TACAGCACGAAGTAGACAAAGCACATGAACACGAAGAAGAAGAACCAGAAGAACTTGGCT
GCTTCCCAGCCGAATCCAATCATGGCGAATAGGAGCAGGCTGTATAGGAAGGTCTGTGCC
GCTATGTAGATCATCTCTGTGGTCACCTGAGCGAATGCGTACGGCAATGCGGAATACATC
CCTGCCGCCCTTTCCCGGTAGAAAACTGTTCTCTCAATGGATACAACAGGTTGCACTGTT
GTGGCATTTGTGGCCCCAAGGAAGAAAATTGCACCATATATGGCTCCCATCAGATTGAAC
AGGTCTTGCTGTTTTCCTGTTTTCTGCCCCTTGTTCCAAAACATGGTGCCAAACAGAAGA
CCAATGATAACTGTCATGAAGAATCGAACGGCATTGTATGGTGGGTTCCTCCAGTAGGAC
CAGTATTGTTTCCAAAAACAAGCCATGTATTGAGTAGAGAAGCTTTGGGAGTACTTTGTA
GGGAAGTAAAGGTCCTGGGAACCAGGAGGTGGAGAACTCAGGTCCTTGATAAGTTCCTGA
TTTTGCTGATATAACGAAGATCTCAAATAAACATCTGCAAAATCAATGTTGAATTGAGCT
TCAACTGAAGGGTTGCTGACTTCCAGCATCCAAGTAGCTGGATTTTGACCTTCTCTAATC
TTCGTAACCCCAGGAATTGCTTCAAAATACTCTATAAGCTTGTCTGAGTGCCGACCAAGA
GGGCCTGCATACATAACTTGTCCTCCCATTTTCATCAAGAATAACTCATCAAAAGATTCA
AATATATCAATGCTTGGTTGGTGAATTGTGCAAACTACAGTTCGTCCTGTGTTTACTGTG
TTTCTCACAGTTCGCATGACGATGGCTGCTGCTCTAGCATCAAGGCCTGATGTTGGCTCA
TCCATGAAGATGATGGATGGATTTGCAACCAACTCCACGGCAATCGTTAGCCTCTTTCTC
TGTTCGGTTGAAAGGCCATTTACTCCTGGGAGACCCACCAGAGCATTCCTTAATTGGTCT
AGCTCAATTAGCTGCAGAACTTCCTCCACAAACATCTGTCGTGTTTCCTTTTTTACTTCA
GGGGCAAGTCGCAACCAGGCAGAATAAATAAGAGATTCATAAACAGTTACATGCGGTGAG
TGTATGTCATTCTGTTCACAGTAACCACTGATCCTAGCAAATGTCGCTTGGTTTTTGGGG
TAGCCAGAGATGCTGATGCTCCCTTCAATATACCCACCAGTTTTCCTTCCTGCTAGAACA
TCCATCAGTGTTGTCTTTCCAGCGCCACTGACACCAACTAGTGCTGTAAGAACCCCTGGT
CTGAAAGCACCACTGACATCACAAAGTAGTTGGAGACGGTTTTCTTCGATCCCCTGACTT
TTTATTTCTGCAGGCATGTCAACATAGTAGTTCACATGATTGAATGCAAGAGAAAGAGGC
TTGAAAGGTAACACCATCCCCCTCTTATGGCCATGGTTTGCAGTAGCAGAAGATCCACCG
TCATCCATATCAATACCTTCCGACATAGACCCATCAGATGGGATTGTTTCTTTCCTTTTT
GAGCTCCGGTTTTTCTTGGATGATAAGTTCTTAGGTTCTTTCTCTTCTTTCTCATCTATG
ATGATGGCTTGGGATTTTCCAATAGGATTTAAGAAACTCAAAGCTGCAATGAAACAAAAG
TTGAAGAAGAAAGAAAATAGAATCAGGGCTCCTATTGATATCCAATACCAATAGGTATGG
ACAAATATGCCTCTGGACTTGAGAAGTGCAGTTCCTACTGTGGGGGCATTGATGCTAGTA
TCATTGTTTGGCGTGCTCCATCTGGAATCAAAAAAATTCATTGATAGACACAGCATTCTG
TGCATACATCATTGGAGAAATCCAGTATCCCCATATCCACCATGGTTGAATGTCATCTTT
AGATATGACAAATCCCCCCAACACAAAGACGACAAGCAAGGCAAAGGTTCCGAATGTGTT
GGCGACAACCATCGATCTGCCAACTGCAGCAATGAACCTAAACAAGCCCAGGGCCATCTG
ATGCGTCCAGAAGAAAGCCAAGAATTGCCGGAAAAATCTGCTGGCAGGAGGTGCAAAGCC
AATCACATAATAAGTAAGGATGATCCAGATGCTTGATTCTAGAAATGAGAGTGGAATCTT
GAGGAGCCAAACTGGCAATCCAAAAGCCCAAGCAGGAAAAAACAAGAAATCTCTTTGCTT
ATAGAACACAGGGAGCCTTTCAACAGTCATTGATAGCTCTGCCATTCCATTGAACATCAC
ATTACAGAGACTATAGAACAGTGCGCCAAAATACTTTCCGCCATCCGCAATTGTATTATG
GTGCATTTCTGTTCTCAGGAAGACTGTCATCGCAATCAGCGACATGGTCGTTATCTGGGT
GGTTTTGAATATATACACAAATGAATTGCGCCTCATCAATAGCCATTCCCTCTCAAAACA
TGCTTTGAACAGCTCCCAGTTAGAGATACCATACTTATCTTTTGCCAGTGCAGCTGGATG
GGCTTTGGATTTATCATAAGGAATTCTAAGGTCTTCTTTAAGCCTCTGGCCAAGAGAGAA
GAAGTTGAAACCTTCAACAAGCTCATTTACAGAGACATATTGGTAAGGTCGGTTCCTATC
AAACCAGTATTGTTCCTGATCTTTTCTTGAAGTTACCTCCTGAAGGAAGTCTGCTACTCC
TTTCCTTTCAGGGCATTTGAAACCCATGAATTCAAAAAACTCAAGGATGTTCTCACGAGG
ACCTTGGTAAACAATCTGTCCTTCTGACGATAAGATGATATCATCAAAAAGGTCATAAGT
CTCAGGTGCTGGTTGAAGAAGAGAGATGATCATGGTGCCATCCATAATATGAACCATCTG
CCTCATGAACTTAACAATCTGAAAGGTTGTGGAACTGTCCAAACCAGTTGATATCTCATC
CATGAACAGTGCTCTTGCAGGCCCAACCAGCATTTCTCCTGTAGTCACACGTTTCTTTTG
TCCCCCAGAGATTCCTCGCCTCATCTCATCACCTACTGTGACGTCCGCACAGAAATTCAG
ACCAAGAATCTTTAAAACGTAATCCGTGACTAGGCTTGTGCCTTGGCCTTCTAATGCGGC
TGCCTTCATGAACGCATCGATCTCGGGGTCTGGCTTTATACCTGCCTCCTTCTCTCGCCT
CGACAGCTCCGACAACATGTCATACCTGGTCCCAACACCCATACATCTTCCTGAAAAATC
CAAGGTTTCCCTCACTGTCATCTCTGGATTGTGAAGGTCATGCTGGCTGATGTAGGCGCA
GGTCCTTTGGGGGACGAACTCCGACAACTCGTGACCACAGTAGGTGATTTTACCAGATAC
CCTGAGGCTCTTATCGAGCTTCCCTGCAAGAGCCAACAGCAGAGTTGTCTTCCCTGAGCC
CGGGGGTCCGAGCAGCAGGGTCATCCTTGAAGGCCTCACAATTCCACTGACACCCGTTAG
GATCTTATTGACCCTTTTCTTTGACAGAGACAGCCCAGTAAACGCAACCAATCCCTCAAG
TGCGTTGATCGTAGAGTTGAGTAAGGTGGGAAGAGCCCTGCTCCCCACAAACGCATCTGC
CTCCACCGATAGGTTCTCAAACCGGACTTCGATCTTGGGCAGGTCGATCCCAACACGGTC
GGTCCTATCCCTGAGCCGGAGAAGGAAGCGCTCGTTGTCCTCGTCCACCACCTTCAGCAT
GCGCTCGAGGAGGACCTTCCTGTCCTGCCTGCCCAGCTGGGCGATGTCGACGAGCTCGCT
GCCAACGACCTTGCCGTCCTCGGCCACCCGCTGGAGGATCCCCCGCCGCAAGCGGTCGTA
GGTGGGGAGCTTCTCCAGTGCGGCCCACCGGAGGTCGGCCTCGTCGTCCTCCTCGTTCCT
CCGGGAGCGGAACACGTCCGAGGGGTCGCTCCACATCTCCCTGAGGCTCCCGGGCACAGG
GCGCCCTGCCCAGCTCCTCCTGCTGCTTCCCCCCGACCGGGACAGCTCGTCCCCACCGCC
CAACACCGTCGACGCCATGGCTGCCGCCCCCCCTCTCTTCCCCGCTGCCTCGGGGGGGGT
GGGGGTGAACTGGCCGGCCGGCTTTCCTCTCTTCTACAGCCCAAGGAGTAGGAGCCCAAG
TCAACCTCGCCACCTACACCACAAGCAGCAGGGGAAGATGAGGACGAAGAACACCCAGCG
TCAGCAACGCCACCACCAGTAGCAGCAGCAGAAGATGGAGCTCTCTAATCTAAGGTGCTG
TTATCAGCTGAGAAGGTAAGGGAGGAGAGGAGGGGAGGTGGAAGAGGGAGAAGGTGGAGA
GGACGAGCAGAGGAGGGAGGCAACGGTCATGGGCAGCTGCAG
>comp1208_c0
AAGGATGCATTGCCTATAGTTTTCCTTATTGAAAGAGATCGATGCCGAATGCCGAGGTTA
AGCGGCTGCACCTAGAGAAAAAGGATGCATTGCCTATAGTTTTCGTTATTGAAAGAGATC
AATGCCGAATGCCGCAGTTAAGCCTCATGAACTCTATGGAGAGCAATTCAATCACTAAAT
TCCGCCATGAAAGATTCATGGAATTCCTTGAGGCGAGAGACGATAGCCGGGATTTTATCC
TCTTGAGGCAATATAGTGCACCTTATATGCCATGTTCCTGGGACCTGTCCAAAGCCGGAC
CCTGGAACAACAACTACTCCGGTAGCGTCGAGAAGGCGACGGGCATAGAATGCGTCTGGT
GCCATTTTTGCAGCTTTGGCAGCTTCAATTGCCTTCTGAGGAAGATGGAGACGAGGGAAG
AGGTACATTGCTCCCTCAGCCTTGTTACATGTCACACCTTCTAAGCTGTTGAATGCGTCT
CCCAATGTCTTGGCACGTCTTGCTAAAGATGATAGAATTCCATCCCTTTCTGCAATATAG
GAATCAAATGATTCATCGCCTTCCTTTGGTGGATTCATGACCAGACTTGCGAGAATCTGA
CCAGAAATATTTGAACAGAGGTTTACAGATGCTATCTTGTAAATCTGTTCCCTTACATCA
GCAGTAAATCCAGTAACCTCCATATAACCTCCTCTTTTTCCGCACTCACCATAATACCCT
[truncated: 41,617,958 more chars]
