# Supplementary material for: Transcriptome analysis of colored calla lily (Zantedeschia rehmannii Engl.) by Illumina sequencing: de novo assembly, annotation and EST-SSR marker development
Source: PeerJ. 2016 Sep 1;4:e2378. doi: 10.7717/peerj.2378 (PMC5012260; doi:10.7717/peerj.2378)
Supplement: Table S7 [file peerj-04-2378-s008.xlsx]

## Sheet: Sheet1
Table S8 The raw data of 58 EST-SSRs tested in 21 colored calla lily accessions
Cultivars/hybrids	Re015		Re016		Re028		Re030		Re031		Re032		Re036		Re040		Re041		Re042		Re049		Re050		Re055		Re056		Re061		Re066		Re075		Re078		Re080		Re081		Re082		Re089		Re090		Re095		Re097
Elmaro	0	0	137	145	124	164	290	294	207	232	124	148	147	167	263	263	271	271	207	207	187	207	280	280	193	193	148	154	172	172	179	179	134	144	164	170	174	174	286	286	143	143	244	264	188	188	235	247	100
Parfait	281	281	135	141	124	164	290	294	232	232	124	148	147	147	263	263	271	271	207	207	187	207	268	268	187	193	148	154	172	172	179	179	0	0	164	170	174	174	286	292	143	143	244	264	185	191	0	0	100
Pink Diamond	281	281	137	145	124	164	290	294	207	232	124	148	147	167	263	263	271	271	207	207	187	207	274	274	187	193	148	154	172	172	179	179	134	144	164	170	176	176	286	292	148	148	244	264	188	188	235	247	100
Super Gem	281	281	133	133	124	164	290	294	232	232	124	148	147	147	0	0	274	274	207	207	187	187	265	280	187	187	148	154	162	162	179	179	134	144	164	170	174	174	286	286	143	143	244	264	185	185	235	247	102
Rose Gem	281	281	135	141	126	160	294	300	232	232	148	148	147	147	0	0	271	271	207	207	187	187	265	280	187	193	148	154	165	165	169	179	134	134	164	170	174	174	286	286	143	143	244	264	185	191	235	247	100
Best Gold	281	293	133	133	126	160	290	294	232	232	124	148	0	0	260	260	271	271	207	207	187	207	268	268	193	193	0	0	172	172	179	179	134	144	173	179	174	174	286	286	138	138	244	244	188	188	238	247	100
Odessa	281	281	135	135	126	160	290	294	232	232	148	148	147	147	260	260	271	271	207	207	187	207	274	280	193	193	148	154	162	165	169	179	134	134	164	170	174	174	286	286	143	143	244	264	185	191	0	0	100
Black magic	281	293	133	133	126	164	290	294	232	232	124	148	147	167	257	263	271	271	207	207	187	207	274	274	193	193	0	0	0	0	179	179	134	134	164	170	176	176	286	296	148	148	244	264	0	0	235	247	100
Jingcai Yangguang	281	293	133	133	124	164	290	294	232	232	124	148	147	167	257	263	271	271	207	207	187	207	274	274	193	197	0	0	165	172	179	179	134	134	164	170	176	176	286	296	0	0	244	264	188	191	235	247	100
Majestic Red	281	293	135	135	126	160	290	294	232	232	124	148	147	167	254	263	271	271	207	217	187	207	274	280	193	193	148	154	165	172	169	179	134	134	164	170	174	182	286	286	143	143	244	264	185	188	238	247	100
Xiangyuan Red	281	293	135	135	126	164	290	294	207	232	148	148	147	147	260	260	271	271	207	207	187	207	274	280	193	193	0	0	168	168	179	179	134	134	164	170	174	182	286	286	143	143	244	264	0	0	235	247	100
Sunny Baby	281	293	135	141	126	164	290	294	207	207	124	148	147	147	263	263	271	271	207	207	187	207	274	280	187	193	148	154	0	0	179	179	134	134	164	170	174	174	286	292	148	148	244	264	0	0	235	247	100
Captain reno	281	293	135	141	0	0	290	294	232	232	148	148	147	147	260	260	271	271	207	217	187	207	274	280	187	193	154	154	0	0	169	179	134	134	164	170	174	174	286	286	0	0	244	264	185	185	238	247	100
Allure	281	293	135	135	126	164	290	294	207	232	124	148	147	147	263	263	271	271	207	207	187	207	274	280	193	193	0	0	0	0	179	179	0	0	164	170	174	180	286	286	0	0	244	264	185	188	238	247	100
Rehmamii	281	293	135	141	126	164	290	294	232	232	124	148	147	147	257	263	265	271	207	207	187	187	277	283	187	187	0	0	162	162	179	179	0	0	164	170	174	174	286	286	148	148	244	264	188	191	238	247	100
Greta	281	293	135	141	126	164	290	294	232	232	124	148	147	147	254	263	271	271	207	207	187	207	277	277	187	197	0	0	162	162	179	179	0	0	164	170	174	180	286	286	0	0	244	264	191	191	0	0	100
Goldilocks	281	293	135	141	126	160	290	294	232	232	124	148	147	147	263	263	271	271	207	207	187	207	268	280	187	193	148	154	168	168	179	179	134	144	170	173	174	180	286	292	0	0	244	264	188	188	0	0	100
Romance	281	293	133	135	126	160	290	294	207	232	124	148	147	147	263	263	271	271	207	207	187	207	268	283	187	193	0	0	162	172	179	179	0	0	164	170	174	182	286	286	0	0	264	264	0	0	235	247	100
Murano	281	293	133	135	124	164	290	294	207	232	124	148	147	147	0	0	271	271	207	217	187	207	274	280	0	0	0	0	0	0	169	179	134	134	164	170	174	182	286	292	0	0	244	264	0	0	235	247	100
Gold affair	284	284	131	135	124	160	290	294	232	232	124	148	0	0	263	263	271	271	207	217	187	207	274	274	0	0	154	154	0	0	179	179	134	134	164	170	174	180	286	286	0	0	244	264	185	185	235	247	100
ZH	0	0	0	0	124	164	290	294	232	232	124	148	147	147	263	263	271	271	207	217	187	207	274	274	187	193	148	154	0	0	179	179	134	134	164	164	176	176	286	286	0	0	264	264	185	188	235	247	100
[truncated: 67 more columns]
